# Supplementary material for: Synthesis, crystal structure and Hirshfeld surface analysis of a 1D coordination polymer catena-poly[[di­aqua­bis­(nicotinamide-κN 1)nickel(II)]-μ-fumarato-κ2 O 1:O 4]
Source: Acta Crystallogr E Crystallogr Commun. 2018 Aug 16;74(Pt 9):1263–6. doi: 10.1107/S2056989018011489 (PMC6127707; doi:10.1107/S2056989018011489)
Supplement: Supplementary file 1 [file e-74-01263-sup1.cif]

##############################################################################
#                                                                            #
# This CIF contains the data in a paper accepted for publication in          #
# Acta Crystallographica Section E. It conforms to the requirements of       #
# Notes for Authors for Acta Crystallographica Section E, and has been       #
# peer reviewed under the auspices of the IUCr Commission on Journals.       #
#                                                                            #
# Full details of the Crystallographic Information File format               #
# are given in the paper "The Crystallographic Information File (CIF):       #
# a New Standard Archive File for Crystallography" by S. R. Hall, F. H.      #
# Allen and I. D. Brown [Acta Cryst. (1991), A47, 655-685].                  #
#                                                                            #
# The current version of the core CIF dictionary is obtainable from          #
# ftp://ftp.iucr.org/pub/cif_core.dic.                                       #
#                                                                            #
# Software is freely available for graphical display of the structure(s)     #
# in this CIF. For information consult the CIF software page                 #
# http://www.iucr.org/resources/cif/software.                                #
#                                                                            #
# This file may be used for bona fide research purposes within the           #
# scientific community so long as proper attribution is given to the journal # 
# article from which it was obtained.                                        #
#                                                                            #
##############################################################################
data_I
_database_code_depnum_ccdc_archive 'CCDC 1563283'
_audit_creation_method     'SHELXL-2016/6'
_chemical_name_systematic
;\
<i>catena</i>-poly[[diaquabis(nicotinamide-\k<i>N</i>^1^)nickel(II)]-\
\m-fumarato-\k^2^<i>O</i>^1^:<i>O</i>^4^]
;
_chemical_name_common     ?
_chemical_formula_moiety     'C16 H18 N4 Ni O8'
_chemical_formula_sum     'C16 H18 N4 Ni O8'
_chemical_formula_iupac     '[Ni (C4 H2 O4) (C6 H6 N2 O)2 (H2 O)2]'
_chemical_formula_weight     453.05
_chemical_melting_point     ?
_shelx_space_group_comment
;
The symmetry employed for this shelxl refinement is uniquely defined
by the following loop, which should always be used as a source of
symmetry information in preference to the above space-group names.
They are only intended as comments.
;
_space_group_crystal_system     triclinic
_space_group_name_H-M_alt     'P -1'
_space_group_name_Hall     '-P 1'
loop_
    _symmetry_equiv_pos_as_xyz
    'x, y, z'
    '-x, -y, -z'
_cell_length_a     7.3660(5)
_cell_length_b     7.5521(5)
_cell_length_c     8.9344(6)
_cell_angle_alpha     109.672(2)
_cell_angle_beta     102.556(2)
_cell_angle_gamma     98.887(2)
_cell_volume     442.57(5)
_cell_formula_units_Z     1
_cell_measurement_reflns_used     9881
_cell_measurement_theta_min     2.96
_cell_measurement_theta_max     28.33
_cell_measurement_temperature     296(2)
_exptl_crystal_description     'block'
_exptl_crystal_colour     'blue'
_exptl_crystal_size_max     0.21
_exptl_crystal_size_mid     0.17
_exptl_crystal_size_min     0.14
_exptl_crystal_density_diffrn     1.700
_exptl_crystal_density_meas     ?
_exptl_crystal_density_method     ?
_exptl_crystal_F_000     234
_exptl_absorpt_coefficient_mu     1.153
_exptl_absorpt_correction_type     analytical
_exptl_absorpt_process_details
;
(X-RED32; Stoe & Cie, 2002)
;
_shelx_estimated_absorpt_T_min     ?
_shelx_estimated_absorpt_T_max     ?
_exptl_absorpt_correction_T_min     0.6216
_exptl_absorpt_correction_T_max     0.7457
_diffrn_ambient_temperature     296(2)
_diffrn_radiation_type     MoK\a
_diffrn_radiation_wavelength     0.71073
_diffrn_measurement_device_type     'Stoe IPDS 2'
_diffrn_measurement_method     '\f and \w scans'
_diffrn_detector_area_resol_mean     ?
_diffrn_reflns_number     20590
_diffrn_reflns_av_R_equivalents     0.0285
_diffrn_reflns_theta_min     2.924
_diffrn_reflns_theta_max     28.403
_diffrn_reflns_theta_full     25.242
_diffrn_measured_fraction_theta_max     0.996
_diffrn_measured_fraction_theta_full     0.997
_diffrn_reflns_limit_h_min     -9
_diffrn_reflns_limit_h_max     9
_diffrn_reflns_limit_k_min     -10
_diffrn_reflns_limit_k_max     10
_diffrn_reflns_limit_l_min     -11
_diffrn_reflns_limit_l_max     11
_refine_special_details     ?
_reflns_number_total     2203
_reflns_number_gt     2075
_reflns_threshold_expression     'I > 2\s(I)'
_refine_ls_structure_factor_coef     Fsqd
_refine_ls_matrix_type     full
_refine_ls_R_factor_all     0.0320
_refine_ls_R_factor_gt     0.0286
_refine_ls_wR_factor_gt     0.0743
_refine_ls_wR_factor_ref     0.0764
_refine_ls_goodness_of_fit_ref     1.085
_refine_ls_restrained_S_all     1.085
_refine_ls_number_reflns     2203
_refine_ls_number_parameters     134
_refine_ls_number_restraints     0
_refine_ls_hydrogen_treatment     constr
_refine_ls_weighting_scheme     calc
_refine_ls_weighting_details
              'w=1/[\s^2^(Fo^2^)+(0.0376P)^2^+0.3311P] where P=(Fo^2^+2Fc^2^)/3'
_atom_sites_solution_hydrogens     mixed
_atom_sites_solution_primary     ?
_atom_sites_solution_secondary     ?
_refine_ls_shift/su_max     0.000
_refine_ls_shift/su_mean     0.000
_refine_diff_density_max     0.332
_refine_diff_density_min     -0.511
_refine_ls_extinction_method     none
_refine_ls_extinction_coef     .
loop_
    _atom_type_symbol
    _atom_type_description
    _atom_type_scat_dispersion_real
    _atom_type_scat_dispersion_imag
    _atom_type_scat_source
    'C' 'C' 0.0033 0.0016
                         'International Tables Vol C Tables 4.2.6.8 and 6.1.1.4'
    'H' 'H' 0.0000 0.0000
                         'International Tables Vol C Tables 4.2.6.8 and 6.1.1.4'
    'N' 'N' 0.0061 0.0033
                         'International Tables Vol C Tables 4.2.6.8 and 6.1.1.4'
    'O' 'O' 0.0106 0.0060
                         'International Tables Vol C Tables 4.2.6.8 and 6.1.1.4'
    'Ni' 'Ni' 0.3393 1.1124
                         'International Tables Vol C Tables 4.2.6.8 and 6.1.1.4'
_computing_data_collection
;
X-AREA (Stoe & Cie, 2002)
;
_computing_cell_refinement
;
X-AREA (Stoe & Cie, 2002)
;
_computing_data_reduction
;
X-AREA (Stoe & Cie, 2002)
;
_computing_structure_solution
;
SHELXT2014 (Sheldrick, 2015a)
;
_computing_structure_refinement
;
SHELXL2016 (Sheldrick, 2015b)
;
_computing_molecular_graphics
;
ORTEP-3 for Windows (Farrugia, 2012)
;
_computing_publication_material
;
WinGX (Farrugia, 2012) and PLATON (Spek, 2009)
;
loop_
    _atom_site_type_symbol
    _atom_site_label
    _atom_site_fract_x
    _atom_site_fract_y
    _atom_site_fract_z
    _atom_site_U_iso_or_equiv
    _atom_site_adp_type
    _atom_site_calc_flag
    _atom_site_occupancy
    _atom_site_disorder_assembly
    _atom_site_disorder_group
    Ni Ni1 0.500000 1.000000 1.000000 0.01693(10) Uani d 1 . .
    O O2 0.33073(17) 0.81811(18) 1.06897(15) 0.0230(3) Uani d 1 . .
    O O1 0.03134(19) 0.80242(19) 0.93228(17) 0.0288(3) Uani d 1 . .
    O O3 0.69940(18) 0.84277(19) 1.04390(16) 0.0265(3) Uani d 1 . .
    H H3A 0.714414 0.842222 1.140797 0.040 Uiso d 1 . .
    H H3B 0.805970 0.895352 1.036435 0.040 Uiso d 1 . .
    O O4 0.1845(2) 0.2218(2) 0.65461(17) 0.0365(3) Uani d 1 . .
    N N1 0.4051(2) 0.7960(2) 0.75121(17) 0.0208(3) Uani d 1 . .
    N N2 0.0821(3) 0.1382(2) 0.3790(2) 0.0344(4) Uani d 1 . .
    H H2A 0.030092 0.020641 0.362653 0.041 Uiso calc 1 . .
    H H2B 0.075841 0.173000 0.296112 0.041 Uiso calc 1 . .
    C C8 0.0907(2) 0.5495(2) 1.0232(2) 0.0201(3) Uani d 1 . .
    H H8 0.185109 0.498535 1.069060 0.024 Uiso calc 1 . .
    C C7 0.1527(2) 0.7390(2) 1.00643(19) 0.0179(3) Uani d 1 . .
    C C4 0.2550(2) 0.4705(2) 0.5543(2) 0.0201(3) Uani d 1 . .
    C C5 0.3392(2) 0.6063(2) 0.7149(2) 0.0205(3) Uani d 1 . .
    H H5 0.350571 0.563601 0.801926 0.025 Uiso calc 1 . .
    C C3 0.2450(3) 0.5333(3) 0.4242(2) 0.0280(4) Uani d 1 . .
    H H3 0.190437 0.446164 0.314732 0.034 Uiso calc 1 . .
    C C6 0.1722(3) 0.2659(2) 0.5321(2) 0.0228(3) Uani d 1 . .
    C C1 0.3942(3) 0.8543(3) 0.6243(2) 0.0258(4) Uani d 1 . .
    H H1 0.440043 0.985427 0.647565 0.031 Uiso calc 1 . .
    C C2 0.3180(3) 0.7284(3) 0.4605(2) 0.0317(4) Uani d 1 . .
    H H2 0.315654 0.773682 0.375558 0.038 Uiso calc 1 . .
loop_
    _atom_site_aniso_label
    _atom_site_aniso_U_11
    _atom_site_aniso_U_22
    _atom_site_aniso_U_33
    _atom_site_aniso_U_12
    _atom_site_aniso_U_13
    _atom_site_aniso_U_23
    Ni1 0.01813(15) 0.01127(14) 0.01788(16) -0.00304(10) 0.00371(11) 0.00516(11)
    O2 0.0213(6) 0.0206(6) 0.0234(6) -0.0051(5) 0.0041(5) 0.0100(5)
    O1 0.0261(6) 0.0247(6) 0.0374(7) 0.0034(5) 0.0054(5) 0.0176(6)
    O3 0.0237(6) 0.0306(7) 0.0305(7) 0.0067(5) 0.0098(5) 0.0168(6)
    O4 0.0547(9) 0.0216(6) 0.0254(7) -0.0050(6) 0.0003(6) 0.0128(5)
    N1 0.0232(7) 0.0164(6) 0.0187(6) -0.0006(5) 0.0042(5) 0.0053(5)
    N2 0.0527(11) 0.0158(7) 0.0227(8) -0.0083(7) 0.0013(7) 0.0061(6)
    C8 0.0212(8) 0.0164(7) 0.0216(8) -0.0002(6) 0.0054(6) 0.0087(6)
    C7 0.0207(7) 0.0133(7) 0.0174(7) -0.0012(6) 0.0067(6) 0.0046(6)
    C4 0.0210(8) 0.0157(7) 0.0212(8) 0.0005(6) 0.0050(6) 0.0065(6)
    C5 0.0242(8) 0.0168(7) 0.0190(7) 0.0013(6) 0.0053(6) 0.0071(6)
    C3 0.0363(10) 0.0205(8) 0.0187(8) -0.0043(7) 0.0021(7) 0.0057(7)
    C6 0.0269(8) 0.0157(7) 0.0226(8) 0.0013(6) 0.0037(6) 0.0073(6)
    C1 0.0309(9) 0.0168(8) 0.0252(9) -0.0037(7) 0.0050(7) 0.0086(7)
    C2 0.0454(11) 0.0240(9) 0.0218(9) -0.0038(8) 0.0045(8) 0.0125(7)
_geom_special_details
;
 All esds (except the esd in the dihedral angle between two l.s. planes)
 are estimated using the full covariance matrix.  The cell esds are taken
 into account individually in the estimation of esds in distances, angles
 and torsion angles; correlations between esds in cell parameters are only
 used when they are defined by crystal symmetry.  An approximate (isotropic)
 treatment of cell esds is used for estimating esds involving l.s. planes.
;
loop_
    _geom_bond_atom_site_label_1
    _geom_bond_atom_site_label_2
    _geom_bond_site_symmetry_2
    _geom_bond_distance
    _geom_bond_publ_flag
    Ni1 O2 2_677 2.0484(12) ?
    Ni1 O2 . 2.0484(12) y
    Ni1 O3 . 2.0792(13) y
    Ni1 O3 2_677 2.0792(13) ?
    Ni1 N1 . 2.1187(14) y
    Ni1 N1 2_677 2.1187(14) ?
    O2 C7 . 1.266(2) y
    O1 C7 . 1.248(2) y
    O3 H3A . 0.8501 ?
    O3 H3B . 0.8501 ?
    O4 C6 . 1.236(2) y
    N1 C1 . 1.340(2) ?
    N1 C5 . 1.341(2) ?
    N2 C6 . 1.327(2) ?
    N2 H2A . 0.8600 ?
    N2 H2B . 0.8600 ?
    C8 C8 2_567 1.326(3) ?
    C8 C7 . 1.500(2) ?
    C8 H8 . 0.9300 ?
    C4 C5 . 1.386(2) ?
    C4 C3 . 1.388(2) ?
    C4 C6 . 1.500(2) ?
    C5 H5 . 0.9300 ?
    C3 C2 . 1.387(3) ?
    C3 H3 . 0.9300 ?
    C1 C2 . 1.379(3) ?
    C1 H1 . 0.9300 ?
    C2 H2 . 0.9300 ?
loop_
    _geom_angle_atom_site_label_1
    _geom_angle_atom_site_label_2
    _geom_angle_atom_site_label_3
    _geom_angle_site_symmetry_1
    _geom_angle_site_symmetry_3
    _geom_angle
    _geom_angle_publ_flag
    O2 Ni1 O2 2_677 . 180.0 ?
    O2 Ni1 O3 2_677 . 96.22(5) ?
    O2 Ni1 O3 . . 83.78(5) y
    O2 Ni1 O3 2_677 2_677 83.78(5) ?
    O2 Ni1 O3 . 2_677 96.22(5) ?
    O3 Ni1 O3 . 2_677 180.0 ?
    O2 Ni1 N1 2_677 . 89.41(5) y
    O2 Ni1 N1 . . 90.59(5) y
    O3 Ni1 N1 . . 86.92(5) y
    O3 Ni1 N1 2_677 . 93.08(5) ?
    O2 Ni1 N1 2_677 2_677 90.59(5) ?
    O2 Ni1 N1 . 2_677 89.41(5) ?
    O3 Ni1 N1 . 2_677 93.08(5) ?
    O3 Ni1 N1 2_677 2_677 86.92(5) ?
    N1 Ni1 N1 . 2_677 180.00(8) ?
    C7 O2 Ni1 . . 128.31(11) ?
    Ni1 O3 H3A . . 109.5 ?
    Ni1 O3 H3B . . 109.3 ?
    H3A O3 H3B . . 109.5 ?
    C1 N1 C5 . . 117.63(15) ?
    C1 N1 Ni1 . . 120.90(11) ?
    C5 N1 Ni1 . . 121.25(11) ?
    C6 N2 H2A . . 120.0 ?
    C6 N2 H2B . . 120.0 ?
    H2A N2 H2B . . 120.0 ?
    C8 C8 C7 2_567 . 124.0(2) ?
    C8 C8 H8 2_567 . 118.0 ?
    C7 C8 H8 . . 118.0 ?
    O1 C7 O2 . . 126.09(15) ?
    O1 C7 C8 . . 119.43(14) ?
    O2 C7 C8 . . 114.47(14) ?
    C5 C4 C3 . . 118.21(15) ?
    C5 C4 C6 . . 117.84(15) ?
    C3 C4 C6 . . 123.89(15) ?
    N1 C5 C4 . . 123.40(15) ?
    N1 C5 H5 . . 118.3 ?
    C4 C5 H5 . . 118.3 ?
    C2 C3 C4 . . 118.71(16) ?
    C2 C3 H3 . . 120.6 ?
    C4 C3 H3 . . 120.6 ?
    O4 C6 N2 . . 122.05(16) ?
    O4 C6 C4 . . 120.06(16) ?
    N2 C6 C4 . . 117.87(15) ?
    N1 C1 C2 . . 122.83(16) ?
    N1 C1 H1 . . 118.6 ?
    C2 C1 H1 . . 118.6 ?
    C1 C2 C3 . . 119.17(17) ?
    C1 C2 H2 . . 120.4 ?
    C3 C2 H2 . . 120.4 ?
loop_
    _geom_torsion_atom_site_label_1
    _geom_torsion_atom_site_label_2
    _geom_torsion_atom_site_label_3
    _geom_torsion_atom_site_label_4
    _geom_torsion_site_symmetry_1
    _geom_torsion_site_symmetry_2
    _geom_torsion_site_symmetry_3
    _geom_torsion_site_symmetry_4
    _geom_torsion
    _geom_torsion_publ_flag
    Ni1 O2 C7 O1 . . . . -26.7(2) y
    Ni1 O2 C7 C8 . . . . 151.80(11) y
    C8 C8 C7 O1 2_567 . . . -6.3(3) ?
    C8 C8 C7 O2 2_567 . . . 175.1(2) ?
    C1 N1 C5 C4 . . . . -2.4(3) ?
    Ni1 N1 C5 C4 . . . . 172.22(13) y
    C3 C4 C5 N1 . . . . 2.5(3) ?
    C6 C4 C5 N1 . . . . -174.83(15) ?
    C5 C4 C3 C2 . . . . -0.5(3) ?
    C6 C4 C3 C2 . . . . 176.66(18) ?
    C5 C4 C6 O4 . . . . -1.8(3) ?
    C3 C4 C6 O4 . . . . -178.95(19) ?
    C5 C4 C6 N2 . . . . 176.32(17) ?
    C3 C4 C6 N2 . . . . -0.8(3) ?
    C5 N1 C1 C2 . . . . 0.3(3) ?
    Ni1 N1 C1 C2 . . . . -174.31(16) ?
    N1 C1 C2 C3 . . . . 1.5(3) ?
    C4 C3 C2 C1 . . . . -1.4(3) ?
loop_
    _geom_hbond_atom_site_label_D
    _geom_hbond_atom_site_label_H
    _geom_hbond_atom_site_label_A
    _geom_hbond_site_symmetry_A
    _geom_hbond_distance_DH
    _geom_hbond_distance_HA
    _geom_hbond_distance_DA
    _geom_hbond_angle_DHA
    O3 H3A O4 2_667 0.85 2.06 2.8699(19) 159.0
    O3 H3B O1 1_655 0.85 2.17 2.8550(19) 137.6
    O3 H3B O1 2_677 0.85 2.30 2.9916(18) 138.3
    N2 H2A O4 2_556 0.86 2.16 2.980(2) 158.3
    N2 H2B O1 2_566 0.86 2.10 2.929(2) 160.9
    C3 H3 O1 2_566 0.93 2.40 3.296(2) 162
_shelx_hkl_file
;
   1   0   0  506.05   12.50
  -2   0   0  312.97    8.00
  -2   0   0  276.47    7.90
  -2   0   0  277.77    7.40
  -2   0   0  357.46    9.60
   2   0   0  324.77    8.40
   2   0   0  331.87    9.50
   2   0   0  284.87    8.10
   2   0   0  291.47    8.10
   2   0   0  259.27    8.10
  -3   0   0    6.90    1.60
  -3   0   0    7.00    1.70
  -3   0   0    4.10    2.30
  -3   0   0    6.00    1.70
  -3   0   0    2.60    2.20
  -3   0   0    7.80    1.10
  -3   0   0    6.10    1.10
   3   0   0    5.70    2.70
   3   0   0    6.10    1.80
   3   0   0    9.50    1.90
   3   0   0    9.00    1.90
   3   0   0    7.70    1.90
  -4   0   0  157.78    6.40
  -4   0   0  161.28    8.50
  -4   0   0  170.68    6.50
  -4   0   0  139.19    6.10
   4   0   0  189.18    9.60
   4   0   0  169.18    6.70
   4   0   0  152.28    6.70
   4   0   0  175.88    7.00
   4   0   0  169.58    9.30
   4   0   0  169.78    6.80
  -5   0   0  534.15   14.90
  -5   0   0  520.45   14.70
  -5   0   0  508.65   18.60
  -5   0   0  530.15   18.10
  -5   0   0  520.85   14.90
   5   0   0  524.65   18.90
   5   0   0  548.25   19.70
   5   0   0  527.75   15.10
   5   0   0  511.35   18.60
   5   0   0  523.35   15.00
   5   0   0  506.45   15.10
   5   0   0  545.05   15.20
   5   0   0  529.55   15.40
   5   0   0  544.05   15.80
  -6   0   0  488.25   18.80
  -6   0   0  500.85   14.80
  -6   0   0  502.65   14.90
  -6   0   0  476.45   19.70
   6   0   0  487.55   19.90
   6   0   0  509.75   15.40
   6   0   0  499.55   14.90
   6   0   0  520.25   21.30
   6   0   0  508.25   16.00
   6   0   0  509.55   15.60
   6   0   0  499.15   16.00
   6   0   0  508.85   14.90
   6   0   0  472.95   19.30
  -7   0   0  150.08    8.20
  -7   0   0  144.59    8.10
  -7   0   0  123.99   12.70
  -7   0   0  135.79   12.20
   7   0   0  136.39   13.90
   7   0   0  152.08   16.00
   7   0   0  128.39   13.80
   7   0   0  145.29    9.10
   7   0   0  135.09    8.40
   7   0   0  151.38   10.50
   7   0   0  153.68   10.60
  -8   0   0   40.20    5.70
  -8   0   0   37.30    9.40
  -8   0   0   24.60    8.50
   8   0   0   38.60    6.70
   8   0   0   48.30    6.20
   8   0   0   48.70   11.80
   8   0   0   36.50    8.30
   8   0   0   41.10    7.20
  -9   0   0  115.89   16.70
  -9   0   0   89.39   13.30
   9   0   0  102.09   12.50
   9   0   0   91.69   15.70
   9   0   0  100.09   11.30
   9  -1   0  238.98   17.00
   9  -1   0  274.07   17.00
   9  -1   0  295.07   20.90
   9  -1   0  272.57   23.90
  -9   1   0  263.57   19.80
  -9   1   0  245.28   21.00
   8  -1   0   15.70    7.40
   8  -1   0   13.00    8.80
   8  -1   0   11.00    6.30
   8  -1   0   13.90    5.60
   8  -1   0   14.50    6.10
  -8   1   0    4.40    6.30
  -8   1   0   14.30    8.40
  -8   1   0   13.30    5.70
   7  -1   0   78.79    8.20
   7  -1   0   94.59    9.20
   7  -1   0   89.79   12.10
   7  -1   0   87.09    9.80
   7  -1   0   94.69   12.40
   7  -1   0   77.59   11.80
   7  -1   0   82.49    9.50
  -7   1   0   85.49    8.10
  -7   1   0   92.19   11.80
  -7   1   0   81.19    7.30
  -7   1   0   72.29   10.00
  -7   1   0   88.69    7.80
   6  -1   0  258.27   13.90
   6  -1   0  255.27   14.10
   6  -1   0  301.17   12.10
   6  -1   0  304.27   11.30
   6  -1   0  274.47   11.40
   6  -1   0  279.17   11.20
   6  -1   0  269.17   14.50
   6  -1   0  261.07   15.60
  -6   1   0  254.47    8.20
  -6   1   0  267.97   10.70
  -6   1   0  262.37   10.80
  -6   1   0  262.67    8.10
  -6   1   0  263.37   14.30
  -6   1   0  272.87   10.70
  -6   1   0  262.97   13.20
   5  -1   0  162.98   10.80
   5  -1   0  133.29    9.70
   5  -1   0  137.59    5.10
   5  -1   0  143.19    8.10
   5  -1   0  148.19    8.00
   5  -1   0  131.89    7.60
   5  -1   0  159.88    8.00
   5  -1   0  150.48    7.60
  -5   1   0  168.28    9.50
  -5   1   0  163.98    7.40
  -5   1   0  149.59    9.80
  -5   1   0  132.09    5.90
  -5   1   0  157.38    6.30
  -5   1   0  162.78    7.80
  -5   1   0  151.08    7.60
   4  -1   0    2.20    2.70
   4  -1   0    2.90    2.50
   4  -1   0    5.40    2.70
   4  -1   0   -4.20    2.90
  -4   1   0    8.40    3.30
  -4   1   0   -6.20    2.70
  -4   1   0   -1.90    2.00
  -4   1   0    5.20    2.20
  -4   1   0    1.00    1.90
   3  -1   0 2627.24   58.09
   3  -1   0 2533.75   57.89
   3  -1   0 2427.86   57.49
   3  -1   0 2568.04   59.89
   3  -1   0 2431.66   57.19
   3  -1   0 2502.65   57.59
  -3   1   0 2401.66   57.39
  -3   1   0 2696.93   59.59
  -3   1   0 2590.94   57.19
  -3   1   0 2508.75   57.59
  -3   1   0 2418.66   56.89
  -3   1   0 2452.05   57.99
   1  -1   0 3654.03   81.59
   1  -1   0 3708.63   81.59
   1  -1   0 3747.62   81.49
  -1   1   0 3687.33   81.59
  -1   1   0 3649.44   81.39
  -1   1   0 3605.14   81.59
  -1   1   0 3664.43   81.59
   0   1   0 1395.56   31.30
   0   1   0 1258.97   31.10
   0   1   0 1381.56   31.40
   0   1   0 1425.86   32.60
   0   1   0 1407.46   31.40
  -1  -1   0  750.02   19.00
  -1  -1   0  766.12   19.10
  -1  -1   0  764.12   18.30
  -1  -1   0  738.63   17.10
  -1  -1   0  794.12   19.00
  -1  -1   0  717.53   17.20
   1   1   0  817.12   19.00
   1   1   0  794.32   18.40
   1   1   0  776.22   19.00
   1   1   0  748.53   18.30
   1   1   0  753.12   17.20
   1   1   0  710.93   17.20
  -2  -1   0   35.30    1.70
  -2  -1   0   31.60    1.70
  -2  -1   0   33.70    3.80
  -2  -1   0   32.50    3.70
  -2  -1   0   33.10    3.30
   2   1   0   31.90    2.10
   2   1   0   26.60    2.80
   2   1   0   37.90    3.60
   2   1   0   25.90    4.00
   2   1   0   31.20    3.80
   2   1   0   30.50    3.10
   2   1   0   33.20    1.90
   2   1   0   35.40    3.60
  -3  -1   0  167.38    4.90
  -3  -1   0  167.98    5.00
  -3  -1   0  162.38    7.10
  -3  -1   0  156.48    8.20
  -3  -1   0  160.58    8.10
   3   1   0  165.38    5.30
   3   1   0  163.38    6.10
   3   1   0  161.48    5.40
   3   1   0  159.98    7.90
   3   1   0  163.48    7.20
   3   1   0  167.68    7.70
   3   1   0  152.28    8.40
   3   1   0  164.28    5.00
   3   1   0  167.38    7.70
  -4  -1   0  976.80   27.80
  -4  -1   0  967.30   27.40
  -4  -1   0  949.80   22.90
  -4  -1   0  972.30   22.70
   4   1   0  941.51   23.20
   4   1   0  975.60   27.40
   4   1   0  984.50   23.30
   4   1   0  958.10   23.00
   4   1   0  952.70   25.50
   4   1   0  962.40   27.30
   4   1   0  937.11   26.90
   4   1   0  957.00   23.90
   4   1   0  967.90   23.60
  -5  -1   0  512.35   18.60
  -5  -1   0  493.85   13.20
  -5  -1   0  522.55   19.20
  -5  -1   0  495.35   13.30
   5   1   0  490.85   16.00
   5   1   0  502.75   18.60
   5   1   0  499.55   19.60
   5   1   0  497.15   13.90
   5   1   0  487.35   18.60
   5   1   0  501.05   14.40
   5   1   0  491.45   14.30
   5   1   0  512.15   18.30
   5   1   0  503.05   13.90
   5   1   0  508.15   14.40
  -6  -1   0  792.02   26.40
  -6  -1   0  762.82   19.40
  -6  -1   0  778.12   19.70
   6   1   0  767.62   20.30
   6   1   0  796.52   21.30
   6   1   0  788.92   21.60
   6   1   0  767.02   23.00
   6   1   0  798.42   20.50
   6   1   0  736.03   25.00
   6   1   0  756.62   26.10
   6   1   0  808.92   27.10
   6   1   0  737.43   27.50
   6   1   0  789.62   21.00
  -7  -1   0   99.99   12.50
  -7  -1   0   89.89    5.60
  -7  -1   0   96.59    9.10
   7   1   0   90.49   13.70
   7   1   0   79.49    7.90
   7   1   0   99.59    7.40
   7   1   0   95.89    5.70
   7   1   0   88.59   12.50
   7   1   0   90.89   13.10
   7   1   0   61.79   11.20
   7   1   0   95.59    6.60
  -8  -1   0   51.89    9.80
   8   1   0   42.70    5.00
   8   1   0   50.29    7.50
   8   1   0   40.70    5.70
   8   1   0   38.70   12.10
   8   1   0   32.60   10.50
   8   1   0   56.09    8.70
  -9  -1   0   62.09   14.40
   9   1   0   42.80   16.40
   9   1   0   61.49    9.10
   9  -2   0   45.10   15.20
   9  -2   0   72.09   14.40
   9  -2   0   68.29   10.40
  -9   2   0   68.29   10.60
  -9   2   0   67.09   12.60
   8  -2   0  161.98   12.70
   8  -2   0  174.28   13.70
   8  -2   0  182.68   16.20
   8  -2   0  170.38   14.60
   8  -2   0  160.78   12.60
  -8   2   0  158.18    6.50
  -8   2   0  159.68   11.20
  -8   2   0  179.28   16.20
  -8   2   0  156.58    6.50
  -8   2   0  134.09   13.50
  -8   2   0  143.69   11.70
   7  -2   0  329.47   14.50
   7  -2   0  331.57   17.70
   7  -2   0  337.17   15.70
   7  -2   0  357.86   18.70
   7  -2   0  335.37   14.30
   7  -2   0  334.87   15.00
  -7   2   0  323.27   13.90
  -7   2   0  319.27   17.60
  -7   2   0  351.36   16.20
  -7   2   0  340.27   14.00
  -7   2   0  339.67   11.40
  -7   2   0  330.17   11.60
   6  -2   0  228.18   11.90
   6  -2   0  219.78   11.20
   6  -2   0  243.98   13.20
   6  -2   0  220.88   11.00
   6  -2   0  246.58   11.10
  -6   2   0  234.48    9.60
  -6   2   0  229.88   11.30
  -6   2   0  247.48    9.80
  -6   2   0  233.28   12.50
  -6   2   0  248.38   13.50
  -6   2   0  249.48   11.30
  -6   2   0  230.58   10.60
   5  -2   0 1078.89   29.30
   5  -2   0 1105.39   30.00
   5  -2   0 1113.69   29.10
   5  -2   0 1114.39   30.80
   5  -2   0 1059.79   30.20
  -5   2   0 1108.49   30.40
  -5   2   0 1180.28   28.60
  -5   2   0 1065.99   28.00
  -5   2   0 1075.49   29.90
  -5   2   0 1129.49   29.50
  -5   2   0 1090.69   29.00
  -5   2   0 1197.68   32.20
   4  -2   0 4062.29   93.49
   4  -2   0 4080.49   93.59
   4  -2   0 4134.59   94.09
   4  -2   0 4120.19   94.29
   4  -2   0 3960.00   90.49
  -4   2   0 4231.18   93.79
  -4   2   0 4036.40   94.69
  -4   2   0 4100.69   92.99
  -4   2   0 4089.99   92.79
  -4   2   0 4163.68   95.79
  -4   2   0 4076.69   93.39
   3  -2   0 2341.37   54.99
   3  -2   0 2381.46   54.79
   3  -2   0 2285.47   54.69
   3  -2   0 2147.99   55.19
   3  -2   0 2216.88   54.49
  -3   2   0 2361.26   56.49
  -3   2   0 2323.77   54.49
  -3   2   0 2464.45   54.39
  -3   2   0 2466.25   54.99
  -3   2   0 2458.55   56.19
  -3   2   0 2374.16   54.79
   2  -2   0 3484.15   77.79
   2  -2   0 3386.36   78.19
   2  -2   0 3403.06   78.09
   2  -2   0 3493.95   78.19
   2  -2   0 3548.74   77.69
   2  -2   0 3394.66   77.29
  -2   2   0 3468.95   77.89
  -2   2   0 3587.44   79.49
  -2   2   0 3432.36   78.09
  -2   2   0 3386.86   78.09
  -2   2   0 3386.16   78.19
   1  -2   0  224.08    5.70
   1  -2   0  225.58    7.70
   1  -2   0  231.88    7.20
   1  -2   0  237.68    7.30
  -1   2   0  220.98    7.20
  -1   2   0  239.38    7.40
  -1   2   0  235.08    7.30
  -1   2   0  223.88    7.00
  -1   2   0  233.38    7.80
   0  -2   0 1074.99   25.70
   0  -2   0 1089.69   24.50
   0  -2   0 1012.30   24.50
   0  -2   0 1121.89   26.70
   0  -2   0 1010.60   24.60
   0  -2   0 1032.60   24.80
   0   2   0 1049.59   24.80
   0   2   0 1105.89   26.50
   0   2   0 1048.40   24.80
   0   2   0  967.30   23.60
   0   2   0 1089.99   24.60
   0   2   0 1056.99   24.80
  -1  -2   0 2889.01   64.79
  -1  -2   0 2849.71   64.89
  -1  -2   0 2797.22   66.19
  -1  -2   0 2971.00   67.69
  -1  -2   0 2947.21   65.79
   1   2   0 3036.90   66.49
   1   2   0 2890.21   65.49
   1   2   0 3104.29   67.79
   1   2   0 2954.40   65.99
   1   2   0 2739.33   64.79
   1   2   0 2954.80   64.49
   1   2   0 2839.52   64.79
  -2  -2   0  121.69    5.60
  -2  -2   0  113.59    3.70
  -2  -2   0  112.59    6.50
  -2  -2   0  112.39    6.90
  -2  -2   0  121.79    3.60
  -2  -2   0  111.79    5.60
   2   2   0  116.49    6.70
   2   2   0  113.09    3.80
   2   2   0  114.09    3.60
   2   2   0  119.09    7.10
   2   2   0  118.29    3.40
   2   2   0  112.99    3.90
   2   2   0  115.99    5.90
   2   2   0  121.69    5.80
   2   2   0  113.89    5.80
   2   2   0  121.29    6.60
  -3  -2   0  543.15   18.20
  -3  -2   0  554.54   17.50
   3   2   0  553.24   13.20
   3   2   0  577.94   13.70
   3   2   0  559.94   16.00
   3   2   0  583.54   18.90
   3   2   0  550.64   16.70
   3   2   0  570.54   17.00
   3   2   0  554.14   13.60
   3   2   0  547.75   17.40
   3   2   0  545.05   13.50
   3   2   0  543.65   18.00
   3   2   0  569.04   17.00
  -4  -2   0  685.03   21.10
  -4  -2   0  678.23   22.20
   4   2   0  674.93   16.50
   4   2   0  675.13   20.80
   4   2   0  656.53   20.90
   4   2   0  657.43   16.50
   4   2   0  657.53   20.40
   4   2   0  650.13   16.40
   4   2   0  638.74   21.60
   4   2   0  708.73   16.40
   4   2   0  679.93   21.10
   4   2   0  696.53   23.00
   4   2   0  650.23   18.50
  -5  -2   0  720.53   24.50
   5   2   0  707.03   19.50
   5   2   0  699.73   25.70
   5   2   0  741.23   23.80
   5   2   0  709.23   18.40
   5   2   0  742.73   17.60
   5   2   0  688.63   18.50
   5   2   0  706.13   23.70
   5   2   0  687.13   24.30
   5   2   0  733.63   22.80
  -6  -2   0   25.60    7.90
   6   2   0   21.50    4.00
   6   2   0   30.00    6.90
   6   2   0   16.50    6.90
   6   2   0   14.60    4.20
   6   2   0   18.50    8.30
   6   2   0   24.70    3.60
   6   2   0   28.90    7.50
   6   2   0   14.10    6.80
   6   2   0   21.20    2.70
  -7  -2   0  438.76   21.90
   7   2   0  431.26   15.10
   7   2   0  449.06   21.50
   7   2   0  404.26   15.70
   7   2   0  422.16   21.70
   7   2   0  401.96   11.60
   7   2   0  438.86   11.60
  -8  -2   0  635.54   29.20
   8   2   0  635.14   38.10
   8   2   0  661.03   28.70
   8   2   0  596.84   29.80
   9  -3   0    6.50    9.10
   9  -3   0   16.10   10.30
   9  -3   0   19.50   12.30
  -9   3   0   18.20    8.50
  -9   3   0   16.10   11.00
   8  -3   0  333.97   20.60
   8  -3   0  346.07   17.10
   8  -3   0  276.47   17.00
   8  -3   0  326.07   18.70
   8  -3   0  338.77   18.20
  -8   3   0  291.77   16.30
  -8   3   0  334.07   12.80
  -8   3   0  347.37   20.00
  -8   3   0  308.27   16.80
  -8   3   0  316.87   13.60
  -8   3   0  335.57   17.90
   7  -3   0  144.19   13.70
   7  -3   0  169.58   12.00
   7  -3   0  167.58   12.70
   7  -3   0  166.58   12.90
  -7   3   0  163.28   14.00
  -7   3   0  162.98   12.30
  -7   3   0  147.89   11.90
  -7   3   0  168.38   11.60
  -7   3   0  177.48   11.40
  -7   3   0  164.48    9.20
  -7   3   0  154.88    9.80
   6  -3   0  440.06   17.70
   6  -3   0  421.96   16.80
   6  -3   0  477.65   17.70
   6  -3   0  470.25   16.60
   6  -3   0  443.66   16.80
  -6   3   0  469.25   15.60
  -6   3   0  493.25   19.40
  -6   3   0  474.45   15.80
  -6   3   0  472.95   16.80
  -6   3   0  453.05   16.50
   5  -3   0  138.19    8.80
   5  -3   0  123.49    8.40
   5  -3   0  136.39    9.20
   5  -3   0  142.79    8.40
  -5   3   0  118.09    9.60
  -5   3   0  136.59    8.50
  -5   3   0  143.29    8.10
  -5   3   0  135.69    9.90
  -5   3   0  103.09    8.80
  -5   3   0  119.69    8.10
   4  -3   0  928.61   26.30
   4  -3   0  942.31   25.80
   4  -3   0 1007.40   25.90
   4  -3   0  931.81   23.50
   4  -3   0  918.21   25.20
   4  -3   0  974.90   26.40
  -4   3   0  914.81   25.40
  -4   3   0  987.10   27.60
  -4   3   0  926.91   27.60
  -4   3   0  939.91   25.90
  -4   3   0  948.81   25.80
  -4   3   0  977.70   25.20
   3  -3   0 2055.59   48.90
   3  -3   0 2076.29   50.19
   3  -3   0 2153.28   50.39
   3  -3   0 2087.19   49.30
  -3   3   0 2051.39   50.19
  -3   3   0 2116.19   50.39
  -3   3   0 2078.09   50.19
  -3   3   0 2114.39   49.80
  -3   3   0 2186.98   52.29
   2  -3   0  899.61   23.50
   2  -3   0  925.41   23.30
   2  -3   0  882.91   23.40
   2  -3   0  888.81   23.80
   2  -3   0  885.61   21.50
   2  -3   0  901.11   23.70
  -2   3   0  918.81   23.70
  -2   3   0  939.61   25.30
  -2   3   0  909.11   23.60
  -2   3   0  912.11   23.20
  -2   3   0  929.41   24.90
   1  -3   0 1570.74   40.20
   1  -3   0 1412.96   34.50
   1  -3   0 1437.26   36.60
   1  -3   0 1458.25   34.90
   1  -3   0 1450.45   35.00
   1  -3   0 1470.55   35.30
  -1   3   0 1499.55   35.30
  -1   3   0 1501.35   35.40
  -1   3   0 1458.05   36.60
  -1   3   0 1500.95   35.40
  -1   3   0 1416.06   34.90
   0  -3   0 3342.77   76.49
   0  -3   0 3377.76   76.99
   0  -3   0 3491.75   76.39
   0  -3   0 3435.86   78.39
   0  -3   0 3520.25   79.89
   0  -3   0 3315.27   76.69
   0   3   0 3289.37   76.59
   0   3   0 3603.04   79.79
   0   3   0 3509.65   76.79
   0   3   0 3159.68   75.09
   0   3   0 3432.86   77.09
   0   3   0 3500.85   77.09
   0   3   0 3378.26   77.09
  -1  -3   0 1030.80   26.80
  -1  -3   0 1063.99   25.80
  -1  -3   0 1092.09   28.90
  -1  -3   0 1054.29   25.10
  -1  -3   0 1045.60   25.20
   1   3   0 1069.59   25.20
   1   3   0 1017.70   25.10
   1   3   0 1026.00   25.10
   1   3   0 1039.40   25.30
   1   3   0 1071.49   24.90
   1   3   0 1041.90   26.00
   1   3   0 1071.29   28.60
   1   3   0 1049.59   28.50
  -2  -3   0 2124.59   53.49
  -2  -3   0 2141.29   51.19
  -2  -3   0 2171.18   48.70
  -2  -3   0 2184.38   50.79
  -2  -3   0 2172.98   48.40
   2   3   0 2147.29   53.29
   2   3   0 2178.18   53.39
   2   3   0 2115.89   48.80
   2   3   0 2125.89   50.59
   2   3   0 2103.19   48.80
   2   3   0 2100.39   48.80
   2   3   0 2177.48   51.59
   2   3   0 2160.08   48.40
   2   3   0 2178.88   51.19
  -3  -3   0 2223.08   56.19
   3   3   0 2218.88   56.39
   3   3   0 2257.67   50.59
   3   3   0 2182.08   50.19
   3   3   0 2276.47   57.29
   3   3   0 2253.57   54.09
   3   3   0 2285.97   54.59
   3   3   0 2210.38   50.59
   3   3   0 2239.18   54.29
   3   3   0 2251.77   56.19
   3   3   0 2196.78   50.19
  -4  -3   0   70.09    8.80
  -4  -3   0   82.79    8.40
   4   3   0   75.99    3.70
   4   3   0   73.69    4.60
   4   3   0   69.79    3.10
   4   3   0   75.79   10.70
   4   3   0   88.29    8.30
   4   3   0   52.09    7.90
   4   3   0   78.29    8.70
   4   3   0   73.69    6.90
   4   3   0   78.69    9.70
   4   3   0   85.39    8.00
   4   3   0   70.29    4.00
  -5  -3   0  400.36   18.80
   5   3   0  399.16   18.80
   5   3   0  398.76   11.80
   5   3   0  396.56   16.80
   5   3   0  398.86   17.30
   5   3   0  377.26   20.10
   5   3   0  427.06   18.10
   5   3   0  404.56   17.30
   5   3   0  399.96   14.10
   5   3   0  399.16   12.10
  -6  -3   0  754.32   28.60
   6   3   0  735.43   29.20
   6   3   0  733.23   21.00
   6   3   0  772.12   27.70
   6   3   0  752.52   27.70
   6   3   0  766.52   31.40
   6   3   0  744.13   20.70
   6   3   0  758.82   26.60
   6   3   0  728.13   26.90
   6   3   0  761.32   20.70
  -7  -3   0  142.29   16.30
   7   3   0  159.18   18.20
   7   3   0  165.58   17.30
   7   3   0  139.99   12.10
   7   3   0  133.09   10.10
   8   3   0    9.10   13.20
   9  -4   0   92.49   12.50
   9  -4   0   79.19   14.00
   9  -4   0   84.69   12.60
  -9   4   0  140.89   16.50
  -9   4   0  103.49   11.40
  -9   4   0  112.19   15.40
   8  -4   0  112.59   14.30
   8  -4   0   63.09   11.40
   8  -4   0   99.29   12.40
   8  -4   0   89.39   11.70
   8  -4   0   61.79   11.60
  -8   4   0  100.39   11.90
  -8   4   0   94.29   12.80
  -8   4   0   99.39   15.80
  -8   4   0  100.09   10.40
  -8   4   0   89.09   10.90
  -8   4   0  105.39   13.30
   7  -4   0   61.29    9.30
   7  -4   0   53.99    8.80
   7  -4   0   69.39    9.90
   7  -4   0   59.09    8.70
   7  -4   0   42.40    8.10
  -7   4   0   49.20    8.20
  -7   4   0   68.69    8.70
  -7   4   0   62.69    9.80
  -7   4   0   61.19    8.60
  -7   4   0   72.19    9.20
  -7   4   0   48.20    7.20
   6  -4   0  766.72   24.60
   6  -4   0  746.43   24.70
   6  -4   0  742.13   24.30
   6  -4   0  779.52   25.30
   6  -4   0  743.93   24.50
  -6   4   0  768.02   24.30
  -6   4   0  769.62   24.20
  -6   4   0  791.92   23.80
  -6   4   0  801.22   27.20
  -6   4   0  730.93   26.50
  -6   4   0  791.22   23.40
   5  -4   0   24.60    5.50
   5  -4   0   34.30    5.50
   5  -4   0   29.00    4.90
   5  -4   0   26.60    5.50
   5  -4   0   31.90    4.80
   5  -4   0   25.40    5.10
  -5   4   0   43.30    7.10
  -5   4   0   28.90    5.30
  -5   4   0   30.00    5.40
  -5   4   0   35.00    5.70
  -5   4   0   36.70    6.90
  -5   4   0   31.80    5.90
   4  -4   0 1091.19   30.30
   4  -4   0 1086.29   28.60
   4  -4   0 1120.29   29.00
   4  -4   0 1108.39   30.40
   4  -4   0 1132.99   31.00
   4  -4   0 1118.99   30.00
  -4   4   0 1150.68   32.80
  -4   4   0 1134.19   29.80
  -4   4   0 1109.29   30.30
  -4   4   0 1117.69   30.30
  -4   4   0 1108.49   30.40
   3  -4   0  526.45   16.80
   3  -4   0  538.85   16.50
   3  -4   0  531.05   17.20
   3  -4   0  524.45   16.70
   3  -4   0  520.25   14.30
  -3   4   0  520.75   16.70
  -3   4   0  541.95   16.90
  -3   4   0  521.45   16.70
  -3   4   0  571.14   19.80
  -3   4   0  478.05   17.50
   2  -4   0    5.80    3.20
   2  -4   0    8.80    1.40
   2  -4   0    5.80    3.10
   2  -4   0    8.50    3.60
   2  -4   0    4.20    3.10
  -2   4   0   12.20    3.50
  -2   4   0   13.30    4.00
  -2   4   0    5.70    3.10
  -2   4   0    5.10    3.00
   1  -4   0   38.50    5.70
   1  -4   0   40.20    4.90
   1  -4   0   58.39    4.60
   1  -4   0   36.20    6.20
   1  -4   0   50.99    4.60
   1  -4   0   36.90    4.20
  -1   4   0   46.10    6.10
  -1   4   0   46.60    4.80
  -1   4   0   44.30    4.70
  -1   4   0   45.20    4.90
  -1   4   0   42.40    4.70
   0  -4   0 2191.48   50.79
   0  -4   0 2203.88   50.99
   0  -4   0 2203.98   51.39
   0  -4   0 2199.68   55.29
   0  -4   0 2178.98   53.59
   0  -4   0 2157.08   51.69
   0   4   0 2190.28   51.29
   0   4   0 2247.88   51.89
   0   4   0 2170.88   51.79
   0   4   0 2292.37   55.29
   0   4   0 2248.77   51.49
   0   4   0 2231.58   51.89
  -1  -4   0  441.86   13.20
  -1  -4   0  434.86   12.70
  -1  -4   0  463.75   17.10
  -1  -4   0  419.96   13.30
  -1  -4   0  438.96   14.70
   1   4   0  458.35   13.50
   1   4   0  429.16   12.20
   1   4   0  435.06   19.60
   1   4   0  429.96   12.80
   1   4   0  432.96   20.50
   1   4   0  448.76   12.80
   1   4   0  444.36   12.90
   1   4   0  454.15   12.70
  -2  -4   0  511.05   13.50
  -2  -4   0  495.45   18.90
  -2  -4   0  494.65   16.30
  -2  -4   0  514.55   15.40
   2   4   0  499.25   13.60
   2   4   0  498.35   18.80
   2   4   0  497.45   14.00
   2   4   0  499.95   15.10
   2   4   0  512.75   18.60
   2   4   0  507.35   13.70
   2   4   0  505.85   16.90
   2   4   0  501.65   13.90
   2   4   0  502.55   15.90
  -3  -4   0 3167.58   78.99
  -3  -4   0 2940.41   72.09
  -3  -4   0 3263.07   70.59
   3   4   0 3181.38   72.29
   3   4   0 3193.88   76.09
   3   4   0 3171.68   71.69
   3   4   0 3220.98   78.99
   3   4   0 3181.78   71.79
   3   4   0 3168.98   75.29
   3   4   0 3250.07   75.99
   3   4   0 3098.69   71.39
   3   4   0 3261.57   78.89
   3   4   0 3276.57   79.79
  -4  -4   0  343.47   17.00
   4   4   0  359.46   15.30
   4   4   0  349.87   10.40
   4   4   0  356.26   11.00
   4   4   0  345.77    9.20
   4   4   0  342.77   18.90
   4   4   0  342.07    8.80
   4   4   0  345.67   17.40
   4   4   0  364.26   17.60
   4   4   0  351.06   15.40
   4   4   0  338.97   16.20
  -5  -4   0   73.69   11.50
   5   4   0   72.89    9.50
   5   4   0   88.19   10.40
   5   4   0   55.49    5.70
   5   4   0   60.79    9.30
   5   4   0   63.49    8.60
   5   4   0   76.89   13.10
   5   4   0   66.59    6.10
   5   4   0   70.99   10.90
   6   4   0   74.69   13.30
   6   4   0   77.99   12.00
   6   4   0   74.99    8.80
   6   4   0   93.69    8.20
   6   4   0   93.99    7.90
   6   4   0   62.79   11.30
   6   4   0   77.09   11.10
   7   4   0   19.90   11.60
   9  -5   0   22.90   12.80
   9  -5   0   -0.50   10.90
   9  -5   0  -17.00   13.50
  -9   5   0    2.70    8.20
  -9   5   0    7.90   12.40
  -9   5   0  -10.10    9.30
   8  -5   0   27.20   13.40
   8  -5   0   35.10   11.10
   8  -5   0   29.20    9.80
   8  -5   0   31.80   10.60
  -8   5   0   34.30   10.10
  -8   5   0   28.40    8.50
  -8   5   0   31.10    8.60
  -8   5   0   25.20    7.80
  -8   5   0   31.30    9.60
   7  -5   0  103.19   14.40
   7  -5   0   98.19   13.10
   7  -5   0  103.29   12.10
   7  -5   0  106.39   13.70
  -7   5   0  104.89   14.90
  -7   5   0  104.19   13.20
  -7   5   0  109.29   11.90
  -7   5   0  109.49   12.40
  -7   5   0  127.79   12.00
  -7   5   0   97.79   15.70
   6  -5   0  824.72   26.00
   6  -5   0  813.02   27.30
   6  -5   0  762.82   24.70
   6  -5   0  825.42   27.10
   6  -5   0  762.92   21.90
   6  -5   0  775.12   26.30
  -6   5   0  802.22   26.20
  -6   5   0  802.22   25.70
  -6   5   0  771.42   29.10
  -6   5   0  817.72   26.40
  -6   5   0  806.22   25.10
  -6   5   0  796.22   28.50
   5  -5   0  185.78    9.60
   5  -5   0  174.68   12.80
   5  -5   0  183.18   11.70
   5  -5   0  181.78   11.30
   5  -5   0  180.48    9.70
   5  -5   0  185.78   12.30
  -5   5   0  179.58   11.10
  -5   5   0  188.78   13.10
  -5   5   0  189.38   11.70
  -5   5   0  187.78   11.60
  -5   5   0  181.48   14.20
  -5   5   0  206.18   11.20
   4  -5   0   10.70    3.00
   4  -5   0   -1.90    4.00
   4  -5   0    4.80    5.10
   4  -5   0   17.00    4.70
   4  -5   0   13.10    5.10
  -4   5   0    3.20    4.20
  -4   5   0    5.00    4.70
  -4   5   0   15.20    5.10
  -4   5   0    3.60    5.10
  -4   5   0    8.00    4.40
   3  -5   0   55.39    3.70
   3  -5   0   58.29    7.40
   3  -5   0   77.49    8.00
   3  -5   0   69.69    7.10
   3  -5   0   57.29    7.50
   3  -5   0   62.69    7.40
  -3   5   0   60.79    7.00
  -3   5   0   54.29    7.10
  -3   5   0   58.39    6.90
  -3   5   0   49.00    6.50
  -3   5   0   74.59    9.90
   2  -5   0  470.65   15.70
   2  -5   0  450.05   17.10
   2  -5   0  445.46   14.70
   2  -5   0  442.86   15.50
   2  -5   0  429.76   14.20
  -2   5   0  448.66   15.50
  -2   5   0  458.65   15.50
  -2   5   0  446.76   15.10
  -2   5   0  444.16   18.00
  -2   5   0  446.06   15.50
   1  -5   0 1179.48   34.00
   1  -5   0 1067.19   28.10
   1  -5   0 1056.69   27.60
   1  -5   0 1052.99   31.80
   1  -5   0 1075.19   28.90
   1  -5   0 1092.09   28.10
  -1   5   0 1096.99   29.00
  -1   5   0 1095.59   29.00
  -1   5   0 1095.69   29.00
  -1   5   0 1086.49   31.90
   0  -5   0 1731.63   44.60
   0  -5   0 1730.13   41.00
   0  -5   0 1747.33   40.90
   0  -5   0 1672.93   41.50
   0  -5   0 1736.23   42.40
   0  -5   0 1754.82   47.00
   0   5   0 1752.22   42.40
   0   5   0 1663.73   42.20
   0   5   0 1718.23   42.60
   0   5   0 1744.73   46.30
   0   5   0 1760.72   46.70
   0   5   0 1728.03   42.00
  -1  -5   0  504.05   14.90
  -1  -5   0  490.45   14.90
  -1  -5   0  461.65   16.80
  -1  -5   0  484.25   14.60
  -1  -5   0  484.95   19.60
   1   5   0  488.05   14.70
   1   5   0  478.75   15.00
   1   5   0  491.85   19.20
   1   5   0  489.45   15.10
   1   5   0  501.45   14.70
   1   5   0  454.85   15.50
   1   5   0  477.25   13.40
   1   5   0  474.45   19.50
  -2  -5   0 1167.68   29.00
  -2  -5   0 1163.88   32.20
  -2  -5   0 1182.98   36.10
  -2  -5   0 1158.18   30.50
  -2  -5   0 1216.48   28.90
   2   5   0 1156.38   29.10
   2   5   0 1191.28   31.10
   2   5   0 1152.58   35.70
   2   5   0 1136.19   30.00
   2   5   0 1164.78   29.10
   2   5   0 1160.18   29.70
   2   5   0 1190.68   29.40
   2   5   0 1193.08   35.50
  -3  -5   0    2.50    4.30
  -3  -5   0    7.10    7.30
  -3  -5   0    7.90    2.20
  -3  -5   0    8.30    2.30
   3   5   0    3.30    2.20
   3   5   0    8.20    6.00
   3   5   0    3.50    2.80
   3   5   0    6.40    6.70
   3   5   0   -0.10    4.50
   3   5   0    7.70    4.80
   3   5   0   -2.10    6.20
   3   5   0   -1.10    2.90
   3   5   0    1.60    2.60
  -4  -5   0  556.24   24.10
   4   5   0  454.55   24.50
   4   5   0  523.05   21.10
   4   5   0  547.65   16.00
   4   5   0  508.65   24.20
   4   5   0  522.05   13.50
   4   5   0  538.75   20.00
   4   5   0  555.14   20.50
   4   5   0  519.75   15.30
   4   5   0  524.25   24.00
   4   5   0  543.95   13.30
  -5  -5   0   45.50   10.90
   5   5   0   34.50   10.50
   5   5   0   33.80    5.10
   5   5   0   34.30   10.20
   5   5   0   36.10    6.90
   5   5   0   27.50    4.80
   5   5   0   45.20   13.20
   5   5   0   31.30    8.70
   6   5   0  130.49   18.60
   6   5   0  114.49   16.90
   6   5   0  119.29   19.00
   8  -6   0    2.70    9.90
   8  -6   0   40.30   20.80
   8  -6   0   32.10   11.00
  -8   6   0   19.70    9.30
  -8   6   0    6.00    9.00
  -8   6   0    9.40   10.90
   7  -6   0  158.38   16.50
   7  -6   0  164.38   14.70
   7  -6   0  149.69   14.50
   7  -6   0  165.58   17.80
  -7   6   0  163.98   17.30
  -7   6   0  143.39   13.90
  -7   6   0  165.18   14.80
  -7   6   0  118.09   19.40
   6  -6   0   -3.20    4.80
   6  -6   0    3.20    7.90
   6  -6   0    2.10    5.50
   6  -6   0    2.90    6.40
  -6   6   0    1.90    6.90
  -6   6   0    5.40    7.30
  -6   6   0   11.00    7.50
  -6   6   0    2.60    5.90
  -6   6   0    0.10    6.00
  -6   6   0   -5.10    7.20
   5  -6   0  407.76   18.20
   5  -6   0  369.76   15.70
   5  -6   0  340.47   13.20
   5  -6   0  390.06   17.30
   5  -6   0  377.46   17.80
   5  -6   0  349.67   17.20
  -5   6   0  386.96   16.60
  -5   6   0  343.97   20.40
  -5   6   0  383.16   17.30
  -5   6   0  351.56   16.80
  -5   6   0  357.66   16.60
   4  -6   0  195.08    7.60
   4  -6   0  204.48   12.40
   4  -6   0  207.68   12.20
   4  -6   0  198.78   13.10
   4  -6   0  193.38   12.30
   4  -6   0  219.38   13.10
  -4   6   0  186.58   15.90
  -4   6   0  199.08   14.80
  -4   6   0  204.38   11.80
  -4   6   0  194.08   12.10
  -4   6   0  192.98   12.50
   3  -6   0   32.00    5.70
   3  -6   0   40.20    6.50
   3  -6   0   32.90    6.70
   3  -6   0   32.50    6.10
   3  -6   0   27.20    5.30
   3  -6   0   27.60    6.10
  -3   6   0   41.50    6.50
  -3   6   0   33.30    7.40
  -3   6   0   36.40    6.20
  -3   6   0   31.90    5.60
  -3   6   0   36.00    6.00
   2  -6   0  803.72   27.10
   2  -6   0  784.82   24.50
   2  -6   0  827.62   23.60
   2  -6   0  770.12   22.40
   2  -6   0  790.62   24.50
   2  -6   0  796.02   23.70
  -2   6   0  814.22   23.80
  -2   6   0  762.12   24.10
  -2   6   0  791.22   27.80
  -2   6   0  789.72   24.20
  -2   6   0  792.92   24.30
   1  -6   0  798.32   27.70
   1  -6   0  829.72   22.70
   1  -6   0  835.82   22.80
   1  -6   0  793.32   23.90
   1  -6   0  774.22   22.10
   1  -6   0  805.82   26.30
  -1   6   0  801.22   23.70
  -1   6   0  808.12   27.70
  -1   6   0  791.62   23.90
  -1   6   0  790.62   23.30
  -1   6   0  763.92   23.70
   0  -6   0  554.84   16.10
   0  -6   0  564.94   22.90
   0  -6   0  550.84   18.10
   0  -6   0  564.34   20.30
   0  -6   0  578.84   16.10
   0  -6   0  538.45   17.00
   0   6   0  591.64   22.70
   0   6   0  574.14   18.20
   0   6   0  558.24   18.30
   0   6   0  555.94   22.80
   0   6   0  580.74   18.00
   0   6   0  581.44   18.40
  -1  -6   0  408.16   14.30
  -1  -6   0  391.26   20.90
  -1  -6   0  414.26   14.30
  -1  -6   0  423.56   14.00
  -1  -6   0  432.16   16.80
   1   6   0  427.36   14.90
   1   6   0  392.76   18.10
   1   6   0  404.86   11.70
   1   6   0  424.06   20.50
   1   6   0  432.46   14.20
   1   6   0  428.66   14.60
   1   6   0  358.26   16.40
   1   6   0  427.66   19.40
  -2  -6   0  148.99    8.00
  -2  -6   0  150.68   10.70
  -2  -6   0  138.69   14.40
  -2  -6   0  153.78    8.20
  -2  -6   0  144.59    9.00
   2   6   0  135.69   15.30
   2   6   0  141.09    9.50
   2   6   0  154.18    9.00
   2   6   0  140.09   14.10
   2   6   0  150.68    8.10
   2   6   0  145.49   10.20
   2   6   0  155.98    7.90
   2   6   0  145.19    8.70
  -3  -6   0   -7.10    7.20
  -3  -6   0    1.90    2.80
  -3  -6   0    5.00    3.00
  -3  -6   0    5.80    5.70
   3   6   0    6.80    2.90
   3   6   0   -2.60    9.50
   3   6   0    6.90    6.80
   3   6   0    7.90    4.00
   3   6   0   -3.80    5.30
   3   6   0    0.90    9.60
   3   6   0    6.40    3.40
  -4  -6   0  655.33   28.90
   4   6   0  673.33   23.70
   4   6   0  622.84   16.10
   4   6   0  588.34   23.20
   4   6   0  592.54   15.50
   4   6   0  653.53   19.30
   5   6   0  162.58   17.10
   5   6   0  136.59   18.00
   5   6   0  132.29   15.30
   8  -7   0   11.70   13.20
  -8   7   0   31.60   14.00
  -8   7   0   24.00   11.60
   7  -7   0   67.79   14.90
   7  -7   0   89.69   15.40
   7  -7   0   47.60   11.30
   7  -7   0   63.19   10.30
  -7   7   0   26.40   14.30
  -7   7   0   42.10   10.30
   6  -7   0   35.60   11.10
   6  -7   0   49.90   12.50
   6  -7   0   23.80    9.00
   6  -7   0   24.50    6.10
   6  -7   0   10.10    8.60
  -6   7   0   16.90    9.40
  -6   7   0   13.20   13.00
  -6   7   0   32.20    9.50
  -6   7   0   26.90    8.40
   5  -7   0  521.25   21.20
   5  -7   0  520.95   23.70
   5  -7   0  520.25   22.50
   5  -7   0  514.95   21.20
   5  -7   0  482.75   15.10
  -5   7   0  509.05   23.30
  -5   7   0  537.65   22.70
  -5   7   0  533.65   22.30
   4  -7   0   69.09   10.00
   4  -7   0   83.09   11.60
   4  -7   0   64.69    9.50
   4  -7   0   59.79    8.50
   4  -7   0   74.49    9.90
   4  -7   0   50.19    7.90
  -4   7   0   48.90    8.00
  -4   7   0   65.29    9.10
  -4   7   0   63.69    9.20
  -4   7   0   70.59    8.80
  -4   7   0   50.99   11.40
   3  -7   0  382.36   16.60
   3  -7   0  378.26   17.00
   3  -7   0  374.96   16.60
   3  -7   0  366.66   17.80
   3  -7   0  389.76   17.60
   3  -7   0  378.66   19.20
  -3   7   0  388.16   17.10
  -3   7   0  408.56   17.50
  -3   7   0  370.16   17.00
  -3   7   0  376.16   17.40
  -3   7   0  362.86   21.40
   2  -7   0   87.99   13.10
   2  -7   0   53.99   11.00
   2  -7   0   72.99    8.90
   2  -7   0   44.80    7.70
   2  -7   0   61.79    7.40
   2  -7   0   61.89    7.70
   2  -7   0   60.29    8.10
  -2   7   0   49.00    6.90
  -2   7   0   66.79    8.90
  -2   7   0   44.90    8.90
  -2   7   0   66.89    8.00
  -2   7   0   72.69    9.20
   1  -7   0  257.37   17.20
   1  -7   0  216.98   14.20
   1  -7   0  242.48   13.30
   1  -7   0  247.08   11.20
   1  -7   0  208.78   14.30
   1  -7   0  264.67   11.60
   1  -7   0  233.98   14.90
  -1   7   0  235.78   12.50
  -1   7   0  251.97   16.60
  -1   7   0  248.28   17.30
  -1   7   0  231.68   13.40
  -1   7   0  256.97   12.90
  -1   7   0  246.88   17.40
   0  -7   0  440.86   18.80
   0  -7   0  436.06   22.40
   0  -7   0  431.46   17.00
   0  -7   0  434.46   15.00
   0  -7   0  448.56   22.40
   0  -7   0  441.36   13.50
   0  -7   0  436.96   13.60
   0   7   0  460.85   22.10
   0   7   0  451.65   16.60
   0   7   0  427.26   21.90
   0   7   0  422.66   16.80
   0   7   0  466.75   17.40
   0   7   0  449.06   17.00
  -1  -7   0  141.79   10.30
  -1  -7   0  134.79   10.70
  -1  -7   0  137.49    9.20
  -1  -7   0  119.39   11.70
  -1  -7   0  147.99   15.50
   1   7   0  160.78    9.50
   1   7   0  164.88   24.60
   1   7   0  139.69   10.50
   1   7   0  157.68   10.90
   1   7   0  133.89   10.10
  -2  -7   0  305.57   21.00
  -2  -7   0  275.77   12.50
  -2  -7   0  313.67   15.90
   2   7   0  306.07   13.80
   2   7   0  275.57   12.50
   2   7   0  316.27   13.60
   2   7   0  303.87   11.60
   2   7   0  303.67   12.30
   2   7   0  286.27   13.90
  -3  -7   0   34.80    4.10
  -3  -7   0   45.90   16.50
  -3  -7   0   40.90    9.50
   3   7   0   35.30    7.10
   3   7   0   35.10    7.30
   3   7   0   41.20    6.60
   3   7   0   32.10    5.20
   3   7   0   30.30    4.60
   3   7   0   27.40    9.60
  -4  -7   0   24.70   13.80
   4   7   0   24.40    7.10
   4   7   0   30.10    9.00
   7  -8   0   22.90   12.80
  -7   8   0   21.50   13.40
  -7   8   0   41.90   12.90
   6  -8   0  101.49   13.70
   6  -8   0   95.39   13.40
   6  -8   0  109.19   13.90
  -6   8   0  121.49   17.30
  -6   8   0  120.29   14.00
  -6   8   0  115.09   14.90
   5  -8   0   13.00    8.80
   5  -8   0   19.80    9.50
   5  -8   0    9.80    9.10
   5  -8   0   11.30    9.40
  -5   8   0   15.90    8.20
  -5   8   0   13.50   10.20
  -5   8   0   12.00    9.30
   4  -8   0  101.39   15.10
   4  -8   0   96.29   12.80
   4  -8   0  125.09   15.40
   4  -8   0   81.79   10.80
  -4   8   0   77.89   10.50
  -4   8   0   99.09   12.10
  -4   8   0   99.69   13.50
   3  -8   0  209.08   17.90
   3  -8   0  202.28   15.80
   3  -8   0  192.68   19.20
   3  -8   0  197.28   13.30
   3  -8   0  224.38   14.80
  -3   8   0  198.18   16.10
  -3   8   0  215.18   14.80
  -3   8   0  217.98   14.90
   2  -8   0  141.09   14.30
   2  -8   0  156.38   11.70
   2  -8   0  134.79   13.40
   2  -8   0  146.69   16.60
   2  -8   0  142.59   15.90
   2  -8   0  141.19   11.20
  -2   8   0  148.89   14.50
  -2   8   0  148.39   12.10
  -2   8   0  142.59   13.00
   1  -8   0  192.78   11.10
   1  -8   0  197.58   15.20
   1  -8   0  183.58   11.70
   1  -8   0  204.88   18.40
   1  -8   0  211.98   16.20
   1  -8   0  211.08   14.10
  -1   8   0  205.18   13.10
  -1   8   0  204.38   14.10
  -1   8   0  191.08   14.40
  -1   8   0  186.38   15.10
   0  -8   0  243.08   12.40
   0  -8   0  237.08   15.90
   0  -8   0  284.77   17.30
   0  -8   0  305.97   21.90
   0   8   0  260.37   15.40
   0   8   0  275.47   14.10
   0   8   0  261.47   16.00
   0   8   0  281.47   15.50
  -1  -8   0   54.49   10.10
  -1  -8   0   60.09   13.90
   1   8   0   48.10    8.60
   1   8   0   41.50   10.40
   1   8   0   60.99    9.40
   1   8   0   63.59    8.90
  -2  -8   0    4.90    8.40
  -2  -8   0   24.60   12.90
   2   8   0   -0.10    8.40
   2   8   0    2.20    7.40
   2   8   0   -0.50    4.90
  -3  -8   0  438.16   22.20
   3   8   0  411.26   15.40
   5  -9   0    3.70   12.10
   5  -9   0  -12.00   11.60
  -5   9   0   -2.80   10.70
   4  -9   0  266.57   22.40
   4  -9   0  225.18   19.10
  -4   9   0  228.68   18.90
  -4   9   0  223.28   20.20
   3  -9   0  152.98   16.60
   3  -9   0  177.38   20.00
  -3   9   0  185.08   17.50
  -3   9   0  175.38   16.60
   2  -9   0  175.18   15.40
   2  -9   0  181.38   19.50
   2  -9   0  227.68   22.00
  -2   9   0  222.08   16.60
  -2   9   0  198.98   17.70
   1  -9   0   19.60   13.50
   1  -9   0    6.30    9.30
  -1   9   0   -0.60    6.90
   0  -9   0   36.30   11.80
   0  -9   0   28.70   15.60
   0   9   0   45.70   10.10
   0   9   0   31.90    8.50
   1   9  -1   55.89    9.00
   1   9  -1   61.89   10.70
  -1  -9   1   73.49   17.30
  -1  -9   1   72.89   12.00
   0   9  -1   89.59   12.60
   0   9  -1   66.29   10.50
   0  -9   1  127.89   21.10
   0  -9   1   71.49   11.40
  -1   9  -1   65.79    9.30
  -1   9  -1   71.09   10.30
   1  -9   1   74.29   11.70
   1  -9   1   63.39    8.10
   1  -9   1   78.19   15.00
  -2   9  -1   66.39    9.70
   2  -9   1   46.70   18.90
   2  -9   1   58.19   10.80
   2  -9   1   68.99   12.10
   2  -9   1   86.09   11.50
  -3   9  -1  125.19   16.10
  -3   9  -1  105.29   17.30
   3  -9   1  120.69   14.40
   3  -9   1  119.49   17.80
   3  -9   1  106.39   18.50
   3  -9   1  114.89   14.30
  -4   9  -1    6.50   15.60
  -4   9  -1   45.90   11.40
   4  -9   1   28.10   11.30
   4  -9   1   28.50   13.90
   4  -9   1   20.00   10.20
   4  -9   1   34.50   16.00
  -5   9  -1   28.10   13.40
  -5   9  -1   51.49   21.20
   5  -9   1   32.40   13.20
   5  -9   1   45.30   12.00
   5  -9   1   49.20   12.60
   3   8  -1  298.87   17.00
   3   8  -1  239.38   34.80
   3   8  -1  254.17   12.90
   3   8  -1  277.37   16.40
  -3  -8   1  257.67   25.40
  -3  -8   1  272.67   16.60
   2   8  -1  263.07   15.60
   2   8  -1  228.48   15.60
   2   8  -1  268.27   14.60
   2   8  -1  263.07   13.20
   2   8  -1  237.38   24.60
  -2  -8   1  242.08   15.10
  -2  -8   1  258.47   15.60
  -2  -8   1  252.97   22.30
   1   8  -1  416.66   18.20
   1   8  -1  435.36   17.20
   1   8  -1  410.56   18.50
   1   8  -1  404.66   27.30
   1   8  -1  449.26   18.80
  -1  -8   1  408.96   18.10
  -1  -8   1  422.66   17.70
  -1  -8   1  430.16   25.20
  -1  -8   1  441.96   19.40
   0   8  -1   43.80    8.30
   0   8  -1   50.09    8.00
   0   8  -1   59.99    8.40
   0   8  -1   67.99    9.50
   0  -8   1   48.90    8.30
   0  -8   1   45.80    6.40
   0  -8   1   73.19   10.70
   0  -8   1   69.89    8.90
   0  -8   1   45.90   10.50
  -1   8  -1   44.60    7.80
  -1   8  -1   73.49    9.20
  -1   8  -1   63.09    9.20
  -1   8  -1   72.39    9.90
  -1   8  -1   51.29   10.50
   1  -8   1   54.69   10.90
   1  -8   1   58.39    8.00
   1  -8   1   61.99   11.40
   1  -8   1   48.00    8.50
   1  -8   1   56.09    8.10
   1  -8   1   57.29    7.20
  -2   8  -1    0.40    5.60
  -2   8  -1    4.10    6.70
  -2   8  -1    5.20    7.40
  -2   8  -1   13.80    9.30
   2  -8   1    2.40    7.20
   2  -8   1   -8.90    7.70
   2  -8   1   -1.90    6.90
   2  -8   1   -1.00    6.10
   2  -8   1   -0.80    6.10
   2  -8   1    4.10    8.00
  -3   8  -1  551.64   22.30
  -3   8  -1  566.24   22.60
  -3   8  -1  559.74   24.00
   3  -8   1  547.15   22.60
   3  -8   1  564.34   23.80
   3  -8   1  545.95   25.30
   3  -8   1  564.54   26.60
   3  -8   1  541.05   21.10
   3  -8   1  556.94   23.00
  -4   8  -1  332.27   19.40
  -4   8  -1  362.96   18.70
  -4   8  -1  362.06   19.00
   4  -8   1  330.67   21.70
   4  -8   1  340.67   20.30
   4  -8   1  318.57   18.10
   4  -8   1  327.17   19.20
   4  -8   1  331.17   17.60
  -5   8  -1   48.70   11.00
  -5   8  -1   66.99   10.20
   5  -8   1   78.59   14.50
   5  -8   1   69.09   11.80
   5  -8   1   62.59   10.80
   5  -8   1   79.89   11.70
   5  -8   1   72.79   11.20
  -6   8  -1   24.60   14.80
  -6   8  -1   38.70   11.30
  -6   8  -1   31.90   10.10
   6  -8   1   44.90   10.30
   6  -8   1   29.70   10.70
   6  -8   1   27.90   11.30
   6  -8   1   43.50   16.20
  -7   8  -1   59.79   13.00
  -7   8  -1   50.09   12.90
  -7   8  -1   46.50   14.00
   7  -8   1   29.30   13.20
   5   7  -1   25.90   12.50
  -5  -7   1   38.80   14.10
   4   7  -1  612.44   19.00
   4   7  -1  618.04   33.00
   4   7  -1  617.54   26.50
   4   7  -1  628.54   18.30
   4   7  -1  611.04   29.60
   4   7  -1  636.74   21.20
  -4  -7   1  700.53   36.10
   3   7  -1  290.57   14.30
   3   7  -1  319.07   16.30
   3   7  -1  318.97   14.40
   3   7  -1  314.57   12.40
   3   7  -1  290.27   19.10
   3   7  -1  300.87   13.10
  -3  -7   1  323.67   21.30
  -3  -7   1  315.57   14.90
  -3  -7   1  311.57   15.90
   2   7  -1  130.39   10.70
   2   7  -1  151.98   10.50
   2   7  -1  115.69   14.60
   2   7  -1  135.59    9.40
   2   7  -1  131.39    9.10
   2   7  -1  147.59    8.20
   2   7  -1  152.98   10.60
  -2  -7   1  140.79   11.00
  -2  -7   1  146.69    9.80
  -2  -7   1  142.59   15.50
  -2  -7   1  137.59   10.80
   1   7  -1  120.49    9.90
   1   7  -1  122.39    9.60
   1   7  -1  118.09    8.90
   1   7  -1  101.89    9.50
   1   7  -1  106.89   13.90
   1   7  -1  119.69   14.30
   1   7  -1   98.19    9.30
  -1  -7   1  107.29   10.00
  -1  -7   1  107.89   10.10
  -1  -7   1   98.89    9.30
   0   7  -1   88.39   13.70
   0   7  -1   98.59    9.10
   0   7  -1  100.09    9.10
   0   7  -1   83.49    9.50
   0   7  -1  108.69    9.80
   0   7  -1  127.09   12.80
   0  -7   1  110.99    9.30
   0  -7   1   99.69   13.70
   0  -7   1  104.59    8.00
   0  -7   1  108.09   10.20
   0  -7   1   90.89    9.80
   0  -7   1   97.39    7.60
   0  -7   1  106.39   10.00
  -1   7  -1  385.26   16.10
  -1   7  -1  387.36   19.00
  -1   7  -1  403.66   16.10
  -1   7  -1  388.36   15.60
  -1   7  -1  378.16   20.10
  -1   7  -1  380.66   16.00
   1  -7   1  423.56   17.80
   1  -7   1  389.26   15.20
   1  -7   1  382.06   19.90
   1  -7   1  384.46   15.30
   1  -7   1  380.16   16.20
   1  -7   1  385.76   16.60
   1  -7   1  375.76   14.60
  -2   7  -1  251.57   13.90
  -2   7  -1  259.37   13.10
  -2   7  -1  259.67   13.20
  -2   7  -1  201.28   15.30
  -2   7  -1  227.28   17.10
   2  -7   1  256.97   13.40
   2  -7   1  262.57   12.40
   2  -7   1  237.28   13.30
   2  -7   1  212.78   14.70
   2  -7   1  234.38   13.90
   2  -7   1  219.78   15.80
  -3   7  -1  960.00   30.10
  -3   7  -1  903.01   28.20
  -3   7  -1  906.41   33.30
  -3   7  -1  953.00   29.30
  -3   7  -1  978.20   29.50
   3  -7   1  919.21   28.90
   3  -7   1  914.41   31.10
   3  -7   1  928.21   29.60
   3  -7   1  901.61   27.90
   3  -7   1  936.71   29.40
  -4   7  -1   10.50    7.10
  -4   7  -1   15.50    6.30
  -4   7  -1   22.00    7.70
  -4   7  -1   13.30    6.40
  -4   7  -1    9.40    7.70
   4  -7   1   22.20    8.50
   4  -7   1   16.70    7.30
   4  -7   1   16.60    6.80
   4  -7   1   19.10    6.80
   4  -7   1   25.90    7.00
   4  -7   1   12.70    6.70
  -5   7  -1  289.77   16.30
  -5   7  -1  309.57   30.00
  -5   7  -1  260.77   15.80
  -5   7  -1  281.57   17.10
   5  -7   1  264.07   15.30
   5  -7   1  249.08   11.80
   5  -7   1  272.87   15.70
   5  -7   1  292.27   18.20
   5  -7   1  302.07   17.10
  -6   7  -1   10.50    8.10
  -6   7  -1    3.90    8.90
  -6   7  -1   10.10    9.10
  -6   7  -1    3.80    7.60
   6  -7   1    7.80    8.60
   6  -7   1    7.70    6.40
   6  -7   1   15.20   10.60
   6  -7   1    4.30    8.10
   6  -7   1   21.70    7.70
  -7   7  -1    0.40    8.70
  -7   7  -1    7.10   11.50
  -7   7  -1   13.60   11.20
   7  -7   1    2.10   13.10
   7  -7   1   14.20    6.60
   7  -7   1    1.70    9.30
   7  -7   1    2.90   10.20
   7  -7   1    6.50    8.40
  -8   7  -1   55.79   11.80
  -8   7  -1  101.79   17.30
   8  -7   1   84.29   15.10
   6   6  -1  530.55   28.50
  -6  -6   1  573.04   31.00
   5   6  -1  320.67    9.60
   5   6  -1  302.57   19.20
   5   6  -1  342.77   20.60
   5   6  -1  336.57   21.40
   5   6  -1  350.16   14.30
   5   6  -1  326.67   13.10
   5   6  -1  346.87   17.00
   5   6  -1  338.07   17.20
  -5  -6   1  341.57   22.10
   4   6  -1  431.36   18.80
   4   6  -1  429.06   17.20
   4   6  -1  434.86   13.40
   4   6  -1  433.36   15.70
   4   6  -1  444.56   19.70
   4   6  -1  435.06   18.20
   4   6  -1  416.66   14.10
  -4  -6   1  425.46   11.70
  -4  -6   1  449.56   22.80
  -4  -6   1  450.15   11.80
   3   6  -1   54.59    8.00
   3   6  -1   44.90    5.80
   3   6  -1   51.59    6.90
   3   6  -1   49.10    7.20
   3   6  -1   41.60    7.00
   3   6  -1   56.29    9.80
   3   6  -1   50.49    7.60
   3   6  -1   48.30    6.50
  -3  -6   1   56.59    5.90
  -3  -6   1   49.60    7.10
  -3  -6   1   59.69    7.90
  -3  -6   1   51.09    6.70
  -3  -6   1   65.19   11.20
   2   6  -1    8.30    5.40
   2   6  -1    9.70    4.00
   2   6  -1   10.00    6.50
   2   6  -1   14.00    3.70
   2   6  -1   11.20    4.00
   2   6  -1   15.10    3.70
   2   6  -1   14.80    4.30
   2   6  -1    9.00    5.10
  -2  -6   1   14.70    4.20
  -2  -6   1    7.60    6.20
  -2  -6   1   16.20    4.90
  -2  -6   1   13.50    3.80
   1   6  -1  443.46   15.50
   1   6  -1  413.56   12.00
   1   6  -1  435.36   15.10
   1   6  -1  429.16   14.90
   1   6  -1  423.46   18.40
   1   6  -1  443.76   14.90
   1   6  -1  433.06   15.30
   1   6  -1  436.86   18.90
  -1  -6   1  431.96   12.30
  -1  -6   1  438.56   12.10
  -1  -6   1  431.46   14.90
  -1  -6   1  445.06   15.20
  -1  -6   1  444.46   16.10
  -1  -6   1  452.25   20.30
  -1  -6   1  448.46   15.50
   0   6  -1 1094.99   33.30
   0   6  -1 1101.89   33.10
   0   6  -1 1081.39   29.50
   0   6  -1 1029.00   29.30
   0   6  -1 1092.09   29.10
   0   6  -1 1075.49   29.70
   0  -6   1 1116.99   34.60
   0  -6   1 1038.70   29.40
   0  -6   1 1119.39   29.10
   0  -6   1 1060.09   28.10
   0  -6   1 1081.99   30.70
   0  -6   1 1087.29   29.60
   0  -6   1 1081.99   29.40
  -1   6  -1 1418.16   38.70
  -1   6  -1 1348.77   35.40
  -1   6  -1 1343.57   35.90
  -1   6  -1 1389.06   39.80
  -1   6  -1 1366.96   36.20
  -1   6  -1 1373.66   36.20
   1  -6   1 1237.48   37.00
   1  -6   1 1342.07   35.20
   1  -6   1 1344.07   36.10
   1  -6   1 1330.57   35.90
   1  -6   1 1343.57   34.90
   1  -6   1 1405.16   40.10
  -2   6  -1  443.16   15.90
  -2   6  -1  437.26   16.20
  -2   6  -1  422.06   19.60
  -2   6  -1  445.86   16.40
  -2   6  -1  463.75   16.40
   2  -6   1  412.86   18.60
   2  -6   1  446.96   15.80
   2  -6   1  421.26   15.60
   2  -6   1  429.06   16.00
   2  -6   1  441.76   16.70
   2  -6   1  448.96   16.60
  -3   6  -1   41.70    6.30
  -3   6  -1   28.50    5.60
  -3   6  -1   47.70    6.90
  -3   6  -1   37.50    6.20
  -3   6  -1   29.40    6.70
   3  -6   1   45.50    6.70
   3  -6   1   25.50    6.60
   3  -6   1   30.50    5.70
   3  -6   1   46.00    7.00
   3  -6   1   46.70    7.00
   3  -6   1   36.00    6.90
  -4   6  -1  221.18   12.90
  -4   6  -1  192.98   11.60
  -4   6  -1  191.18   15.40
  -4   6  -1  215.08   12.30
   4  -6   1  217.38   13.50
   4  -6   1  198.38   12.60
   4  -6   1  206.58   12.40
   4  -6   1  200.48    8.90
   4  -6   1  220.48   12.90
   4  -6   1  211.78   12.60
  -5   6  -1  121.89   14.70
  -5   6  -1  154.18   11.80
  -5   6  -1  133.99   11.90
  -5   6  -1  136.49   11.50
  -5   6  -1  130.39   11.50
   5  -6   1  152.38   12.40
   5  -6   1  137.59    9.10
   5  -6   1  122.89   12.50
   5  -6   1  134.29   10.70
   5  -6   1  149.69   13.50
   5  -6   1  142.19   11.60
  -6   6  -1  197.88   14.00
  -6   6  -1  188.98   14.50
  -6   6  -1  182.28   13.80
  -6   6  -1  155.28   17.70
  -6   6  -1  189.68   16.40
  -6   6  -1  204.28   13.40
   6  -6   1  163.48   16.00
   6  -6   1  179.48   12.30
   6  -6   1  186.68   15.20
   6  -6   1  182.18   13.90
   6  -6   1  170.38   10.90
  -7   6  -1  280.07   26.90
  -7   6  -1  231.78   16.50
  -7   6  -1  227.38   15.00
  -7   6  -1  206.68   21.40
  -7   6  -1  213.08   18.60
   7  -6   1  200.78   15.90
   7  -6   1  221.08   16.20
   7  -6   1  290.07   19.80
   7  -6   1  235.28   17.80
   7  -6   1  232.28   11.30
  -8   6  -1    6.80   11.20
  -8   6  -1    3.10    8.40
  -8   6  -1   22.30   13.00
   8  -6   1   -1.40    9.50
   8  -6   1    8.70   10.40
   8  -6   1   15.60   13.40
   6   5  -1  124.79   17.30
   6   5  -1  106.79   18.90
   6   5  -1  126.69   10.10
   6   5  -1  120.09   13.20
   6   5  -1  117.49    9.50
  -6  -5   1  112.89   15.00
   5   5  -1  536.65   14.30
   5   5  -1  522.95   14.70
   5   5  -1  568.04   22.00
   5   5  -1  530.95   18.50
   5   5  -1  536.35   17.00
   5   5  -1  559.74   18.70
   5   5  -1  546.45   22.00
   5   5  -1  536.25   20.70
  -5  -5   1  549.15   24.20
   4   5  -1  280.97   10.20
   4   5  -1  297.97   15.50
   4   5  -1  285.67   10.80
   4   5  -1  302.47   11.60
   4   5  -1  298.27   13.50
   4   5  -1  289.87   10.40
   4   5  -1  273.67   19.40
   4   5  -1  294.57   17.70
   4   5  -1  285.47   14.10
  -4  -5   1  295.47    8.80
   3   5  -1   42.20    6.80
   3   5  -1   46.30    7.90
   3   5  -1   49.90    5.20
   3   5  -1   45.40    5.80
   3   5  -1   48.50    5.80
   3   5  -1   35.00    5.20
   3   5  -1   37.40    4.70
  -3  -5   1   44.40    6.10
  -3  -5   1   33.80    4.60
  -3  -5   1   51.09    8.90
  -3  -5   1   45.50    4.50
  -3  -5   1   46.00    5.60
   2   5  -1 1023.40   26.60
   2   5  -1 1019.70   25.90
   2   5  -1 1008.90   26.30
   2   5  -1  997.20   26.20
   2   5  -1 1004.40   28.10
   2   5  -1 1009.30   26.10
   2   5  -1 1013.50   30.90
  -2  -5   1  978.20   27.10
  -2  -5   1 1008.40   27.70
  -2  -5   1 1002.00   26.20
  -2  -5   1 1025.20   31.90
  -2  -5   1 1006.10   25.80
   1   5  -1  618.24   16.10
   1   5  -1  614.04   18.00
   1   5  -1  606.24   17.90
   1   5  -1  627.94   21.70
   1   5  -1  629.64   17.70
   1   5  -1  649.24   19.00
   1   5  -1  557.44   24.80
   1   5  -1  607.84   19.10
  -1  -5   1  630.54   18.80
  -1  -5   1  627.14   22.50
  -1  -5   1  619.34   18.10
  -1  -5   1  616.04   17.80
  -1  -5   1  621.74   18.80
  -1  -5   1  663.23   16.20
  -1  -5   1  607.84   16.30
   0   5  -1  943.91   33.50
   0   5  -1  915.31   24.80
   0   5  -1  921.61   27.30
   0   5  -1  952.50   24.80
   0   5  -1  910.01   24.70
   0   5  -1  939.31   25.00
   0   5  -1  953.20   24.40
   0  -5   1  937.71   23.60
   0  -5   1  886.51   28.30
   0  -5   1  856.91   24.40
   0  -5   1  875.21   25.60
   0  -5   1  888.51   24.70
   0  -5   1  875.31   24.60
   0  -5   1  892.41   23.90
  -1   5  -1  827.12   23.00
  -1   5  -1  839.62   23.20
  -1   5  -1  829.42   25.90
  -1   5  -1  812.52   23.00
   1  -5   1  769.62   25.40
   1  -5   1  784.32   23.00
   1  -5   1  809.02   22.50
   1  -5   1  794.72   22.40
   1  -5   1  800.02   22.90
  -2   5  -1   85.99    9.90
  -2   5  -1   61.49    6.40
  -2   5  -1   74.29    7.00
  -2   5  -1   64.99    6.80
  -2   5  -1   73.39    6.70
   2  -5   1   72.59    7.20
   2  -5   1   58.69    7.20
   2  -5   1   54.39    8.10
   2  -5   1   63.79    6.50
   2  -5   1   70.19    6.70
  -3   5  -1   53.79    6.90
  -3   5  -1   56.19    7.10
  -3   5  -1   48.50    6.30
  -3   5  -1   53.99    6.60
  -3   5  -1   50.69    8.90
   3  -5   1   60.69    4.60
   3  -5   1   44.30    5.90
   3  -5   1   56.69    7.60
   3  -5   1   53.19    7.50
   3  -5   1   51.69    7.50
  -4   5  -1  988.50   31.40
  -4   5  -1  981.20   27.40
  -4   5  -1  996.20   28.20
  -4   5  -1  960.00   28.00
  -4   5  -1  952.10   28.10
   4  -5   1  956.00   28.10
   4  -5   1  978.40   28.50
   4  -5   1  982.10   28.40
   4  -5   1  986.60   27.90
   4  -5   1  929.41   25.70
  -5   5  -1  295.97   13.10
  -5   5  -1  303.77   14.00
  -5   5  -1  271.17   16.10
  -5   5  -1  266.47   13.00
  -5   5  -1  285.97   17.00
  -5   5  -1  290.97   13.90
   5  -5   1  283.97   13.90
   5  -5   1  314.27   14.60
   5  -5   1  284.97   12.20
   5  -5   1  293.37   12.60
   5  -5   1  291.87   14.50
  -6   5  -1  610.24   20.70
  -6   5  -1  559.84   24.80
  -6   5  -1  564.14   22.80
  -6   5  -1  587.84   24.40
  -6   5  -1  600.14   21.10
  -6   5  -1  610.64   21.80
   6  -5   1  615.04   22.50
   6  -5   1  625.94   21.50
   6  -5   1  580.84   18.10
   6  -5   1  565.14   21.10
   6  -5   1  583.54   21.90
   6  -5   1  585.64   28.00
  -7   5  -1   40.10    7.70
  -7   5  -1   35.70    9.60
  -7   5  -1   36.80    8.20
  -7   5  -1   38.10    8.90
  -7   5  -1   47.60    7.50
   7  -5   1   37.90    9.00
   7  -5   1   34.40    8.60
   7  -5   1   23.60    7.70
   7  -5   1   46.60    5.40
   7  -5   1   35.20    8.20
  -8   5  -1    8.50    9.20
  -8   5  -1    8.70    8.20
  -8   5  -1   25.00    8.10
  -8   5  -1   14.50    7.20
  -8   5  -1    5.80    6.90
  -8   5  -1   -5.30    9.00
   8  -5   1   -7.20    8.30
  -9   5  -1   30.60    9.30
  -9   5  -1   14.40    9.90
   9  -5   1   20.80   11.80
   7   4  -1  267.77   13.80
   7   4  -1  278.97   21.30
   7   4  -1  300.87   22.10
  -7  -4   1  286.77   21.70
   6   4  -1   98.49    6.70
   6   4  -1  115.29    9.00
   6   4  -1  106.49   14.60
   6   4  -1  100.39    4.90
   6   4  -1  117.89   13.20
   6   4  -1  111.89    6.50
   6   4  -1  100.09    9.00
   6   4  -1   75.09   10.90
   6   4  -1  101.59    4.60
  -6  -4   1   90.49   14.10
  -6  -4   1  109.19   13.50
   5   4  -1  640.34   17.70
   5   4  -1  664.63   17.40
   5   4  -1  677.13   19.10
   5   4  -1  670.13   28.20
   5   4  -1  688.73   19.60
   5   4  -1  699.33   22.70
   5   4  -1  681.03   23.80
   5   4  -1  689.13   26.80
   5   4  -1  678.23   20.00
   5   4  -1  685.43   24.50
  -5  -4   1  704.53   26.70
  -5  -4   1  671.43   24.80
   4   4  -1   36.90    7.90
   4   4  -1   45.40    8.40
   4   4  -1   45.80    7.50
   4   4  -1   42.60    4.10
   4   4  -1   46.10    5.00
   4   4  -1   46.40    6.00
   4   4  -1   44.80    5.20
   4   4  -1   41.80    6.80
   4   4  -1   50.89    6.90
   4   4  -1   36.40    4.90
  -4  -4   1   30.10    6.00
  -4  -4   1   49.40    3.60
  -4  -4   1   45.90    7.20
  -4  -4   1   40.50    3.70
   3   4  -1 1979.50   50.79
   3   4  -1 1908.81   44.90
   3   4  -1 1897.31   45.30
   3   4  -1 1899.91   45.50
   3   4  -1 1840.62   51.19
   3   4  -1 1963.20   50.89
   3   4  -1 1915.81   46.90
   3   4  -1 1927.51   48.80
   3   4  -1 1871.91   44.90
  -3  -4   1 1957.50   50.79
  -3  -4   1 1924.71   44.50
  -3  -4   1 1936.11   47.90
  -3  -4   1 1950.01   45.00
   2   4  -1  198.58    7.90
   2   4  -1  196.48   10.70
   2   4  -1  202.38    7.30
   2   4  -1  200.78    7.70
   2   4  -1  185.88   11.40
   2   4  -1  185.68    9.50
   2   4  -1  184.48    9.10
  -2  -4   1  199.78   11.00
  -2  -4   1  190.78    8.10
  -2  -4   1  201.98    7.30
  -2  -4   1  209.08    9.10
   1   4  -1  467.05   13.50
   1   4  -1  474.25   13.90
   1   4  -1  479.55   16.60
   1   4  -1  490.15   17.30
   1   4  -1  480.25   14.10
   1   4  -1  467.45   13.90
   1   4  -1  471.85   14.80
  -1  -4   1  497.85   17.60
  -1  -4   1  454.65   13.70
  -1  -4   1  489.65   14.90
  -1  -4   1  489.05   14.50
  -1  -4   1  493.75   12.70
  -1  -4   1  485.55   14.10
  -1  -4   1  480.25   13.00
   0   4  -1   63.19    5.00
   0   4  -1   59.09    4.90
   0   4  -1   57.59    5.10
   0   4  -1   59.19    4.60
   0   4  -1   49.30    5.80
   0   4  -1   70.79    7.20
   0   4  -1   58.09    4.90
   0  -4   1   52.49    4.90
   0  -4   1   60.99    5.00
   0  -4   1   55.79    4.40
   0  -4   1   70.79    5.10
   0  -4   1   64.49    4.70
   0  -4   1   48.70    6.80
  -1   4  -1   11.50    3.20
  -1   4  -1   15.30    4.10
  -1   4  -1   11.90    3.00
  -1   4  -1   10.50    3.00
  -1   4  -1   15.50    3.20
   1  -4   1    6.50    2.90
   1  -4   1    5.10    3.20
   1  -4   1   12.10    3.20
   1  -4   1   11.90    3.20
   1  -4   1    8.40    2.90
   1  -4   1   10.40    4.30
  -2   4  -1 3772.02   88.59
  -2   4  -1 3623.34   85.89
  -2   4  -1 3682.63   85.99
  -2   4  -1 3663.73   85.49
  -2   4  -1 3797.42   86.19
   2  -4   1 3579.14   83.49
   2  -4   1 3909.31   86.39
   2  -4   1 3728.13   87.39
   2  -4   1 3743.53   86.19
   2  -4   1 3738.33   85.69
   2  -4   1 3811.12   86.09
  -3   4  -1  319.47   12.40
  -3   4  -1  363.86   15.00
  -3   4  -1  326.17   12.20
  -3   4  -1  333.27   13.40
  -3   4  -1  319.57   12.40
   3  -4   1  345.17   12.80
   3  -4   1  328.67   10.90
   3  -4   1  345.17   12.60
   3  -4   1  352.16   12.80
   3  -4   1  346.97   12.30
  -4   4  -1  450.35   15.30
  -4   4  -1  413.26   17.40
  -4   4  -1  437.56   14.70
  -4   4  -1  436.26   15.40
   4  -4   1  451.85   15.70
   4  -4   1  438.76   15.50
   4  -4   1  441.66   14.60
   4  -4   1  453.15   15.10
   4  -4   1  452.75   14.90
   4  -4   1  458.45   15.80
  -5   4  -1  136.99   11.70
  -5   4  -1  150.08   11.40
  -5   4  -1  138.69    9.40
  -5   4  -1  143.19    8.80
  -5   4  -1  143.19    9.10
  -5   4  -1  151.58    9.60
   5  -4   1  141.49    9.60
   5  -4   1  149.69    8.00
   5  -4   1  150.08   10.10
   5  -4   1  163.08   10.40
   5  -4   1  167.98   10.50
  -6   4  -1  434.86   19.70
  -6   4  -1  446.76   16.10
  -6   4  -1  447.36   15.90
  -6   4  -1  427.76   20.80
  -6   4  -1  418.66   16.50
  -6   4  -1  406.06   16.70
   6  -4   1  437.26   17.30
   6  -4   1  444.76   18.90
   6  -4   1  442.26   17.30
   6  -4   1  421.86   17.60
   6  -4   1  431.86   13.10
  -7   4  -1  187.18   12.70
  -7   4  -1  159.38   14.40
  -7   4  -1  163.98   12.60
  -7   4  -1  180.68   15.40
  -7   4  -1  192.78   11.30
  -7   4  -1  170.08   10.50
  -7   4  -1  180.78   12.00
   7  -4   1  174.48   14.00
   7  -4   1  164.38   14.60
   7  -4   1  191.98   13.50
   7  -4   1  186.18   12.40
   7  -4   1  167.58   13.50
  -8   4  -1   72.39   11.20
  -8   4  -1   97.89   11.60
  -8   4  -1   92.49   10.90
  -8   4  -1   67.19   10.40
  -8   4  -1   86.49    9.30
  -8   4  -1   86.69   12.70
   8  -4   1   67.89   10.10
   8  -4   1   76.69   10.70
   8  -4   1   64.79    9.50
  -9   4  -1   35.30   13.70
  -9   4  -1   36.90    9.10
   9  -4   1   24.70   13.30
   9  -4   1   20.80   10.20
   9  -4   1   13.10   11.40
   8   3  -1  250.07   16.80
   8   3  -1  249.68   23.80
  -8  -3   1  232.78   21.50
   7   3  -1  735.03   22.60
   7   3  -1  761.82   27.00
   7   3  -1  682.63   23.50
   7   3  -1  773.52   30.00
   7   3  -1  695.73   18.80
   7   3  -1  724.83   18.80
  -7  -3   1  763.32   30.20
   6   3  -1   98.69   15.70
   6   3  -1   90.79    5.60
   6   3  -1   78.19    5.30
   6   3  -1   96.59   13.40
   6   3  -1   87.69   11.00
   6   3  -1   69.99    7.80
   6   3  -1   73.59   11.80
   6   3  -1   88.29   12.50
   6   3  -1   85.39    7.70
  -6  -3   1   91.29   12.30
   5   3  -1    0.10    3.10
   5   3  -1    1.60    5.20
   5   3  -1    6.30    5.70
   5   3  -1    2.70    2.50
   5   3  -1    3.80    2.30
   5   3  -1   -1.00    5.70
   5   3  -1   -0.70    5.00
   5   3  -1    4.80    2.40
   5   3  -1    6.40    4.50
   5   3  -1    5.60    3.20
  -5  -3   1    4.90    1.80
  -5  -3   1    4.30    1.90
  -5  -3   1    1.50    4.50
  -5  -3   1    3.90    4.40
   4   3  -1  461.05   19.10
   4   3  -1  444.36   17.70
   4   3  -1  430.56   14.90
   4   3  -1  437.56   12.70
   4   3  -1  447.26   13.10
   4   3  -1  468.85   18.00
   4   3  -1  439.76   12.80
   4   3  -1  439.56   13.20
   4   3  -1  476.05   13.90
   4   3  -1  469.75   17.20
  -4  -3   1  440.06   17.90
  -4  -3   1  448.36   12.10
  -4  -3   1  439.96   12.00
  -4  -3   1  459.55   16.70
   3   3  -1 1895.31   43.40
   3   3  -1 1725.13   48.20
   3   3  -1 1907.61   43.60
   3   3  -1 1943.11   47.60
   3   3  -1 1615.04   51.19
   3   3  -1 1887.01   42.90
   3   3  -1 1887.01   46.70
   3   3  -1 1854.81   43.30
   3   3  -1 1804.22   44.50
  -3  -3   1 1903.61   48.40
  -3  -3   1 1892.91   42.80
  -3  -3   1 1882.91   47.40
  -3  -3   1 1927.71   46.10
  -3  -3   1 1893.71   43.10
   2   3  -1   35.30    5.50
   2   3  -1   40.90    3.50
   2   3  -1   37.60    3.20
   2   3  -1   44.00    3.70
   2   3  -1   26.30    3.70
   2   3  -1   36.30    3.80
   2   3  -1   41.60    6.10
  -2  -3   1   26.30    4.50
  -2  -3   1   25.10    3.60
  -2  -3   1   31.20    5.10
  -2  -3   1   24.20    3.30
  -2  -3   1   32.90    3.10
  -2  -3   1   36.30    4.60
   1   3  -1 1504.95   38.60
   1   3  -1 1477.15   36.70
   1   3  -1 1519.25   36.10
   1   3  -1 1645.74   37.80
   1   3  -1 1571.44   36.70
   1   3  -1 1530.35   36.50
   1   3  -1 1681.23   39.70
  -1  -3   1 1608.14   39.70
  -1  -3   1 1353.46   39.10
  -1  -3   1 1562.74   35.90
  -1  -3   1 1524.65   36.60
  -1  -3   1 1603.84   37.60
  -1  -3   1 1545.15   36.70
  -1  -3   1 1627.44   35.70
   0   3  -1  990.70   25.10
   0   3  -1 1017.90   25.40
   0   3  -1  995.70   25.00
   0   3  -1 1065.39   26.80
   0   3  -1  991.60   24.70
   0   3  -1 1023.10   25.10
   0   3  -1 1021.70   26.30
   0  -3   1 1027.70   24.60
   0  -3   1 1008.50   24.90
   0  -3   1 1018.40   25.20
   0  -3   1  992.10   25.30
   0  -3   1  999.00   25.00
   0  -3   1 1054.39   27.40
  -1   3  -1  312.57   11.50
  -1   3  -1  318.67   10.10
  -1   3  -1  316.87   10.10
  -1   3  -1  296.37    8.20
  -1   3  -1  315.57    9.80
  -1   3  -1  315.57   10.10
   1  -3   1  308.87    9.80
   1  -3   1  311.87   10.10
   1  -3   1  316.37   10.00
   1  -3   1  314.17   11.40
   1  -3   1  316.47   10.10
   1  -3   1  305.17   10.20
  -2   3  -1 1182.58   31.40
  -2   3  -1 1182.58   29.10
  -2   3  -1 1191.78   29.60
  -2   3  -1 1163.78   29.50
   2  -3   1 1140.69   29.40
   2  -3   1 1227.28   29.40
   2  -3   1 1214.38   31.50
   2  -3   1 1184.18   29.60
   2  -3   1 1211.58   29.70
   2  -3   1 1125.59   28.30
  -3   3  -1 3945.81   89.59
  -3   3  -1 3916.01   91.69
  -3   3  -1 3864.91   88.99
  -3   3  -1 3779.72   90.09
  -3   3  -1 3922.41   89.59
   3  -3   1 4022.10   89.39
   3  -3   1 3960.50   92.49
   3  -3   1 3895.01   89.59
   3  -3   1 3938.51   89.69
   3  -3   1 3754.22   88.99
   3  -3   1 4022.70   89.89
  -4   3  -1   98.79    8.20
  -4   3  -1  100.99    6.20
  -4   3  -1  100.39    8.50
  -4   3  -1   91.89    6.50
  -4   3  -1   91.29    6.60
  -4   3  -1  100.29    6.60
   4  -3   1  107.99    7.20
   4  -3   1   99.69    6.90
   4  -3   1  106.29    6.70
   4  -3   1   99.49    7.10
   4  -3   1   93.79    8.30
   4  -3   1  100.59    7.00
  -5   3  -1  524.95   17.00
  -5   3  -1  508.95   18.90
  -5   3  -1  536.75   19.80
  -5   3  -1  529.75   17.40
  -5   3  -1  529.45   16.50
  -5   3  -1  524.35   16.30
   5  -3   1  548.85   16.90
   5  -3   1  554.34   17.70
   5  -3   1  532.25   18.30
   5  -3   1  549.35   19.20
   5  -3   1  527.55   17.40
   5  -3   1  556.74   18.00
  -6   3  -1  137.79    8.50
  -6   3  -1  141.79    9.60
  -6   3  -1  137.79    9.20
  -6   3  -1  134.09   11.10
  -6   3  -1  142.19   11.90
  -6   3  -1  143.69    8.30
   6  -3   1  155.58   10.10
   6  -3   1  150.68   10.40
   6  -3   1  156.08   10.50
   6  -3   1  157.48   11.50
   6  -3   1  166.48   11.50
  -7   3  -1   33.20    6.70
  -7   3  -1   34.60    5.40
  -7   3  -1   44.00    6.80
  -7   3  -1   40.10    4.90
  -7   3  -1   29.90    6.20
  -7   3  -1   40.70    8.00
  -7   3  -1   43.20    6.70
   7  -3   1   49.20    8.10
   7  -3   1   43.80    8.20
   7  -3   1   42.80    7.40
   7  -3   1   32.00    6.50
  -8   3  -1  247.98   18.30
  -8   3  -1  214.78    9.40
  -8   3  -1  190.58   14.80
  -8   3  -1  192.08    9.50
  -8   3  -1  215.98   14.00
   8  -3   1  195.88   14.10
   8  -3   1  191.18   22.30
   8  -3   1  196.38   14.40
   8  -3   1  220.48   15.50
  -9   3  -1   38.90   12.20
  -9   3  -1   30.40    8.20
   9  -3   1   18.70    9.90
   9  -3   1    1.30   12.00
   9  -3   1   29.70    9.50
   8   2  -1   70.19   12.80
   8   2  -1   93.69   11.00
   8   2  -1   83.29   11.50
   8   2  -1   82.29    7.40
   8   2  -1  107.29   16.80
  -8  -2   1   72.59   11.90
   7   2  -1  134.69    8.20
   7   2  -1  133.49    7.70
   7   2  -1  122.89   15.10
   7   2  -1  128.99   17.40
   7   2  -1  130.69    9.70
   7   2  -1  108.99   10.70
   7   2  -1  121.29   13.40
  -7  -2   1  135.79    6.60
  -7  -2   1  118.89   14.30
  -7  -2   1  136.39    6.20
   6   2  -1  234.38    9.20
   6   2  -1  237.58   16.90
   6   2  -1  235.48   10.30
   6   2  -1  236.98    9.80
   6   2  -1  241.88   10.30
   6   2  -1  218.88   14.40
   6   2  -1  225.68   16.70
   6   2  -1  242.58   13.00
  -6  -2   1  241.58   15.00
  -6  -2   1  234.78    8.20
  -6  -2   1  235.68    8.10
   5   2  -1   79.59   10.70
   5   2  -1   72.89    7.30
   5   2  -1   67.09    5.80
   5   2  -1   62.59    5.10
   5   2  -1   74.89    8.70
   5   2  -1   68.09    5.30
   5   2  -1   73.79    5.60
   5   2  -1   67.99    9.30
  -5  -2   1   73.49    6.90
  -5  -2   1   72.89    4.50
  -5  -2   1   72.09    8.80
  -5  -2   1   62.29    4.20
   4   2  -1    1.40    3.40
   4   2  -1    6.90    3.10
   4   2  -1    2.40    2.00
   4   2  -1    5.70    3.70
   4   2  -1    3.40    2.20
   4   2  -1    2.90    2.20
   4   2  -1   -1.00    3.80
   4   2  -1    8.00    4.20
  -4  -2   1    4.10    3.40
  -4  -2   1    3.20    1.90
  -4  -2   1   -0.60    2.70
  -4  -2   1    4.00    1.80
   3   2  -1 1497.45   36.90
   3   2  -1 1483.95   34.60
   3   2  -1 1460.35   37.40
   3   2  -1 1413.36   37.80
   3   2  -1 1458.95   38.60
   3   2  -1 1448.26   34.00
   3   2  -1 1447.46   35.20
   3   2  -1 1469.75   34.30
  -3  -2   1 1468.65   36.80
  -3  -2   1 1468.05   34.10
  -3  -2   1 1482.45   38.20
  -3  -2   1 1481.55   34.20
  -3  -2   1 1460.15   36.80
   2   2  -1 5876.01  125.99
   2   2  -1 5591.34  126.29
   2   2  -1 5584.64  123.69
   2   2  -1 5547.94  123.49
   2   2  -1 5434.56  123.69
   2   2  -1 5443.06  123.09
   2   2  -1 5641.94  125.59
   2   2  -1 5485.05  123.69
  -2  -2   1 5616.24  125.19
  -2  -2   1 5527.25  126.39
  -2  -2   1 5499.15  123.39
  -2  -2   1 5699.23  125.99
  -2  -2   1 5542.55  123.69
   1   2  -1   64.09    3.40
   1   2  -1   63.89    4.50
   1   2  -1   77.69    3.30
   1   2  -1   63.19    3.40
   1   2  -1   56.19    4.00
  -1  -2   1   84.89    3.60
  -1  -2   1   79.09    3.20
   0   2  -1  735.93   18.80
   0   2  -1  746.73   18.40
   0   2  -1  726.03   18.60
   0   2  -1  786.62   19.40
   0   2  -1  737.23   18.10
   0   2  -1  742.83   18.40
   0   2  -1  711.83   18.20
   0  -2   1  765.02   18.50
   0  -2   1  770.82   19.90
   0  -2   1  749.73   18.30
   0  -2   1  757.32   18.10
   0  -2   1  744.23   18.70
   0  -2   1  712.03   18.30
  -1   2  -1 1406.66   33.40
  -1   2  -1 1347.27   31.80
  -1   2  -1 1356.96   32.10
  -1   2  -1 1329.77   32.00
  -1   2  -1 1406.06   32.10
  -1   2  -1 1240.68   31.90
   1  -2   1 1352.16   32.00
   1  -2   1 1417.36   32.10
   1  -2   1 1436.96   32.20
   1  -2   1 1352.66   33.30
   1  -2   1 1307.37   31.40
   1  -2   1 1403.26   31.90
  -2   2  -1 2086.69   48.10
  -2   2  -1 1999.50   48.00
  -2   2  -1 2078.69   49.70
  -2   2  -1 1957.70   47.80
  -2   2  -1 2053.89   47.70
  -2   2  -1 2062.09   48.00
   2  -2   1 2064.79   48.10
   2  -2   1 2030.10   48.00
   2  -2   1 2070.39   48.10
   2  -2   1 2154.08   48.00
   2  -2   1 2167.68   49.80
   2  -2   1 2191.18   48.30
  -3   2  -1 4341.87  104.39
  -3   2  -1 4441.06  106.99
  -3   2  -1 4434.56  106.39
  -3   2  -1 4497.35  104.69
  -3   2  -1 4399.26  104.69
  -3   2  -1 4532.85  104.29
   3  -2   1 4946.21  105.29
   3  -2   1 4865.61  104.79
   3  -2   1 4861.11  105.09
   3  -2   1 4851.51  105.79
   3  -2   1 4852.71  105.09
   3  -2   1 4825.22  106.69
  -4   2  -1  176.08    7.30
  -4   2  -1  168.08    8.90
  -4   2  -1  174.98    7.90
  -4   2  -1  181.78    9.70
  -4   2  -1  166.68    7.90
  -4   2  -1  173.68    7.60
  -4   2  -1  180.78    7.10
   4  -2   1  198.08    9.60
   4  -2   1  174.58    8.90
   4  -2   1  166.68    7.90
   4  -2   1  169.28    7.90
   4  -2   1  170.78    8.20
   4  -2   1  184.18    7.80
  -5   2  -1  186.08   10.00
  -5   2  -1  186.28    7.60
  -5   2  -1  195.38    7.80
  -5   2  -1  165.98    8.80
  -5   2  -1  194.88    8.60
  -5   2  -1  185.38    9.30
  -5   2  -1  204.98   11.30
   5  -2   1  192.68    8.70
   5  -2   1  186.28    9.00
   5  -2   1  188.78    8.90
   5  -2   1  196.48   10.80
   5  -2   1  207.88   10.60
   5  -2   1  193.08    9.40
  -6   2  -1   76.39    6.90
  -6   2  -1   84.69    8.00
  -6   2  -1   71.69   10.00
  -6   2  -1   73.59    5.10
  -6   2  -1   66.89    5.40
  -6   2  -1   87.39    8.10
  -6   2  -1   78.49    8.40
   6  -2   1   79.99    8.10
   6  -2   1   85.49    7.90
   6  -2   1   71.69    7.80
   6  -2   1   76.89    8.60
   6  -2   1   74.79    4.90
   6  -2   1   67.89    9.60
  -7   2  -1  389.96   19.50
  -7   2  -1  398.56   15.30
  -7   2  -1  394.46   15.20
  -7   2  -1  411.36   16.70
   7  -2   1  424.46   15.70
   7  -2   1  409.66   16.60
   7  -2   1  383.26   15.70
   7  -2   1  396.46   19.60
   7  -2   1  403.36   16.60
   7  -2   1  405.56   16.50
  -8   2  -1   43.30    7.00
  -8   2  -1   37.80    9.50
  -8   2  -1   42.90    7.40
  -8   2  -1   33.60    6.70
   8  -2   1   44.90   10.90
   8  -2   1   45.50    9.10
   8  -2   1   34.40    7.20
   8  -2   1   37.50    7.70
   8  -2   1   39.20   10.10
  -9   2  -1  162.98   16.80
  -9   2  -1  152.78   21.10
   9  -2   1  170.28   15.30
   9  -2   1  157.58   22.20
   9  -2   1  143.99   15.70
   9   1  -1   28.80    7.00
   9   1  -1    1.90   14.30
   9   1  -1   35.90   10.10
  -9  -1   1    8.10   13.60
   8   1  -1  174.08   12.30
   8   1  -1  157.68   11.20
   8   1  -1  163.48   14.50
   8   1  -1  120.89   15.80
   8   1  -1  215.88   21.80
   8   1  -1  168.38   10.00
  -8  -1   1  171.48   16.90
   7   1  -1   -4.30    6.60
   7   1  -1    7.90    7.40
   7   1  -1    2.90    8.20
   7   1  -1    6.30    4.50
   7   1  -1   -2.50    5.40
   7   1  -1    2.00    3.80
   7   1  -1    9.40    5.80
  -7  -1   1    2.20    6.10
  -7  -1   1    5.20    3.20
  -7  -1   1    1.00    3.40
   6   1  -1  364.16   12.80
   6   1  -1  351.76   16.60
   6   1  -1  324.27   11.90
   6   1  -1  364.86   12.60
   6   1  -1  351.76   17.60
   6   1  -1  366.56   12.90
  -6  -1   1  312.97   11.00
  -6  -1   1  289.57   11.00
  -6  -1   1  321.37   15.70
  -6  -1   1  334.17   16.10
   5   1  -1  655.13   18.40
   5   1  -1  649.93   22.50
   5   1  -1  652.83   17.90
   5   1  -1  623.84   21.30
   5   1  -1  647.54   17.80
   5   1  -1  623.94   17.80
  -5  -1   1  632.34   17.10
  -5  -1   1  612.24   21.20
  -5  -1   1  622.24   17.30
  -5  -1   1  642.54   21.50
   4   1  -1 1648.34   43.80
   4   1  -1 1678.83   43.50
   4   1  -1 1711.93   40.40
   4   1  -1 1690.83   39.90
   4   1  -1 1732.73   39.70
   4   1  -1 1649.93   41.20
   4   1  -1 1673.03   42.80
  -4  -1   1 1700.63   39.70
  -4  -1   1 1717.93   43.40
  -4  -1   1 1642.84   40.40
  -4  -1   1 1679.53   43.30
  -4  -1   1 1732.13   39.60
   3   1  -1  504.65   13.80
   3   1  -1  532.45   16.50
   3   1  -1  515.75   14.30
   3   1  -1  501.55   15.80
   3   1  -1  528.35   16.80
   3   1  -1  544.25   14.20
   3   1  -1  543.95   13.80
  -3  -1   1  530.25   14.00
  -3  -1   1  541.25   12.50
  -3  -1   1  545.85   16.60
  -3  -1   1  528.35   13.90
  -3  -1   1  531.45   12.50
  -3  -1   1  549.65   16.00
  -3  -1   1  538.15   17.00
  -3  -1   1  534.55   14.60
   2   1  -1 6706.33  152.28
   2   1  -1 6783.62  150.98
   2   1  -1 6930.81  152.98
   2   1  -1 6980.40  152.98
  -2  -1   1 6870.51  152.78
  -2  -1   1 6750.42  152.18
   1   1  -1 1759.02   40.20
   1   1  -1 1919.71   41.50
   1   1  -1 1798.42   41.20
   1   1  -1 1773.02   42.10
   1   1  -1 1807.12   42.00
   1   1  -1 1913.31   40.80
   1   1  -1 1770.42   40.90
  -1  -1   1 1836.92   42.10
  -1  -1   1 1747.23   41.90
  -1  -1   1 1858.61   40.80
  -1  -1   1 1902.51   41.40
  -1  -1   1 1782.42   41.00
  -1   1  -1 6229.38  137.29
  -2   1  -1  518.05   13.00
  -2   1  -1  521.15   14.40
  -2   1  -1  508.95   12.80
  -2   1  -1  502.75   13.20
  -2   1  -1  517.85   14.20
  -2   1  -1  540.05   14.90
  -2   1  -1  481.65   13.20
   2  -1   1  503.55   13.20
   2  -1   1  554.74   13.10
   2  -1   1  513.25   13.20
   2  -1   1  511.75   14.20
   2  -1   1  500.95   13.20
   2  -1   1  534.75   14.50
  -3   1  -1  199.98    9.50
  -3   1  -1  231.78    8.10
  -3   1  -1  228.58    8.70
  -3   1  -1  240.58    7.60
  -3   1  -1  241.78    7.00
  -3   1  -1  235.68    9.60
  -3   1  -1  235.68    7.00
   3  -1   1  238.88    7.60
   3  -1   1  229.48    8.40
   3  -1   1  225.88    7.70
   3  -1   1  254.07    9.20
   3  -1   1  239.88    9.80
   3  -1   1  233.18    9.10
   3  -1   1  231.98    7.60
  -4   1  -1 1001.20   23.70
  -4   1  -1 1021.50   25.20
  -4   1  -1  971.80   23.60
  -4   1  -1  992.90   26.60
  -4   1  -1 1045.60   28.60
  -4   1  -1 1002.70   25.10
  -4   1  -1  990.70   26.50
   4  -1   1 1053.49   25.80
   4  -1   1  979.60   25.30
   4  -1   1 1028.40   26.80
   4  -1   1  989.00   25.30
   4  -1   1 1029.90   27.90
   4  -1   1  995.20   28.80
   4  -1   1 1039.30   25.10
  -5   1  -1   32.60    4.50
  -5   1  -1   30.70    4.50
  -5   1  -1   33.00    5.70
  -5   1  -1   31.60    5.30
  -5   1  -1   40.20    5.70
   5  -1   1   39.10    5.10
   5  -1   1   32.40    4.10
   5  -1   1   38.70    6.00
   5  -1   1   44.80    6.30
   5  -1   1   26.50    5.40
   5  -1   1   35.90    4.20
   5  -1   1   33.10    4.30
   5  -1   1   29.00    4.00
  -6   1  -1   20.80    4.10
  -6   1  -1   22.20    5.00
  -6   1  -1   15.50    5.50
  -6   1  -1   19.90    3.70
  -6   1  -1   22.30    4.00
   6  -1   1   15.30    4.60
   6  -1   1   18.80    4.00
   6  -1   1   19.00    4.50
   6  -1   1   16.50    5.70
   6  -1   1   13.70    6.30
   6  -1   1   23.20    4.10
   6  -1   1   23.70    4.60
  -7   1  -1  398.76   19.50
  -7   1  -1  364.56   14.60
  -7   1  -1  360.46   16.60
  -7   1  -1  381.36   13.60
  -7   1  -1  382.66   13.30
   7  -1   1  359.66   13.70
   7  -1   1  363.96   19.70
   7  -1   1  390.66   15.00
   7  -1   1  369.06   14.80
   7  -1   1  368.96   14.10
   7  -1   1  357.86   14.90
   7  -1   1  359.46   21.10
   7  -1   1  356.86   19.30
   7  -1   1  359.66   12.30
  -8   1  -1  267.67   12.70
  -8   1  -1  270.57   19.10
   8  -1   1  260.17   12.90
   8  -1   1  269.37   15.70
   8  -1   1  270.67   13.90
   8  -1   1  270.27   13.70
   8  -1   1  282.47   19.90
  -9   1  -1  237.58   19.00
  -9   1  -1  222.18   21.70
   9  -1   1  200.38   15.00
   9  -1   1  182.88   15.90
   9  -1   1  190.38   24.80
   9   0  -1   10.90   12.50
   9   0  -1   26.90    8.90
   9   0  -1   36.30    8.20
   9   0  -1   41.80   11.80
  -9   0   1   36.40   10.60
  -9   0   1   22.20   10.80
   8   0  -1    5.50    5.10
   8   0  -1   -3.90    6.10
   8   0  -1    4.50    7.50
   8   0  -1    2.80    5.60
   8   0  -1   11.40    8.80
  -8   0   1   -2.00    6.80
  -8   0   1    5.30    8.10
  -8   0   1    2.90    4.80
   7   0  -1  133.39   10.60
   7   0  -1   93.69   12.50
   7   0  -1  107.99    8.80
   7   0  -1   95.19   14.70
   7   0  -1  110.59   13.40
   7   0  -1  126.69    9.90
   7   0  -1  114.19    9.30
  -7   0   1  106.59   11.50
  -7   0   1   97.89   11.80
  -7   0   1  115.59    8.30
  -7   0   1  103.39    7.60
   6   0  -1  470.85   20.30
   6   0  -1  464.95   15.60
   6   0  -1  451.25   15.20
   6   0  -1  489.15   16.20
   6   0  -1  429.46   15.80
   6   0  -1  465.85   19.00
  -6   0   1  463.65   14.70
  -6   0   1  470.55   14.90
  -6   0   1  451.55   18.20
  -6   0   1  473.65   18.90
   5   0  -1 1128.19   32.70
   5   0  -1 1137.49   29.10
   5   0  -1 1111.69   29.50
   5   0  -1 1081.19   28.50
   5   0  -1 1108.39   28.50
   5   0  -1 1134.59   31.70
  -5   0   1 1086.69   26.20
  -5   0   1 1102.79   26.20
  -5   0   1 1082.89   28.10
  -5   0   1 1105.79   26.30
  -5   0   1 1090.79   31.30
  -5   0   1 1113.09   28.00
  -5   0   1 1103.19   31.50
   4   0  -1 1375.66   33.20
   4   0  -1 1319.17   35.20
   4   0  -1 1337.17   32.50
   4   0  -1 1338.17   34.90
   4   0  -1 1324.07   32.70
   4   0  -1 1382.86   32.40
  -4   0   1 1342.97   31.30
  -4   0   1 1330.07   30.90
  -4   0   1 1321.57   31.40
  -4   0   1 1295.97   34.90
  -4   0   1 1312.97   32.40
  -4   0   1 1337.57   35.00
   3   0  -1  140.99    6.00
   3   0  -1  141.49    6.10
   3   0  -1  125.39    6.70
   3   0  -1  144.99    5.80
   3   0  -1  128.69    5.60
   3   0  -1  123.29    6.80
  -3   0   1  147.79    5.40
  -3   0   1  139.39    4.40
  -3   0   1  139.79    5.30
  -3   0   1  157.18    7.40
  -3   0   1  130.89    7.10
  -3   0   1  152.88    6.00
   2   0  -1 7456.45  165.48
   2   0  -1 7475.85  164.58
   1   0  -1 2588.34   61.49
   1   0  -1 2805.62   61.49
   1   0  -1 2726.93   61.69
   1   0  -1 2474.65   62.19
  -1   0   1 2641.64   61.59
  -1   0   1 2874.81   61.69
  -1   0   1 2785.42   61.49
  -1   0   1 2951.90   61.69
  -1   0   1 2883.81   61.59
  -1   0   1 2905.51   61.69
  -1   0  -1  154.28    4.50
  -1   0  -1  158.88    5.50
  -1   0  -1  179.98    5.90
  -1   0  -1  149.59    5.60
   1   0   1  183.58    4.20
   1   0   1  202.68    4.30
   1   0   1  199.58    5.80
   1   0   1  164.28    5.20
   1   0   1  164.08    4.60
  -2   0  -1  994.30   24.90
  -2   0  -1 1003.90   22.70
  -2   0  -1 1018.80   25.20
  -2   0  -1  999.80   24.60
  -2   0  -1  978.60   24.30
  -2   0  -1  978.40   22.70
   2   0   1  978.20   22.50
   2   0   1  991.10   25.00
   2   0   1 1007.30   24.70
   2   0   1 1000.80   22.80
   2   0   1  990.60   25.10
   2   0   1  948.21   23.20
   2   0   1  990.50   24.30
   2   0   1  994.40   22.50
  -3   0  -1   28.30    2.40
  -3   0  -1   20.20    3.80
  -3   0  -1   26.10    2.30
  -3   0  -1   22.80    3.50
  -3   0  -1   27.10    4.00
   3   0   1   25.10    4.00
   3   0   1   26.30    3.80
   3   0   1   27.00    3.80
   3   0   1   28.80    4.00
   3   0   1   28.20    2.70
   3   0   1   23.10    3.90
   3   0   1   27.00    2.50
   3   0   1   23.60    2.40
   3   0   1   24.60    2.30
  -4   0  -1   33.10    4.30
  -4   0  -1   21.10    4.70
  -4   0  -1   23.50    3.00
   4   0   1   22.60    3.40
   4   0   1   32.90    5.40
   4   0   1   23.50    4.90
   4   0   1   21.80    3.90
   4   0   1   22.20    2.70
   4   0   1   21.60    3.10
  -5   0  -1 1318.77   33.90
  -5   0  -1 1343.77   31.70
  -5   0  -1 1333.77   37.30
  -5   0  -1 1341.97   31.70
  -5   0  -1 1365.36   36.10
   5   0   1 1347.67   37.30
   5   0   1 1297.77   32.10
   5   0   1 1266.07   34.00
   5   0   1 1310.87   32.10
   5   0   1 1350.56   37.10
   5   0   1 1341.67   32.60
   5   0   1 1331.17   32.50
   5   0   1 1370.96   34.30
   5   0   1 1361.76   38.10
  -6   0  -1 1059.29   26.00
  -6   0  -1 1058.89   25.80
  -6   0  -1 1071.89   31.30
  -6   0  -1 1006.30   41.90
   6   0   1 1088.89   33.10
   6   0   1 1039.60   26.50
   6   0   1 1085.79   27.60
   6   0   1  987.40   32.10
   6   0   1 1066.19   27.30
   6   0   1 1012.10   33.70
   6   0   1 1048.90   28.30
   6   0   1 1002.60   28.30
  -7   0  -1   85.09    6.00
  -7   0  -1   77.09    5.90
  -7   0  -1   81.29   10.80
  -7   0  -1   80.69   10.70
   7   0   1   77.59    8.90
   7   0   1   58.39   10.30
   7   0   1   82.59    7.50
   7   0   1   69.19    8.30
   7   0   1   90.39    7.40
   7   0   1   75.79    8.50
   7   0   1   79.99    6.70
   7   0   1   84.39   12.00
   7   0   1  100.59   16.30
  -8   0  -1  158.88    7.70
  -8   0  -1  155.98   15.20
   8   0   1  167.28   13.10
   8   0   1  139.69   11.00
   8   0   1  146.79   10.00
   8   0   1  200.58   18.40
   8   0   1  137.69    9.70
   8   0   1  120.09   17.00
   8   0   1  141.99    8.90
  -9   0  -1   36.80   11.10
   9   0   1   24.50   15.60
   9   0   1   31.30    6.60
   9   0   1   30.40   10.40
   9  -1  -1   95.99   14.70
   9  -1  -1  109.99   14.70
   9  -1  -1  109.69   15.10
  -9   1   1  112.19   15.70
  -9   1   1  116.29   15.00
   8  -1  -1    7.80    7.60
   8  -1  -1    7.10    7.70
   8  -1  -1    8.10    9.30
   8  -1  -1   13.60    6.20
   8  -1  -1    5.10    6.20
  -8   1   1    7.90    5.50
  -8   1   1   13.00    7.40
  -8   1   1   12.20    3.60
  -8   1   1   16.20    7.60
   7  -1  -1  201.28   14.80
   7  -1  -1  200.58   11.40
   7  -1  -1  217.78   16.50
   7  -1  -1  207.38   12.20
   7  -1  -1  194.38   11.20
   7  -1  -1  206.58   15.10
   7  -1  -1  224.98   12.60
  -7   1   1  206.38   14.60
  -7   1   1  190.88   10.80
  -7   1   1  199.58    8.90
  -7   1   1  179.88    8.10
  -7   1   1  175.58   13.70
  -7   1   1  215.28    7.80
  -7   1   1  194.68   10.60
   6  -1  -1  469.85   16.60
   6  -1  -1  488.85   16.10
   6  -1  -1  469.95   16.40
   6  -1  -1  470.05   19.00
   6  -1  -1  490.75   20.30
   6  -1  -1  481.15   17.10
  -6   1   1  485.95   14.20
  -6   1   1  511.95   18.90
  -6   1   1  493.95   14.60
  -6   1   1  406.16   18.10
  -6   1   1  473.95   19.00
  -6   1   1  488.05   15.90
  -6   1   1  482.55   14.20
   5  -1  -1  954.80   26.20
   5  -1  -1  946.81   26.60
   5  -1  -1  982.90   29.20
   5  -1  -1  974.20   25.90
   5  -1  -1  966.60   26.00
   5  -1  -1  941.51   28.20
  -5   1   1  926.31   24.60
  -5   1   1  959.80   25.90
  -5   1   1  954.00   24.70
  -5   1   1  955.30   25.80
  -5   1   1 1041.80   28.40
  -5   1   1 1010.70   25.10
  -5   1   1  972.10   28.20
   4  -1  -1 6147.38  134.19
   4  -1  -1 6057.39  135.29
   4  -1  -1 5818.92  133.39
   4  -1  -1 6005.40  135.89
   4  -1  -1 5900.91  133.19
   4  -1  -1 5947.81  133.69
  -4   1   1 6072.69  133.09
  -4   1   1 5798.22  132.69
  -4   1   1 5922.21  133.49
  -4   1   1 5888.51  133.39
  -4   1   1 5807.72  132.49
  -4   1   1 5945.71  135.29
   3  -1  -1 2289.67   55.29
   3  -1  -1 2373.26   54.89
   3  -1  -1 2330.67   54.09
   3  -1  -1 2293.17   53.69
   3  -1  -1 2328.37   54.39
   3  -1  -1 2282.97   53.79
  -3   1   1 2345.27   53.39
  -3   1   1 2403.66   54.09
  -3   1   1 2321.67   54.79
  -3   1   1 2367.26   53.99
  -3   1   1 2281.67   53.59
  -2   1   1 9999.00  220.38
   1  -1  -1 4480.85   98.49
   1  -1  -1 4447.65   98.69
   1  -1  -1 4014.90   98.99
   1  -1  -1 4433.56   98.49
   1  -1  -1 4342.47   98.39
  -1   1   1 4354.86   98.59
  -1   1   1 4520.05   98.69
  -1   1   1 4739.53   98.59
  -1   1   1 4469.55   98.39
  -1   1   1 4585.74   98.59
   0  -1  -1 2089.49   48.80
   0  -1  -1 2222.38   50.59
   0  -1  -1 1999.20   49.30
   0  -1  -1 2246.48   48.70
   0  -1  -1 2297.67   50.29
   0  -1  -1 2081.79   48.50
   0  -1  -1 2104.49   49.10
   0   1   1 2106.09   48.70
   0   1   1 2272.37   50.49
   0   1   1 2325.67   50.39
   0   1   1 2207.58   48.80
   0   1   1 2170.28   49.20
   0   1   1 2199.98   48.90
   0   1   1 2292.17   49.00
  -1  -1  -1  557.04   15.60
  -1  -1  -1  550.24   14.50
  -1  -1  -1  566.74   15.20
   1   1   1  585.34   12.70
   1   1   1  571.04   14.90
   1   1   1  530.15   12.70
   1   1   1  563.44   15.50
   1   1   1  558.84   15.20
   1   1   1  575.64   14.60
   1   1   1  527.25   15.00
  -2  -1  -1  151.88    6.80
  -2  -1  -1  147.49    6.90
   2   1   1  139.79    7.00
   2   1   1  158.28    6.80
   2   1   1  150.88    7.10
   2   1   1  164.28    6.90
   2   1   1  143.59    6.60
   2   1   1  149.59    6.30
   2   1   1  152.28    6.90
  -3  -1  -1   90.19    6.70
  -3  -1  -1   86.99    6.40
   3   1   1   87.49    6.80
   3   1   1   86.69    6.30
   3   1   1   81.79    6.30
   3   1   1   92.79    6.50
   3   1   1   90.39    6.30
   3   1   1   83.59    6.10
   3   1   1   83.69    5.60
   3   1   1   88.19    2.80
   3   1   1   83.79    2.80
  -4  -1  -1 1060.59   29.10
  -4  -1  -1 1042.50   29.80
   4   1   1 1005.00   28.60
   4   1   1 1017.90   28.70
   4   1   1 1064.79   29.10
   4   1   1 1011.90   23.90
   4   1   1 1000.40   23.70
   4   1   1  991.60   23.80
   4   1   1 1039.20   28.70
   4   1   1 1009.50   28.00
   4   1   1 1019.00   23.60
   4   1   1 1036.20   27.20
   4   1   1 1017.60   29.90
  -5  -1  -1  711.93   23.90
  -5  -1  -1  685.73   23.00
   5   1   1  698.63   23.50
   5   1   1  699.63   23.10
   5   1   1  688.23   17.50
   5   1   1  717.23   23.20
   5   1   1  704.33   20.40
   5   1   1  699.03   24.40
   5   1   1  702.33   23.00
   5   1   1  693.03   18.00
   5   1   1  702.93   17.20
   5   1   1  690.93   21.80
  -6  -1  -1 1249.88   36.60
  -6  -1  -1 1189.08   37.20
   6   1   1 1233.58   32.10
   6   1   1 1167.38   36.10
   6   1   1 1277.67   38.90
   6   1   1 1187.08   34.30
   6   1   1 1226.88   30.50
   6   1   1 1220.18   32.70
   6   1   1 1154.78   36.20
   6   1   1 1223.48   37.00
   6   1   1 1223.88   28.90
   6   1   1 1234.68   38.90
   6   1   1 1228.48   30.00
  -7  -1  -1   29.50    7.60
   7   1   1   25.10    3.10
   7   1   1   55.49   11.50
   7   1   1   29.20    9.10
   7   1   1   30.00    5.30
   7   1   1   26.20    7.30
   7   1   1   24.80    4.90
   7   1   1   27.30    5.60
   7   1   1   28.70    3.50
  -8  -1  -1  215.28   17.70
   8   1   1  187.68   12.10
   9  -2  -1  146.89   19.20
   9  -2  -1  110.39   15.50
   9  -2  -1  112.19   12.60
  -9   2   1   81.89   11.50
  -9   2   1  117.89   17.50
   8  -2  -1  133.69   15.40
   8  -2  -1  115.49   12.40
   8  -2  -1  130.19   12.50
   8  -2  -1  143.79   13.70
   8  -2  -1  141.09   14.20
  -8   2   1  142.19   14.20
  -8   2   1  102.99    9.70
  -8   2   1  120.19    9.10
  -8   2   1  129.39    8.20
  -8   2   1  118.79   11.80
  -8   2   1  122.79   14.80
   7  -2  -1  773.32   27.20
   7  -2  -1  762.92   24.90
   7  -2  -1  758.42   24.60
   7  -2  -1  755.12   27.70
   7  -2  -1  816.32   26.00
   7  -2  -1  810.82   25.10
  -7   2   1  787.52   27.70
  -7   2   1  765.82   23.30
  -7   2   1  783.72   27.70
  -7   2   1  761.82   21.90
  -7   2   1  755.52   23.70
  -7   2   1  827.12   27.10
   6  -2  -1  824.82   24.80
   6  -2  -1  816.12   24.30
   6  -2  -1  821.72   25.60
   6  -2  -1  853.91   27.30
   6  -2  -1  819.62   24.70
   6  -2  -1  839.72   26.40
  -6   2   1  834.42   24.50
  -6   2   1  843.02   26.30
  -6   2   1  829.82   24.30
  -6   2   1  825.82   23.20
  -6   2   1  830.62   23.60
  -6   2   1  834.22   24.30
  -6   2   1  870.31   27.20
   5  -2  -1  537.85   17.30
   5  -2  -1  539.35   18.00
   5  -2  -1  539.45   17.00
   5  -2  -1  519.95   17.40
  -5   2   1  540.15   17.00
  -5   2   1  559.24   17.40
  -5   2   1  546.35   16.50
  -5   2   1  564.84   18.90
  -5   2   1  516.65   17.40
  -5   2   1  535.15   16.20
   4  -2  -1  234.58    9.40
   4  -2  -1  240.48   10.40
   4  -2  -1  238.18    9.60
   4  -2  -1  236.68    9.80
  -4   2   1  245.48    9.80
  -4   2   1  208.58   10.10
  -4   2   1  227.38    8.80
  -4   2   1  235.98   10.60
  -4   2   1  237.68    9.60
  -4   2   1  240.88    9.30
   3  -2  -1 1857.81   45.00
   3  -2  -1 1803.72   44.50
   3  -2  -1 1868.21   44.70
   3  -2  -1 1744.03   42.80
   3  -2  -1 1877.61   44.40
  -3   2   1 1880.41   44.70
  -3   2   1 1949.60   44.20
  -3   2   1 1887.61   44.70
  -3   2   1 1925.91   45.60
  -3   2   1 1909.51   44.60
  -3   2   1 1853.51   45.40
   2  -2  -1  227.68    8.00
   2  -2  -1  233.18    8.20
   2  -2  -1  232.08    8.40
   2  -2  -1  226.28    7.70
   2  -2  -1  226.08    7.90
  -2   2   1  227.18    8.10
  -2   2   1  232.78    8.10
  -2   2   1  224.28    8.10
  -2   2   1  227.28    7.60
   1  -2  -1  520.15   13.90
   1  -2  -1  497.35   14.70
   1  -2  -1  501.15   14.00
   1  -2  -1  501.75   13.60
   1  -2  -1  521.85   13.70
  -1   2   1  518.15   14.70
  -1   2   1  518.65   13.90
  -1   2   1  545.25   14.10
  -1   2   1  538.95   14.10
  -1   2   1  509.55   13.60
   0  -2  -1   78.29    2.40
   0  -2  -1   65.39    3.40
   0  -2  -1   73.79    5.10
   0  -2  -1   73.39    5.10
   0  -2  -1   72.79    3.60
   0  -2  -1   65.99    3.00
   0   2   1   71.29    3.50
   0   2   1   74.89    3.30
   0   2   1   66.89    4.90
   0   2   1   70.09    2.50
   0   2   1   67.99    3.40
   0   2   1   70.69    3.60
   0   2   1   66.39    3.30
  -1  -2  -1 3136.59   73.39
  -1  -2  -1 3170.28   69.39
  -1  -2  -1 2895.51   69.19
  -1  -2  -1 3108.29   72.29
   1   2   1 3062.19   69.39
   1   2   1 3381.86   73.59
   1   2   1 3166.58   70.29
   1   2   1 2949.00   69.19
   1   2   1 3215.48   69.49
   1   2   1 3105.29   72.89
   1   2   1 3217.58   69.19
   1   2   1 3250.47   72.59
   1   2   1 3048.69   70.99
  -2  -2  -1  124.59    6.80
  -2  -2  -1  114.99    7.60
   2   2   1  108.49    6.10
   2   2   1  126.69    7.50
   2   2   1  118.99    5.80
   2   2   1  124.29    7.20
   2   2   1  110.39    6.90
   2   2   1  110.99    7.30
   3   2   1 1242.38   33.20
   3   2   1 1250.87   33.90
   3   2   1 1209.28   32.70
   3   2   1 1206.78   32.30
   3   2   1 1222.28   32.20
   3   2   1 1233.98   33.40
   3   2   1 1215.48   31.50
  -4  -2  -1  815.42   25.10
   4   2   1  817.42   23.40
   4   2   1  813.32   25.10
   4   2   1  817.82   26.10
   4   2   1  790.72   24.30
   4   2   1  695.43   25.30
   4   2   1  809.12   23.80
  -5  -2  -1  648.14   23.00
   5   2   1  599.14   16.00
   5   2   1  623.74   15.80
   5   2   1  639.24   24.60
   5   2   1  624.14   19.80
   5   2   1  662.03   23.00
   5   2   1  637.34   23.10
   5   2   1  666.03   22.90
   5   2   1  620.34   22.00
   5   2   1  650.93   22.10
  -6  -2  -1  676.33   30.20
   6   2   1  697.43   26.40
   6   2   1  763.92   26.80
   6   2   1  737.23   21.90
   6   2   1  710.13   18.80
   6   2   1  703.53   28.50
   6   2   1  728.43   19.30
   6   2   1  722.53   27.20
   6   2   1  733.63   26.50
   6   2   1  711.93   25.10
   7   2   1  101.69    9.20
   7   2   1  111.59    9.40
   7   2   1   99.59   14.60
   7   2   1  123.79   18.40
   7   2   1   99.09    8.10
   7   2   1  114.79   15.10
   8   2   1   35.10   12.60
   9  -3  -1  103.69   14.70
   9  -3  -1  134.69   17.80
   9  -3  -1   72.79   12.40
  -9   3   1  101.09   10.10
  -9   3   1  118.59   18.20
  -9   3   1  131.69   16.90
   8  -3  -1 1228.08   38.30
   8  -3  -1 1266.47   39.90
   8  -3  -1 1339.97   38.40
   8  -3  -1 1283.07   41.30
   8  -3  -1 1376.76   40.30
   8  -3  -1 1281.77   41.30
  -8   3   1 1416.96   40.70
  -8   3   1 1344.97   41.80
  -8   3   1 1305.87   37.40
  -8   3   1 1277.57   37.60
  -8   3   1 1272.77   34.80
  -8   3   1 1273.57   35.10
   7  -3  -1    9.50    6.50
   7  -3  -1   28.20    6.70
   7  -3  -1   23.00    7.10
   7  -3  -1   27.50    8.00
   7  -3  -1   34.60    7.50
   7  -3  -1   30.00    6.80
  -7   3   1   34.10    6.50
  -7   3   1   12.50    5.30
  -7   3   1   17.20    5.70
  -7   3   1   28.20    5.30
  -7   3   1   23.70    5.60
  -7   3   1   25.40    7.60
   6  -3  -1    0.90    5.30
   6  -3  -1    3.10    4.40
   6  -3  -1    0.40    4.60
   6  -3  -1    1.30    4.70
   6  -3  -1    6.80    4.90
  -6   3   1    1.60    4.10
  -6   3   1   -1.40    3.70
  -6   3   1   -1.90    4.20
  -6   3   1    2.30    5.10
  -6   3   1    7.20    5.00
  -6   3   1   -2.50    3.80
   5  -3  -1  103.39    8.90
   5  -3  -1  111.59    8.50
   5  -3  -1  105.09    8.10
   5  -3  -1  102.19    7.90
  -5   3   1  103.39    8.80
  -5   3   1  114.69    8.90
  -5   3   1  104.99    7.80
  -5   3   1  107.19    7.60
  -5   3   1   96.69    8.10
  -5   3   1   90.99    7.60
   4  -3  -1   28.60    3.90
   4  -3  -1   27.20    4.80
   4  -3  -1   24.30    4.80
   4  -3  -1   40.00    6.00
  -4   3   1   22.00    4.00
  -4   3   1   31.70    5.20
  -4   3   1   25.20    4.30
  -4   3   1   27.20    5.10
  -4   3   1   30.10    4.70
   3  -3  -1 2583.34   61.59
   3  -3  -1 2539.35   61.49
   3  -3  -1 2544.35   60.79
   3  -3  -1 2619.84   61.39
   3  -3  -1 2592.54   62.09
  -3   3   1 2615.24   60.89
  -3   3   1 2654.33   61.89
  -3   3   1 2590.54   61.69
  -3   3   1 2762.32   61.99
  -3   3   1 2627.34   61.09
   2  -3  -1 1480.95   37.20
   2  -3  -1 1472.25   37.40
   2  -3  -1 1498.35   36.80
   2  -3  -1 1488.55   36.50
   2  -3  -1 1480.95   36.60
  -2   3   1 1547.65   37.10
  -2   3   1 1516.65   37.40
  -2   3   1 1522.95   36.40
  -2   3   1 1532.75   37.00
  -2   3   1 1555.44   37.20
   1  -3  -1  114.99    5.60
   1  -3  -1  122.29    6.10
   1  -3  -1  114.49    6.90
   1  -3  -1  128.39    4.60
   1  -3  -1  123.79    5.60
   1  -3  -1  125.99    5.60
   1  -3  -1  105.89    3.60
  -1   3   1  121.49    5.80
  -1   3   1  122.79    6.90
  -1   3   1  125.49    5.90
  -1   3   1  110.29    5.70
   0  -3  -1   11.10    3.50
   0  -3  -1    7.50    1.80
   0  -3  -1   13.30    2.30
   0  -3  -1   14.30    1.80
   0  -3  -1   13.10    2.10
   0  -3  -1   11.70    2.40
   0  -3  -1   14.20    3.60
   0   3   1   12.70    3.70
   0   3   1   12.20    2.30
   0   3   1   11.30    2.00
   0   3   1   13.10    2.40
   0   3   1   13.00    2.30
   0   3   1   11.70    2.30
  -1  -3  -1 2169.28   52.39
  -1  -3  -1 2144.09   53.79
  -1  -3  -1 2093.29   48.90
  -1  -3  -1 2177.48   49.10
   1   3   1 2180.88   48.90
   1   3   1 2118.89   49.10
   1   3   1 2229.28   53.59
   1   3   1 2193.58   52.49
   1   3   1 2130.49   49.60
   1   3   1 2123.89   49.10
   1   3   1 2103.39   50.09
   1   3   1 2284.47   53.89
   1   3   1 2092.99   49.10
  -2  -3  -1 1037.20   29.90
  -2  -3  -1 1002.00   27.80
   2   3   1 1038.20   29.20
   2   3   1 1021.60   28.30
   2   3   1  947.61   32.20
   2   3   1 1009.10   23.70
   2   3   1 1024.10   23.60
   2   3   1 1031.30   26.20
   2   3   1 1023.70   23.60
   2   3   1 1020.80   26.70
  -3  -3  -1 1590.34   43.70
   3   3   1 1589.44   41.00
   3   3   1 1603.34   43.30
   3   3   1 1595.24   42.10
   3   3   1 1652.73   43.80
   3   3   1 1645.74   43.30
   3   3   1 1564.84   41.20
   4   3   1 2312.97   60.89
   4   3   1 2285.47   59.79
   4   3   1 2309.47   60.09
   4   3   1 2317.87   58.89
   4   3   1 2345.37   58.09
   4   3   1 2330.67   58.29
   4   3   1 2303.27   57.59
   5   3   1    2.40    2.30
   5   3   1    5.60    7.10
   5   3   1    8.00    5.60
   5   3   1    1.50    4.20
   5   3   1   -2.10    2.40
   5   3   1   -6.20    6.50
   5   3   1    7.80    7.50
   5   3   1   -2.40    6.90
   5   3   1   -0.80    5.20
   6   3   1  152.58    7.60
   6   3   1  146.49   15.70
   6   3   1  140.99   15.90
   6   3   1  152.28    7.70
   6   3   1  183.38   16.60
   6   3   1  174.38   17.40
   6   3   1  161.58   10.80
   6   3   1  182.28   15.30
   7   3   1  183.28   23.00
   7   3   1  160.48   20.70
   7   3   1  150.48   19.70
   9  -4  -1   45.10   10.70
   9  -4  -1   40.80   11.70
   9  -4  -1   49.00   12.50
  -9   4   1   42.70    8.00
  -9   4   1   44.80   11.90
  -9   4   1   49.30   14.50
  -9   4   1   46.80   10.90
   8  -4  -1   36.70    9.10
   8  -4  -1   29.90    8.60
   8  -4  -1   19.40    9.60
   8  -4  -1   18.10    9.50
   8  -4  -1   57.89   10.20
  -8   4   1   24.60    7.90
  -8   4   1   37.80    7.40
  -8   4   1   37.00    7.80
  -8   4   1   34.30    8.80
  -8   4   1   42.70    9.70
   7  -4  -1  110.19   13.30
   7  -4  -1   91.39   12.30
   7  -4  -1   87.59   13.00
   7  -4  -1   99.19   12.20
   7  -4  -1   96.09   11.20
   7  -4  -1   91.49   12.80
  -7   4   1   76.49   12.60
  -7   4   1  106.59   11.40
  -7   4   1  101.69   12.70
  -7   4   1  106.19   11.20
  -7   4   1  100.49   10.40
   6  -4  -1  147.49   11.00
   6  -4  -1  155.58   12.10
   6  -4  -1  144.39   11.50
   6  -4  -1  158.18   11.70
  -6   4   1  154.78   10.30
  -6   4   1  144.09   12.20
  -6   4   1  154.88   11.00
  -6   4   1  148.29   11.00
  -6   4   1  141.49    9.90
   5  -4  -1   48.40    5.50
   5  -4  -1   59.39    7.00
   5  -4  -1   61.29    7.90
   5  -4  -1   70.49    8.50
   5  -4  -1   48.90    6.90
   5  -4  -1   61.49    8.80
  -5   4   1   62.89    7.80
  -5   4   1   57.89    8.10
  -5   4   1   64.79    7.30
  -5   4   1   59.59    8.30
  -5   4   1   38.90    5.90
  -5   4   1   56.29    7.60
   4  -4  -1  357.56   13.80
   4  -4  -1  345.47   13.90
   4  -4  -1  364.16   12.70
   4  -4  -1  339.87   14.00
   4  -4  -1  360.86   11.90
   4  -4  -1  366.86   14.90
  -4   4   1  346.47   13.70
  -4   4   1  351.26   14.20
  -4   4   1  379.16   16.20
  -4   4   1  365.86   13.40
  -4   4   1  351.56   13.90
   3  -4  -1  146.19    9.50
   3  -4  -1  166.88    8.60
   3  -4  -1  158.68    9.20
   3  -4  -1  157.78    8.60
   3  -4  -1  155.08    8.70
  -3   4   1  159.08    8.60
  -3   4   1  161.38    8.30
  -3   4   1  159.18    8.70
  -3   4   1  163.48    8.90
  -3   4   1  159.58    8.90
   2  -4  -1 3045.20   69.79
   2  -4  -1 2952.00   69.29
   2  -4  -1 3004.00   70.19
   2  -4  -1 3084.49   69.59
   2  -4  -1 2893.11   71.19
  -2   4   1 2971.30   69.89
  -2   4   1 2997.30   71.29
  -2   4   1 2915.71   69.79
  -2   4   1 2935.81   69.19
  -2   4   1 2961.80   69.79
   1  -4  -1  159.48    9.50
   1  -4  -1  159.48    5.90
   1  -4  -1  158.88    7.00
   1  -4  -1  156.88    7.90
   1  -4  -1  167.98    9.50
   1  -4  -1  167.08    7.30
   1  -4  -1  155.68    7.50
  -1   4   1  163.48    7.70
  -1   4   1  165.18    7.80
  -1   4   1  160.18    9.40
  -1   4   1  156.08    7.30
  -1   4   1  159.68    7.60
   0  -4  -1  401.86   11.50
   0  -4  -1  372.66   15.40
   0  -4  -1  436.66   13.20
   0  -4  -1  448.76   16.80
   0  -4  -1  433.66   15.60
   0  -4  -1  421.66   11.40
   0  -4  -1  438.56   11.80
   0   4   1  443.46   13.10
   0   4   1  441.26   13.00
   0   4   1  446.56   13.10
   0   4   1  405.96   18.00
   0   4   1  415.36   12.60
  -1  -4  -1  637.24   20.50
  -1  -4  -1  657.33   17.20
  -1  -4  -1  660.13   17.10
  -1  -4  -1  647.54   22.40
   1   4   1  643.34   17.30
   1   4   1  636.74   17.20
   1   4   1  651.33   22.00
   1   4   1  648.54   17.20
   1   4   1  637.74   21.90
   1   4   1  639.74   17.60
   1   4   1  646.04   17.10
   1   4   1  658.63   17.20
  -2  -4  -1 3855.11   90.89
  -2  -4  -1 3890.21   85.69
  -2  -4  -1 3919.91   94.09
   2   4   1 3795.12   86.19
   2   4   1 3795.32   86.59
   2   4   1 3822.72   88.89
   2   4   1 3819.72   93.29
   2   4   1 3769.02   92.39
   2   4   1 3857.51   88.39
   2   4   1 3743.73   86.19
   2   4   1 3864.81   86.29
   2   4   1 4073.49   93.59
  -3  -4  -1  436.26   19.40
  -3  -4  -1  444.06   16.80
   3   4   1  445.96   19.80
   3   4   1  456.05   12.40
   3   4   1  475.55   16.10
   3   4   1  461.85   19.20
   3   4   1  435.46   12.00
   3   4   1  461.65   19.70
   3   4   1  431.46   18.20
   4   4   1  196.98   11.70
   4   4   1  212.48   14.60
   4   4   1  184.58    6.70
   4   4   1  169.98   15.60
   4   4   1  206.98   15.10
   4   4   1  210.88   14.90
   4   4   1  196.88    7.20
   4   4   1  204.38   12.50
   4   4   1  220.08   13.10
   5   4   1   42.70   10.80
   5   4   1   47.90    7.30
   5   4   1   58.69   10.90
   5   4   1   35.10    9.60
   5   4   1   40.30    8.50
   5   4   1   32.20   10.90
   5   4   1   53.79    4.70
   5   4   1   47.40    5.00
   5   4   1   40.80    7.90
   6   4   1   31.50    5.90
   6   4   1    7.40   13.30
   6   4   1   28.00    6.80
   6   4   1   40.20   10.10
   6   4   1   32.30   13.40
   7   4   1  160.18   22.00
   9  -5  -1   26.30   13.40
   9  -5  -1   18.70   12.30
   9  -5  -1   34.80   14.30
  -9   5   1   15.80    8.90
  -9   5   1   18.50   11.50
  -9   5   1   27.70   10.80
   8  -5  -1   13.30   10.70
   8  -5  -1    5.80   13.40
   8  -5  -1   20.30   10.20
   8  -5  -1   -2.00    9.30
  -8   5   1   -8.00    8.60
  -8   5   1   -4.40    8.00
  -8   5   1   15.60    8.60
  -8   5   1   11.00    7.50
   7  -5  -1  148.89   13.70
   7  -5  -1  158.68   15.80
   7  -5  -1  184.48   16.00
   7  -5  -1  166.48   13.70
  -7   5   1  137.99   13.50
  -7   5   1  155.68   13.20
  -7   5   1  131.09   16.40
  -7   5   1  148.19   13.50
  -7   5   1  121.39   15.10
  -7   5   1  146.59   14.60
   6  -5  -1   89.99   11.40
   6  -5  -1   95.79   12.70
   6  -5  -1  108.29   12.30
   6  -5  -1   92.79    9.90
   6  -5  -1   90.39   12.20
  -6   5   1   92.49   10.90
  -6   5   1  100.19   11.00
  -6   5   1   98.29   10.40
  -6   5   1  121.79   10.90
  -6   5   1   79.09   14.40
  -6   5   1  103.99   11.60
   5  -5  -1  108.99   13.50
   5  -5  -1  109.39    8.50
   5  -5  -1   97.69   10.80
   5  -5  -1  114.99   10.50
   5  -5  -1  102.49    7.80
   5  -5  -1  106.89   10.90
  -5   5   1  107.79   13.10
  -5   5   1  110.59   10.50
  -5   5   1  118.69   10.30
  -5   5   1  125.39   12.80
  -5   5   1  129.99    9.70
  -5   5   1  111.49   11.00
   4  -5  -1  839.42   25.50
   4  -5  -1  853.91   26.00
   4  -5  -1  851.71   26.00
   4  -5  -1  868.81   26.80
   4  -5  -1  872.21   25.70
   4  -5  -1  827.12   22.10
  -4   5   1  865.31   26.10
  -4   5   1  893.71   29.10
  -4   5   1  881.71   26.30
  -4   5   1  851.71   26.20
  -4   5   1  859.41   25.30
   3  -5  -1  267.67   12.80
   3  -5  -1  267.87   12.90
   3  -5  -1  262.27   11.80
   3  -5  -1  279.47   12.40
   3  -5  -1  261.87   12.40
  -3   5   1  251.77   12.30
  -3   5   1  255.67   12.20
  -3   5   1  270.37   14.70
  -3   5   1  260.07   12.20
  -3   5   1  249.68   11.50
   2  -5  -1  119.69    8.70
   2  -5  -1  130.29    8.30
   2  -5  -1  131.49    9.90
   2  -5  -1  124.89    9.90
   2  -5  -1  127.09    6.70
   2  -5  -1  135.69    8.80
  -2   5   1  136.99    8.70
  -2   5   1  135.49   10.10
  -2   5   1  118.09    8.20
  -2   5   1  138.29    8.70
  -2   5   1  129.89    8.50
   1  -5  -1 1455.75   36.00
   1  -5  -1 1434.46   40.70
   1  -5  -1 1422.56   34.50
   1  -5  -1 1493.95   36.20
   1  -5  -1 1508.35   40.50
   1  -5  -1 1467.95   37.00
   1  -5  -1 1439.06   37.40
  -1   5   1 1445.66   37.30
  -1   5   1 1424.96   36.60
  -1   5   1 1443.86   37.10
  -1   5   1 1488.55   40.70
  -1   5   1 1480.15   37.30
   0  -5  -1 2589.54   59.79
   0  -5  -1 2538.85   57.69
   0  -5  -1 2552.94   60.09
   0  -5  -1 2431.46   62.99
   0  -5  -1 2508.15   65.19
   0  -5  -1 2501.05   57.59
   0  -5  -1 2531.15   57.59
   0   5   1 2529.05   59.99
   0   5   1 2552.14   59.99
   0   5   1 2563.94   59.59
   0   5   1 2581.64   64.99
   0   5   1 2499.85   60.09
  -1  -5  -1   59.59    5.60
  -1  -5  -1   68.59   10.00
  -1  -5  -1   50.09    8.10
  -1  -5  -1   66.99    5.70
   1   5   1   58.49    9.70
   1   5   1   62.49    5.70
   1   5   1   63.29    5.70
   1   5   1   50.19    7.80
   1   5   1   54.59    5.80
   1   5   1   60.99    5.40
   1   5   1   79.39    5.50
   1   5   1   62.49    5.30
  -2  -5  -1  379.46   11.00
  -2  -5  -1  360.76   15.70
  -2  -5  -1  365.36   20.80
  -2  -5  -1  373.56   11.00
   2   5   1  369.76   11.90
   2   5   1  373.76   12.20
   2   5   1  355.76   18.10
   2   5   1  378.96   13.40
   2   5   1  375.66   11.40
   2   5   1  373.46   13.00
   2   5   1  359.96   18.10
   2   5   1  379.26   11.50
  -3  -5  -1    0.20    6.60
  -3  -5  -1    1.50    5.40
   3   5   1    4.10    3.20
   3   5   1    2.00    6.00
   3   5   1   -0.20    1.90
   3   5   1    4.60    7.60
   3   5   1   -4.10    7.30
   3   5   1    0.50    6.80
   3   5   1    5.90    2.20
   3   5   1    5.00    4.90
   3   5   1    5.80    3.10
   3   5   1    6.00    4.80
   4   5   1   52.49   12.60
   4   5   1   48.80   10.90
   4   5   1   64.89   11.10
   4   5   1   73.69    9.40
   4   5   1   60.59    5.80
   4   5   1   69.79   11.80
   4   5   1   80.59   10.70
   4   5   1   57.19    5.70
   5   5   1  291.77   19.60
   5   5   1  331.47   18.40
   5   5   1  260.07   22.70
   5   5   1  303.17   10.70
   5   5   1  284.17   17.80
   6   5   1  109.89   14.70
   8  -6  -1   10.10   10.40
   8  -6  -1   20.50   12.00
   8  -6  -1   16.10   10.70
   8  -6  -1   15.70   10.60
  -8   6   1   33.40   11.30
  -8   6   1   27.40   10.60
   7  -6  -1  141.09   15.30
   7  -6  -1  154.38   18.60
   7  -6  -1  148.39   14.10
   7  -6  -1  167.68   17.70
  -7   6   1  133.69   17.20
  -7   6   1  169.38   17.10
  -7   6   1  147.79   14.50
  -7   6   1  162.08   15.60
   6  -6  -1  313.77   14.90
   6  -6  -1  311.77   18.80
   6  -6  -1  310.37   18.50
   6  -6  -1  328.37   16.90
  -6   6   1  339.47   17.30
  -6   6   1  287.47   20.40
  -6   6   1  301.97   17.70
  -6   6   1  298.37   16.70
  -6   6   1  302.27   18.20
   5  -6  -1  439.46   19.70
   5  -6  -1  416.26   14.30
   5  -6  -1  457.05   20.20
   5  -6  -1  458.55   19.00
   5  -6  -1  428.86   17.70
   5  -6  -1  446.56   19.20
  -5   6   1  469.35   19.50
  -5   6   1  441.16   19.00
  -5   6   1  431.46   18.80
  -5   6   1  446.86   22.80
  -5   6   1  477.85   21.50
   4  -6  -1  187.68    6.40
   4  -6  -1  189.48   13.60
   4  -6  -1  157.88   12.60
   4  -6  -1  199.78   13.20
   4  -6  -1  177.38   12.20
   4  -6  -1  189.78   12.70
  -4   6   1  178.58   12.30
  -4   6   1  178.88   12.80
  -4   6   1  186.18   12.70
  -4   6   1  167.68   15.30
  -4   6   1  192.58   12.30
   3  -6  -1  104.69   10.40
   3  -6  -1  111.29   10.70
   3  -6  -1   95.39    9.00
   3  -6  -1   91.89    9.30
   3  -6  -1   81.19    7.80
   3  -6  -1  106.39   10.40
  -3   6   1   95.49    9.70
  -3   6   1   86.59    9.90
  -3   6   1   97.49    9.10
  -3   6   1  100.69    9.50
  -3   6   1   90.49   12.50
   2  -6  -1  584.54   19.80
   2  -6  -1  570.04   18.40
   2  -6  -1  537.05   21.70
   2  -6  -1  548.25   19.20
   2  -6  -1  567.94   16.40
   2  -6  -1  582.54   22.60
   2  -6  -1  562.64   18.40
  -2   6   1  527.75   22.00
  -2   6   1  562.24   19.30
  -2   6   1  569.94   19.00
  -2   6   1  562.14   19.20
  -2   6   1  528.85   19.00
   1  -6  -1  241.68   11.50
   1  -6  -1  242.18   15.00
   1  -6  -1  239.88   12.20
   1  -6  -1  237.88   10.20
   1  -6  -1  215.18    8.50
   1  -6  -1  237.48   14.10
   1  -6  -1  242.08   10.20
  -1   6   1  224.28   14.50
  -1   6   1  223.88   11.40
  -1   6   1  207.28   15.40
  -1   6   1  244.88   11.60
  -1   6   1  239.68   11.30
   0  -6  -1  331.07    9.60
   0  -6  -1  336.37   10.30
   0  -6  -1  320.47   13.30
   0  -6  -1  346.17   19.10
   0  -6  -1  355.06   10.90
   0  -6  -1  333.27   16.10
   0  -6  -1  339.57   13.20
   0   6   1  333.77   13.10
   0   6   1  337.97   18.10
   0   6   1  315.97   13.30
   0   6   1  331.97   13.20
   0   6   1  354.46   18.60
   0   6   1  333.77   13.20
  -1  -6  -1  257.77   10.90
  -1  -6  -1  264.47   17.40
  -1  -6  -1  253.67   11.00
  -1  -6  -1  257.87   14.50
   1   6   1  259.97   11.50
   1   6   1  245.38   16.60
   1   6   1  251.07   10.80
   1   6   1  267.77   11.30
   1   6   1  244.78   17.00
   1   6   1  259.57   10.80
  -2  -6  -1    9.10    3.50
  -2  -6  -1    9.50    6.10
  -2  -6  -1    0.90    8.20
   2   6   1   10.70    4.50
   2   6   1    8.20    3.60
   2   6   1    7.30    8.20
   2   6   1    2.50    3.90
   2   6   1    8.20    4.40
   2   6   1    1.70    8.50
   2   6   1    4.70    3.10
   2   6   1   14.30    4.90
  -3  -6  -1  199.88   18.50
   3   6   1  224.48   12.00
   3   6   1  236.88   12.20
   3   6   1  219.38    8.10
   3   6   1  202.08   20.60
   3   6   1  213.98   15.30
   3   6   1  217.48   10.50
   3   6   1  203.28    7.80
   4   6   1  137.89    9.00
   4   6   1  152.48   13.10
   4   6   1  167.08   15.30
   4   6   1  134.49   17.50
   5   6   1  144.89   19.00
   5   6   1  144.69   19.90
   7  -7  -1   52.49   12.30
   7  -7  -1   28.80   13.70
   7  -7  -1   56.49   12.30
  -7   7   1   28.70   10.10
  -7   7   1   46.90   10.70
  -7   7   1   47.90   12.00
   6  -7  -1  101.39   11.80
   6  -7  -1   55.59   10.40
   6  -7  -1   84.09    9.30
   6  -7  -1   71.49   12.70
  -6   7   1  107.79   14.90
  -6   7   1   82.39   12.70
  -6   7   1   89.29   12.90
  -6   7   1  123.89   17.20
   5  -7  -1  463.05   20.80
   5  -7  -1  515.95   23.10
   5  -7  -1  465.05   22.00
   5  -7  -1  475.15   21.00
   5  -7  -1  451.95   19.40
  -5   7   1  483.65   21.10
  -5   7   1  475.95   21.20
  -5   7   1  466.75   22.00
   4  -7  -1    0.40    7.00
   4  -7  -1    8.80    7.80
   4  -7  -1    5.20    7.40
   4  -7  -1    4.70    7.00
   4  -7  -1    2.90    8.60
  -4   7   1   -0.30    6.70
  -4   7   1    9.00    6.70
   3  -7  -1  168.08   13.90
   3  -7  -1  145.69   11.90
   3  -7  -1  137.69   14.00
   3  -7  -1  118.59   12.20
   3  -7  -1  124.39   13.00
   3  -7  -1  123.09    9.30
  -3   7   1  129.89   17.10
  -3   7   1  138.29   12.70
  -3   7   1  126.99   11.90
  -3   7   1  137.59   11.50
  -3   7   1  140.89   13.10
   2  -7  -1  156.28   15.10
   2  -7  -1  147.79   12.80
   2  -7  -1  153.08    8.70
   2  -7  -1  144.49   11.30
   2  -7  -1  163.18   11.00
   2  -7  -1  146.99   12.70
   2  -7  -1  162.38   15.50
  -2   7   1  180.48   12.10
  -2   7   1  137.99   11.70
  -2   7   1  144.69   11.10
  -2   7   1  148.69   17.30
  -2   7   1  166.88   12.30
   1  -7  -1  150.98   13.90
   1  -7  -1  150.28    9.20
   1  -7  -1  141.69    9.50
   1  -7  -1  148.99   12.40
   1  -7  -1  153.28   15.30
   1  -7  -1  142.99   12.70
   1  -7  -1  146.89    7.10
  -1   7   1  129.69   16.30
  -1   7   1  122.79   11.80
  -1   7   1  160.78   10.80
  -1   7   1  142.19   11.80
  -1   7   1  156.38   11.40
   0  -7  -1  207.38   12.80
   0  -7  -1  227.78   15.80
   0  -7  -1  207.78   17.80
   0   7   1  209.68   11.40
   0   7   1  190.78   12.20
   0   7   1  216.58   12.70
   0   7   1  234.88   12.70
  -1  -7  -1  386.56   19.20
  -1  -7  -1  357.56   14.80
  -1  -7  -1  350.46   22.50
   1   7   1  343.27   14.40
   1   7   1  348.87   15.80
   1   7   1  371.26   14.30
   1   7   1  364.96   15.40
  -2  -7  -1   48.00   13.20
  -2  -7  -1   46.40    9.50
  -2  -7  -1   42.70    5.60
   2   7   1   45.60    5.60
   2   7   1   54.89    7.10
   2   7   1   41.80    5.50
   2   7   1   46.40    7.50
  -3  -7  -1  187.98   22.20
  -3  -7  -1  179.28   16.60
   3   7   1  184.38   11.80
   3   7   1  144.99    7.90
   3   7   1  166.28    9.10
   6  -8  -1   49.00   12.60
   6  -8  -1   46.50   12.50
   6  -8  -1   32.00   13.50
  -6   8   1   52.09   12.10
  -6   8   1   44.40   12.40
  -6   8   1   41.90   13.10
   5  -8  -1   -9.30   10.70
   5  -8  -1    6.40   10.90
   5  -8  -1    0.60    9.40
   5  -8  -1   -0.30    9.20
  -5   8   1   22.00    9.10
  -5   8   1    6.60    9.90
  -5   8   1    2.10    9.40
   4  -8  -1  281.97   20.30
   4  -8  -1  250.47   17.30
   4  -8  -1  270.87   19.20
  -4   8   1  236.28   17.50
  -4   8   1  256.37   20.40
   3  -8  -1  212.88   18.80
   3  -8  -1  184.08   15.50
   3  -8  -1  165.38   19.10
   3  -8  -1  207.48   16.80
   3  -8  -1  188.78   14.80
   3  -8  -1  185.98   11.70
  -3   8   1  193.18   16.70
  -3   8   1  197.68   14.80
  -3   8   1  187.78   15.40
   2  -8  -1   80.39   10.90
   2  -8  -1   97.59   12.80
   2  -8  -1  105.59   16.50
   2  -8  -1  100.39   16.90
   2  -8  -1  105.69   14.50
   2  -8  -1   85.49    8.00
  -2   8   1   72.39   10.10
  -2   8   1  101.29   12.40
  -2   8   1   86.99   11.60
   1  -8  -1  155.98   16.70
   1  -8  -1  145.59    9.70
   1  -8  -1  142.99   10.50
   1  -8  -1  146.49   18.90
  -1   8   1  152.28   13.50
   0  -8  -1   27.60   12.70
   0  -8  -1   30.10    9.80
   0   8   1   38.10    9.80
   0   8   1   27.20    6.30
   0   8   1   32.40    7.80
  -1  -8  -1  291.47   20.30
  -1  -8  -1  322.17   25.80
   1   8   1  281.27   18.00
   1   8   1  285.87   14.30
   1   8   1  284.77   16.40
  -2  -8  -1  289.87   20.80
   2   8   1  265.27   13.90
   2   8   1  272.77   16.40
   4  -9  -1  157.78   24.80
   4  -9  -1  182.38   26.40
   4  -9  -1  218.08   20.30
  -4   9   1  219.68   20.50
   3  -9  -1   84.19   11.80
   3  -9  -1   91.19   16.40
   3  -9  -1   85.39   16.30
  -3   9   1   92.39   12.60
  -3   9   1   91.49   13.50
   2  -9  -1    0.30   11.30
   2  -9  -1    1.60   13.60
  -2   9   1    9.50    9.40
  -2   9   1    2.20   10.20
   1  -9  -1  138.79   20.30
   1  -9  -1   94.89   19.30
  -1   9   1  118.09   16.30
   2   9  -2  109.39   13.40
   1   9  -2  174.48   17.10
   1   9  -2  155.18   14.10
  -1  -9   2  191.38   23.30
  -1  -9   2  141.19   19.60
   0   9  -2   27.80    8.90
   0   9  -2   24.50    7.60
   0  -9   2   23.30    6.30
   0  -9   2   26.70    8.80
   0  -9   2   20.70    9.80
   0  -9   2   26.90   12.80
  -1   9  -2  208.38   16.40
  -1   9  -2  204.78   17.80
   1  -9   2  169.28   16.10
   1  -9   2  147.59   25.50
   1  -9   2  164.78   15.40
   1  -9   2  189.88   15.30
   1  -9   2  175.98   13.10
   1  -9   2  166.08   18.00
  -2   9  -2   31.80   16.90
  -2   9  -2   25.50    7.90
   2  -9   2   14.30    8.70
   2  -9   2   32.10   10.10
   2  -9   2   57.69   13.10
   2  -9   2   16.40    9.20
   2  -9   2   33.90   10.40
   2  -9   2   31.50    8.40
  -3   9  -2  121.79   19.40
  -3   9  -2  147.59   16.80
  -3   9  -2  156.78   20.20
  -3   9  -2  144.29   15.70
   3  -9   2  158.68   17.30
   3  -9   2  122.49   16.90
   3  -9   2  138.19   14.80
  -4   9  -2  276.37   19.40
  -4   9  -2  279.97   25.90
  -4   9  -2  262.07   19.40
  -4   9  -2  281.87   22.50
   4  -9   2  278.87   25.20
   4  -9   2  237.68   19.90
   4  -9   2  280.57   21.00
   4  -9   2  255.47   20.60
  -5   9  -2  122.29   18.30
  -5   9  -2   95.69   14.50
   5  -9   2  124.79   16.10
   5  -9   2  113.49   19.00
   5  -9   2   95.59   13.90
   4   8  -2   -2.90    5.40
   4   8  -2    1.50    8.60
   4   8  -2  -14.50   11.00
  -4  -8   2   15.60   15.10
   3   8  -2  477.85   20.50
   3   8  -2  472.25   17.60
   3   8  -2  451.85   26.20
   3   8  -2  472.85   21.90
   3   8  -2  458.95   20.90
  -3  -8   2  479.45   28.40
  -3  -8   2  466.95   22.30
   2   8  -2  103.79   14.10
   2   8  -2  106.39   11.30
   2   8  -2  121.29   13.50
   2   8  -2  117.99   11.20
   2   8  -2   96.09   11.80
   2   8  -2  126.39   12.80
   2   8  -2  104.39   13.20
  -2  -8   2  116.79   13.40
  -2  -8   2  136.89   21.80
  -2  -8   2  107.59   10.50
  -2  -8   2   91.89   11.80
   1   8  -2  421.06   16.80
   1   8  -2  374.36   22.40
   1   8  -2  399.86   17.50
   1   8  -2  395.76   17.60
   1   8  -2  368.96   16.80
  -1  -8   2  354.16   16.90
  -1  -8   2  385.46   23.70
  -1  -8   2  348.57   12.40
  -1  -8   2  368.56   17.40
  -1  -8   2  360.76   11.80
  -1  -8   2  349.47   16.20
   0   8  -2   10.00    6.80
   0   8  -2   12.30    5.50
   0   8  -2    8.40    6.30
   0   8  -2    4.70    6.30
   0   8  -2   -0.20    8.20
   0   8  -2    8.40    8.30
   0  -8   2    8.80    4.80
   0  -8   2    8.60    5.40
   0  -8   2    5.30    8.50
   0  -8   2    1.20    8.80
   0  -8   2    4.20    6.30
   0  -8   2   10.70    6.00
  -1   8  -2  159.58   12.30
  -1   8  -2  173.18   13.60
  -1   8  -2  200.78   14.30
  -1   8  -2  183.18   15.80
  -1   8  -2  168.88   13.50
  -1   8  -2  132.79   17.40
   1  -8   2  181.88   17.10
   1  -8   2  178.18   13.60
   1  -8   2  159.68   13.00
   1  -8   2  165.78   13.30
   1  -8   2  168.68   13.00
   1  -8   2  172.38   11.30
  -2   8  -2  378.06   18.40
  -2   8  -2  364.26   18.50
  -2   8  -2  369.66   19.90
  -2   8  -2  358.96   17.50
  -2   8  -2  355.76   21.60
   2  -8   2  364.76   18.30
   2  -8   2  353.46   16.30
   2  -8   2  359.16   17.40
   2  -8   2  370.36   21.10
   2  -8   2  353.26   19.30
   2  -8   2  350.16   18.00
  -3   8  -2  574.04   23.50
  -3   8  -2  535.05   22.10
  -3   8  -2  563.14   22.60
  -3   8  -2  560.74   23.40
   3  -8   2  548.35   24.10
   3  -8   2  537.75   21.10
   3  -8   2  509.55   21.50
   3  -8   2  562.84   22.60
   3  -8   2  537.35   22.70
   3  -8   2  534.15   24.80
  -4   8  -2  208.88   15.40
  -4   8  -2  200.88   18.20
  -4   8  -2  176.78   14.70
   4  -8   2  165.18   18.40
   4  -8   2  183.38   15.20
   4  -8   2  181.18   15.70
   4  -8   2  205.88   16.80
   4  -8   2  195.48   17.00
  -5   8  -2   90.09   13.20
  -5   8  -2   68.59   11.30
  -5   8  -2   67.99   10.30
   5  -8   2   91.19   14.60
   5  -8   2   64.69   10.60
   5  -8   2   80.19   12.30
   5  -8   2   74.99   12.50
   5  -8   2   70.09   11.10
  -6   8  -2   50.89   11.10
  -6   8  -2   62.39   10.80
   6  -8   2   59.79   16.10
   6  -8   2   45.30   11.10
   6  -8   2   53.49   16.20
   6  -8   2   39.60   11.80
  -7   8  -2    2.50   19.80
  -7   8  -2    0.90   11.30
  -7   8  -2  -14.60   11.10
   7  -8   2   -3.60   13.70
   5   7  -2  119.89    8.40
   5   7  -2  113.69   14.90
   5   7  -2  103.39   12.00
  -5  -7   2  116.89   19.70
   4   7  -2  254.67   12.50
   4   7  -2  261.27   14.90
   4   7  -2  207.68   15.00
   4   7  -2  243.48   11.20
   4   7  -2  247.08   14.00
   4   7  -2  232.88   17.90
   4   7  -2  231.98   17.00
  -4  -7   2  230.68   17.00
  -4  -7   2  229.48   13.00
  -4  -7   2  277.37   20.40
   3   7  -2  100.49    9.60
   3   7  -2  116.39   10.40
   3   7  -2  111.59   17.80
   3   7  -2   92.89   10.70
   3   7  -2   98.69   12.50
   3   7  -2  114.09    8.80
  -3  -7   2  106.49   14.80
  -3  -7   2   98.99   11.90
  -3  -7   2  110.69    9.60
  -3  -7   2  112.69    9.10
   2   7  -2   72.29    9.70
   2   7  -2   66.59    8.10
   2   7  -2   69.79    7.80
   2   7  -2   78.69   10.40
   2   7  -2   74.49    9.20
   2   7  -2   62.19    6.80
   2   7  -2   68.19   11.00
   2   7  -2   80.89    9.30
  -2  -7   2   61.59    8.10
  -2  -7   2   63.39    7.20
  -2  -7   2   66.49   10.20
  -2  -7   2   69.49   11.50
   1   7  -2  435.76   20.20
   1   7  -2  427.76   16.00
   1   7  -2  410.56   16.70
   1   7  -2  411.66   16.20
   1   7  -2  432.56   16.00
   1   7  -2  408.26   20.10
   1   7  -2  382.96   11.40
   1   7  -2  441.16   16.50
  -1  -7   2  394.16   13.00
  -1  -7   2  431.26   16.70
  -1  -7   2  408.56   13.70
  -1  -7   2  412.36   15.70
  -1  -7   2  382.76   16.70
  -1  -7   2  409.36   21.30
   0   7  -2  824.52   25.20
   0   7  -2  799.92   28.90
   0   7  -2  821.12   25.30
   0   7  -2  774.92   25.00
   0   7  -2  835.72   28.30
   0   7  -2  813.82   24.60
   0  -7   2  794.52   30.20
   0  -7   2  843.42   24.20
   0  -7   2  826.62   26.80
   0  -7   2  806.52   23.20
   0  -7   2  812.32   25.50
   0  -7   2  819.82   25.50
   0  -7   2  814.72   25.30
  -1   7  -2  154.28   11.10
  -1   7  -2  143.79   10.50
  -1   7  -2  124.29   13.90
  -1   7  -2  147.29   12.40
  -1   7  -2  142.79   11.40
   1  -7   2  143.39   10.80
   1  -7   2  137.69   11.10
   1  -7   2  139.49   10.70
   1  -7   2  131.99    9.80
   1  -7   2  143.99   10.40
  -2   7  -2  226.58   16.70
  -2   7  -2  280.47   15.00
  -2   7  -2  268.67   13.70
  -2   7  -2  280.07   14.10
  -2   7  -2  268.07   14.10
   2  -7   2  258.77   16.30
   2  -7   2  254.27   13.60
   2  -7   2  264.57   14.30
   2  -7   2  257.47   14.40
   2  -7   2  273.37   14.20
  -3   7  -2  646.74   22.60
  -3   7  -2  635.34   28.00
  -3   7  -2  632.84   27.20
  -3   7  -2  695.93   23.40
   3  -7   2  663.33   25.30
   3  -7   2  655.43   24.10
   3  -7   2  667.53   23.30
   3  -7   2  682.23   23.30
   3  -7   2  674.93   23.50
  -4   7  -2   76.99   10.60
  -4   7  -2   85.19   11.90
  -4   7  -2   82.59   11.90
  -4   7  -2   70.69    8.70
   4  -7   2   65.29    9.60
   4  -7   2   79.79    9.80
   4  -7   2   95.69   13.40
   4  -7   2  101.29   12.20
   4  -7   2   88.99   11.20
  -5   7  -2   86.29   19.40
  -5   7  -2   93.79   12.90
  -5   7  -2   83.49   11.90
  -5   7  -2   95.79   11.90
   5  -7   2   96.79   12.50
   5  -7   2   66.59   10.00
   5  -7   2   81.19   12.00
   5  -7   2   80.79   11.60
   5  -7   2   88.39    9.80
  -6   7  -2   10.20    7.60
  -6   7  -2    7.60    8.00
  -6   7  -2   -6.00    9.00
  -6   7  -2    4.70    7.80
   6  -7   2    1.50    8.40
   6  -7   2   -3.90   10.30
   6  -7   2  -13.00    7.50
   6  -7   2   19.90    7.10
   6  -7   2    0.40    6.60
  -7   7  -2   34.00   10.10
  -7   7  -2   46.20   10.00
  -7   7  -2   37.00   12.40
   7  -7   2   45.90   10.50
   7  -7   2   74.39   10.70
   7  -7   2   58.29   12.30
   7  -7   2   50.19   12.40
   6   6  -2  120.79   15.40
   6   6  -2  110.59   12.60
   6   6  -2  102.29    7.00
  -6  -6   2  123.09   17.80
   5   6  -2  161.38   12.20
   5   6  -2  157.38   15.20
   5   6  -2  176.98    9.90
   5   6  -2  178.18   12.00
   5   6  -2  172.28    8.80
   5   6  -2  186.98   12.50
   5   6  -2  199.58   17.30
  -5  -6   2  165.98   16.60
  -5  -6   2  162.28    8.40
  -5  -6   2  179.48    7.70
   4   6  -2  273.27   16.10
   4   6  -2  277.07   17.80
   4   6  -2  299.47   13.00
   4   6  -2  272.87   12.00
   4   6  -2  278.57   14.60
   4   6  -2  297.77   13.00
   4   6  -2  265.87   11.20
  -4  -6   2  264.67   11.50
  -4  -6   2  292.77   18.50
  -4  -6   2  262.67   10.90
  -4  -6   2  287.17   15.50
   3   6  -2  251.47   11.40
   3   6  -2  267.47   11.00
   3   6  -2  247.58   13.90
   3   6  -2  265.77   17.10
   3   6  -2  227.28   14.70
   3   6  -2  283.47   11.70
   3   6  -2  276.07   12.00
   3   6  -2  263.17   14.60
  -3  -6   2  264.77   13.60
  -3  -6   2  255.97   17.00
  -3  -6   2  255.07   10.90
  -3  -6   2  255.17   11.50
   2   6  -2  316.07   13.10
   2   6  -2  342.07   15.00
   2   6  -2  366.16   17.30
   2   6  -2  337.97   12.80
   2   6  -2  335.27   15.70
   2   6  -2  329.17   13.00
  -2  -6   2  314.07   12.40
  -2  -6   2  328.77   12.30
  -2  -6   2  343.07   14.60
  -2  -6   2  293.57   19.30
   1   6  -2  366.76   13.70
   1   6  -2  364.56   13.30
   1   6  -2  364.96   13.90
   1   6  -2  379.86   14.80
   1   6  -2  358.06   16.60
   1   6  -2  365.66   13.90
   1   6  -2  363.16   16.60
  -1  -6   2  372.36   14.10
  -1  -6   2  369.26   13.50
  -1  -6   2  329.57   16.80
  -1  -6   2  358.46   12.30
  -1  -6   2  368.96   11.90
  -1  -6   2  355.86   17.80
   0   6  -2 1153.78   32.20
   0   6  -2 1190.08   35.20
   0   6  -2 1175.08   34.20
   0   6  -2 1186.58   31.50
   0   6  -2 1201.68   32.20
   0   6  -2 1198.28   32.20
   0  -6   2 1183.88   36.40
   0  -6   2 1206.58   32.30
   0  -6   2 1236.88   32.30
   0  -6   2 1184.28   32.50
   0  -6   2 1148.49   31.10
   0  -6   2 1170.08   32.20
  -1   6  -2  105.79    8.70
  -1   6  -2  116.09    8.60
  -1   6  -2  116.19    8.60
  -1   6  -2  105.29    9.40
  -1   6  -2  103.69    8.50
  -1   6  -2  101.29   11.20
   1  -6   2   98.89    8.60
   1  -6   2   99.19   10.80
   1  -6   2  106.99    9.50
   1  -6   2  110.49    8.70
   1  -6   2  101.89    8.90
   1  -6   2  107.89    7.90
  -2   6  -2 1005.80   28.30
  -2   6  -2 1050.69   29.20
  -2   6  -2 1054.89   29.20
  -2   6  -2  992.90   32.10
  -2   6  -2 1005.20   28.80
   2  -6   2 1027.10   29.30
   2  -6   2  996.30   28.90
   2  -6   2  972.80   28.80
   2  -6   2  950.50   27.80
   2  -6   2  992.40   31.50
   2  -6   2 1008.50   28.50
  -4   6  -2  287.57   14.00
  -4   6  -2  281.67   15.10
  -4   6  -2  264.77   17.10
  -4   6  -2  297.87   14.30
  -4   6  -2  289.47   13.70
   4  -6   2  311.97   15.60
   4  -6   2  286.97   11.70
   4  -6   2  277.27   14.20
   4  -6   2  273.57   14.80
   4  -6   2  296.07   14.70
  -5   6  -2  216.38   13.30
  -5   6  -2  211.88   12.80
  -5   6  -2  200.28   13.30
  -5   6  -2  175.78   16.90
  -5   6  -2  204.18   13.20
   5  -6   2  197.78   12.30
   5  -6   2  196.28   13.80
   5  -6   2  193.18   12.50
   5  -6   2  215.38   13.90
   5  -6   2  189.68   12.70
   5  -6   2  191.88   14.70
  -6   6  -2   57.29    8.20
  -6   6  -2   73.19    9.30
  -6   6  -2   59.89    8.80
  -6   6  -2   66.59   11.10
  -6   6  -2   58.89   11.50
  -6   6  -2   73.99    9.30
   6  -6   2   71.09   11.60
   6  -6   2   67.89    9.80
   6  -6   2   52.99    8.10
   6  -6   2   64.49    9.60
  -7   6  -2  156.78   13.90
  -7   6  -2  163.08   14.70
  -7   6  -2  150.38   17.90
  -7   6  -2  162.38   15.00
   7  -6   2  154.58   10.80
   7  -6   2  182.78   16.00
   7  -6   2  146.69   14.40
   7  -6   2  143.19   16.30
  -8   6  -2    7.20   11.60
  -8   6  -2    5.80    8.00
  -8   6  -2   13.40    8.60
   8  -6   2   14.70   10.90
   8  -6   2   12.40   10.10
   7   5  -2  103.59   14.40
   7   5  -2   86.39    9.80
   7   5  -2  153.28   26.70
   7   5  -2  116.59    5.90
   6   5  -2   44.00    6.50
   6   5  -2   61.79    8.40
   6   5  -2   56.39    8.10
   6   5  -2   59.19    9.20
   6   5  -2   49.10   11.40
   6   5  -2   51.59   11.50
   6   5  -2   59.59    7.70
  -6  -5   2   41.90    9.10
  -6  -5   2   65.69   10.60
   5   5  -2  806.92   28.90
   5   5  -2  813.92   23.60
   5   5  -2  775.52   27.00
   5   5  -2  765.62   22.20
   5   5  -2  775.52   21.50
   5   5  -2  774.02   23.00
   5   5  -2  773.12   22.10
   5   5  -2  775.12   39.60
  -5  -5   2  776.52   20.40
  -5  -5   2  799.32   28.70
  -5  -5   2  818.22   30.40
   4   5  -2  806.42   22.40
   4   5  -2  792.62   22.30
   4   5  -2  819.72   27.00
   4   5  -2  779.32   28.60
   4   5  -2  767.72   29.80
   4   5  -2  800.12   23.00
   4   5  -2  810.22   23.20
   4   5  -2  785.32   22.00
  -4  -5   2  778.82   25.50
  -4  -5   2  763.62   28.20
  -4  -5   2  768.12   27.80
  -4  -5   2  789.22   21.10
  -4  -5   2  776.12   21.50
   3   5  -2   98.69    8.60
   3   5  -2  106.09    7.30
   3   5  -2  103.19   10.90
   3   5  -2  102.69    7.40
   3   5  -2  108.49    6.90
   3   5  -2   91.59    6.60
   3   5  -2   94.09    9.60
  -3  -5   2  116.89    7.40
  -3  -5   2  104.29   10.60
  -3  -5   2  100.59    6.60
  -3  -5   2   95.69    8.80
   2   5  -2  343.27   12.50
   2   5  -2  355.96   12.10
   2   5  -2  343.27   14.40
   2   5  -2  368.66   12.90
   2   5  -2  352.16   12.50
   2   5  -2  386.96   16.10
   2   5  -2  366.46   14.40
  -2  -5   2  353.66   14.30
  -2  -5   2  339.57   12.20
  -2  -5   2  356.86   10.00
  -2  -5   2  367.16   11.80
  -2  -5   2  358.76   16.60
  -2  -5   2  350.86   10.30
   1   5  -2   49.60    7.50
   1   5  -2   58.99    7.30
   1   5  -2   49.40    6.60
   1   5  -2   36.20    4.80
  -1  -5   2   39.70    5.50
  -1  -5   2   56.49    6.50
  -1  -5   2   35.50    5.00
  -1  -5   2   55.49    6.00
  -1  -5   2   52.79    4.90
  -1  -5   2   53.79    5.10
   0   5  -2 1953.80   47.70
   0   5  -2 1924.11   47.10
   0   5  -2 1893.91   47.10
   0   5  -2 1904.81   46.60
   0   5  -2 1912.91   47.10
   0   5  -2 1873.61   50.19
   0   5  -2 1923.61   48.60
   0  -5   2 1927.01   46.90
   0  -5   2 1933.31   46.70
   0  -5   2 1927.61   50.79
   0  -5   2 1950.50   47.30
   0  -5   2 1972.70   46.10
   0  -5   2 1891.81   47.40
  -1   5  -2 1644.64   40.70
  -1   5  -2 1612.14   41.20
  -1   5  -2 1605.14   37.10
  -1   5  -2 1568.24   40.60
  -1   5  -2 1646.34   40.80
  -1   5  -2 1623.54   43.40
  -1   5  -2 1641.44   40.20
   1  -5   2 1595.64   40.30
   1  -5   2 1610.64   40.90
   1  -5   2 1587.74   39.90
   1  -5   2 1593.04   40.90
   1  -5   2 1638.04   43.80
   1  -5   2 1601.94   40.60
  -2   5  -2  327.37   15.60
  -2   5  -2  352.56   13.40
  -2   5  -2  326.47   10.20
  -2   5  -2  345.67   12.80
  -2   5  -2  343.37   13.20
  -2   5  -2  339.77   13.30
   2  -5   2  387.36   15.80
   2  -5   2  357.96   13.10
   2  -5   2  335.17   13.40
   2  -5   2  372.36   13.80
   2  -5   2  352.56   13.30
   2  -5   2  347.37   13.50
  -3   5  -2   41.50    5.60
  -3   5  -2   31.90    6.20
  -3   5  -2   39.10    5.60
  -3   5  -2   45.10    6.50
  -3   5  -2   41.50    5.70
   3  -5   2   58.69    7.60
   3  -5   2   53.39    7.40
   3  -5   2   45.70    6.50
   3  -5   2   51.79    7.90
   3  -5   2   48.00    6.80
   3  -5   2   55.89    5.40
  -4   5  -2  248.88   12.00
  -4   5  -2  230.98   11.70
  -4   5  -2  247.88   12.20
  -4   5  -2  239.08   15.10
  -4   5  -2  257.67   11.60
   4  -5   2  240.28   12.60
   4  -5   2  252.57   12.50
   4  -5   2  236.38   10.70
   4  -5   2  244.38   12.60
   4  -5   2  239.28   11.50
   4  -5   2  218.78   12.10
  -5   5  -2  101.39    9.50
  -5   5  -2   92.39   12.60
  -5   5  -2  113.59    9.70
  -5   5  -2   77.29   15.50
  -5   5  -2   98.79    9.50
  -5   5  -2  102.19    9.60
   5  -5   2  124.09   10.00
   5  -5   2  116.59   10.10
   5  -5   2  129.49   11.10
   5  -5   2  123.99    9.70
   5  -5   2  126.89   10.20
   5  -5   2  115.29    9.50
  -6   5  -2  375.16   20.40
  -6   5  -2  409.06   17.20
  -6   5  -2  406.26   16.40
  -6   5  -2  415.26   17.40
  -6   5  -2  419.46   16.40
  -6   5  -2  431.26   21.10
   6  -5   2  411.86   18.20
   6  -5   2  352.76   17.50
   6  -5   2  424.96   19.30
   6  -5   2  431.16   18.80
   6  -5   2  399.16   18.30
   6  -5   2  405.86   19.10
  -7   5  -2  138.19   11.80
  -7   5  -2  117.69   10.60
  -7   5  -2  141.59   13.50
  -7   5  -2  129.89   16.50
  -7   5  -2  148.59   12.20
  -7   5  -2  120.89   16.70
   7  -5   2  134.09   14.20
   7  -5   2  136.99   14.70
   7  -5   2  127.89   14.90
   7  -5   2  143.09    9.40
  -8   5  -2  122.99   11.70
  -8   5  -2   93.49   13.90
  -8   5  -2  128.59   19.40
  -8   5  -2  138.19   14.00
  -8   5  -2  112.29   16.60
   8  -5   2  138.99   16.40
   8   4  -2  146.79    7.50
   8   4  -2  167.28   26.00
   8   4  -2  140.59    7.80
  -8  -4   2  150.08   24.00
   7   4  -2  242.78   14.90
   7   4  -2  227.28   20.90
   7   4  -2  221.28    9.40
   7   4  -2  211.98    9.80
   7   4  -2  251.87   18.40
   7   4  -2  237.48   13.50
  -7  -4   2  191.28   32.80
  -7  -4   2  173.68   23.60
   6   4  -2  278.77   13.70
   6   4  -2  270.77   10.50
   6   4  -2  259.77   17.30
   6   4  -2  273.37   18.10
   6   4  -2  275.97   13.10
   6   4  -2  253.67   11.20
   6   4  -2  270.47   12.70
  -6  -4   2  248.08   17.70
  -6  -4   2  275.27   15.20
  -6  -4   2  281.17    9.80
  -6  -4   2  269.57    9.10
   5   4  -2  731.13   27.90
   5   4  -2  738.43   19.10
   5   4  -2  751.92   21.50
   5   4  -2  731.43   21.10
   5   4  -2  740.93   21.70
   5   4  -2  738.33   19.50
   5   4  -2  768.22   29.60
   5   4  -2  762.22   22.10
   5   4  -2  772.12   26.90
  -5  -4   2  777.52   28.10
  -5  -4   2  736.43   19.80
  -5  -4   2  753.52   19.90
  -5  -4   2  757.92   25.70
   4   4  -2    8.80    3.30
   4   4  -2    7.30    3.60
   4   4  -2    7.20    2.70
   4   4  -2    8.50    3.40
   4   4  -2   10.70    3.70
   4   4  -2    5.70    6.60
   4   4  -2    5.40    5.40
   4   4  -2    4.80    5.10
   4   4  -2    7.20    2.90
  -4  -4   2   14.90    4.80
  -4  -4   2    7.00    2.80
  -4  -4   2    8.00    2.90
  -4  -4   2    9.10    4.90
  -4  -4   2    4.30    5.00
   3   4  -2  566.24   16.10
   3   4  -2  511.45   16.10
  -3  -4   2  501.35   15.60
  -3  -4   2  514.25   15.10
  -3  -4   2  536.55   19.70
   2   4  -2  222.58    9.10
   2   4  -2  235.08    8.60
   2   4  -2  239.58   10.20
   2   4  -2  225.88    9.10
   2   4  -2  225.78   11.00
   2   4  -2  227.48    9.00
  -2  -4   2  241.88   12.40
  -2  -4   2  229.98    8.70
  -2  -4   2  233.68    7.70
  -2  -4   2  241.18    7.40
  -2  -4   2  233.48   11.60
  -2  -4   2  220.78   10.30
  -2  -4   2  235.58    7.80
   1   4  -2  431.66   13.60
   1   4  -2  451.05   15.20
   1   4  -2  443.56   13.70
   1   4  -2  451.15   13.90
   1   4  -2  422.26   13.10
   1   4  -2  458.15   15.30
   1   4  -2  459.45   15.00
  -1  -4   2  439.86   14.70
  -1  -4   2  468.65   12.90
  -1  -4   2  462.25   17.00
  -1  -4   2  437.16   12.80
  -1  -4   2  454.15   13.30
  -1  -4   2  422.36   13.50
  -1  -4   2  468.55   14.00
   0   4  -2 2873.71   68.89
   0   4  -2 2881.61   68.29
   0   4  -2 2910.91   68.79
   0   4  -2 2821.42   67.59
   0   4  -2 3002.10   70.19
   0   4  -2 2848.81   68.09
   0   4  -2 3014.90   70.59
   0  -4   2 2866.51   71.09
   0  -4   2 3025.90   68.19
   0  -4   2 2908.11   68.79
   0  -4   2 2991.00   68.49
   0  -4   2 3019.90   68.09
   0  -4   2 3012.10   67.59
  -1   4  -2 2042.30   49.99
  -1   4  -2 2081.09   48.00
  -1   4  -2 2041.50   49.70
  -1   4  -2 2056.79   49.90
  -1   4  -2 2097.09   49.50
  -1   4  -2 2079.09   49.99
  -1   4  -2 2148.29   52.39
   1  -4   2 2075.79   49.90
   1  -4   2 2109.79   50.29
   1  -4   2 2105.09   52.49
   1  -4   2 2072.79   50.39
   1  -4   2 2097.19   49.60
   1  -4   2 2108.49   52.39
   1  -4   2 2117.09   49.99
  -2   4  -2  151.38    7.80
  -2   4  -2  146.49    9.70
  -2   4  -2  146.79    7.90
  -2   4  -2  162.08    8.10
  -2   4  -2  134.49    7.30
  -2   4  -2  150.78    6.40
   2  -4   2  155.58   10.00
   2  -4   2  167.48    8.80
   2  -4   2  148.79    7.90
   2  -4   2  140.19    8.00
   2  -4   2  133.99    7.70
   2  -4   2  141.19    8.20
  -3   4  -2   80.09    6.40
  -3   4  -2   83.19    5.70
  -3   4  -2   93.79    6.60
  -3   4  -2   80.99    6.70
  -3   4  -2   80.39    6.60
   3  -4   2   77.89    8.60
   3  -4   2   88.99    6.60
   3  -4   2   83.29    6.80
   3  -4   2   82.19    7.20
   3  -4   2   79.29    6.90
   3  -4   2   83.79    6.00
  -4   4  -2   84.99    6.90
  -4   4  -2   93.99    7.50
  -4   4  -2   92.59    9.70
  -4   4  -2  103.39    7.70
  -4   4  -2   94.79    7.20
   4  -4   2  106.79    7.60
   4  -4   2  101.79    7.80
   4  -4   2  105.69    8.00
   4  -4   2  104.39    9.90
   4  -4   2  109.39    7.70
   4  -4   2  101.79    8.20
  -5   4  -2  632.44   23.40
  -5   4  -2  664.63   20.70
  -5   4  -2  627.14   23.30
  -5   4  -2  624.44   19.80
  -5   4  -2  655.03   20.60
  -5   4  -2  636.34   19.70
   5  -4   2  640.14   21.30
   5  -4   2  627.94   23.10
   5  -4   2  632.74   21.00
   5  -4   2  644.24   20.30
   5  -4   2  635.24   21.30
   5  -4   2  647.24   21.10
  -6   4  -2  833.02   25.70
  -6   4  -2  874.91   24.70
  -6   4  -2  860.31   29.80
  -6   4  -2  812.42   29.10
  -6   4  -2  857.11   26.10
  -6   4  -2  818.62   24.60
  -6   4  -2  845.22   24.50
   6  -4   2  847.82   26.50
   6  -4   2  822.02   25.90
   6  -4   2  816.12   27.60
   6  -4   2  886.41   29.20
   6  -4   2  850.51   26.60
   6  -4   2  890.01   27.10
  -7   4  -2  102.89    9.20
  -7   4  -2  103.89    9.70
  -7   4  -2  113.99   14.10
  -7   4  -2  113.99    8.80
  -7   4  -2  124.99   11.80
  -7   4  -2  118.29   14.80
   7  -4   2  113.09   12.60
   7  -4   2  101.09   12.40
   7  -4   2  115.19   12.00
   7  -4   2  102.89   14.00
  -8   4  -2   17.90   10.10
  -8   4  -2   12.40    5.50
  -8   4  -2    3.10    8.50
  -8   4  -2   -1.80    4.70
   8  -4   2    3.00    8.60
   8  -4   2    5.60    7.30
   9  -4   2  -15.20    9.40
   8   3  -2  261.77   23.50
   8   3  -2  229.28   17.30
   8   3  -2  246.78   16.00
  -8  -3   2  262.07    8.70
  -8  -3   2  291.27   22.00
   7   3  -2  247.48   13.70
   7   3  -2  264.57   19.30
   7   3  -2  225.98   11.10
   7   3  -2  255.97   13.40
   7   3  -2  237.38   18.50
   7   3  -2  243.38   10.90
  -7  -3   2  239.28    9.50
  -7  -3   2  256.47   10.40
  -7  -3   2  241.88   18.10
   6   3  -2  108.39   13.20
   6   3  -2  128.09    7.90
   6   3  -2  116.39    9.10
   6   3  -2  128.49    8.10
   6   3  -2  130.69   10.10
   6   3  -2  145.79   15.20
   6   3  -2  127.99   16.00
  -6  -3   2  121.69    6.80
  -6  -3   2  130.19    6.90
  -6  -3   2  108.99    9.60
  -6  -3   2  123.49   13.10
   5   3  -2   78.39    6.90
   5   3  -2   72.19    6.60
   5   3  -2   74.29    7.00
   5   3  -2   83.79   10.80
   5   3  -2   79.29    6.30
   5   3  -2   74.19    6.30
   5   3  -2   73.59    9.90
  -5  -3   2   90.19    7.80
  -5  -3   2   69.39    9.70
  -5  -3   2   81.59    5.60
  -5  -3   2   75.89    5.50
   4   3  -2  313.77   11.20
   4   3  -2  299.67   10.60
   4   3  -2  325.07   10.60
   4   3  -2  296.57    8.90
   4   3  -2  316.17   11.00
   4   3  -2  289.67   11.10
   4   3  -2  295.57   15.30
   4   3  -2  362.46   14.70
  -4  -3   2  326.97   13.30
  -4  -3   2  286.87   10.10
  -4  -3   2  333.17   14.70
  -4  -3   2  315.17   13.20
  -4  -3   2  305.07   10.50
   3   3  -2 1047.90   26.50
   3   3  -2  993.30   33.50
   3   3  -2 1021.00   29.20
   3   3  -2  982.00   25.10
   3   3  -2  976.50   34.50
   3   3  -2 1072.39   25.60
   3   3  -2 1051.99   26.60
   3   3  -2 1070.19   26.60
   3   3  -2 1037.80   25.90
  -3  -3   2 1032.60   29.80
  -3  -3   2 1049.30   23.80
  -3  -3   2 1087.99   28.60
  -3  -3   2 1102.29   29.50
  -3  -3   2 1017.00   25.90
  -3  -3   2 1047.40   26.60
   2   3  -2 3923.21   86.09
   2   3  -2 3734.03   85.99
   2   3  -2 3808.32   88.39
   2   3  -2 3739.73   85.99
   2   3  -2 3710.73   85.29
   2   3  -2 3818.42   87.99
   2   3  -2 3712.23   86.09
  -2  -3   2 3776.62   88.59
  -2  -3   2 3793.92   86.19
  -2  -3   2 3867.01   84.69
  -2  -3   2 3749.62   84.99
  -2  -3   2 3793.02   88.79
  -2  -3   2 3805.72   87.59
   1   3  -2 5268.27  120.49
   1   3  -2 5274.77  119.19
   1   3  -2 5225.48  119.29
   1   3  -2 5401.06  120.49
   1   3  -2 5321.87  118.79
   1   3  -2 5447.75  120.09
   1   3  -2 5337.07  119.29
  -1  -3   2 5329.67  118.89
  -1  -3   2 5255.27  118.59
  -1  -3   2 5159.28  121.69
  -1  -3   2 5306.97  120.29
  -1  -3   2 5328.97  119.09
  -1  -3   2 5399.96  120.89
  -1  -3   2 5432.96  119.49
   0   3  -2 1353.36   33.30
   0   3  -2 1325.77   32.80
   0   3  -2 1351.96   33.20
   0   3  -2 1384.96   33.30
   0   3  -2 1367.26   33.40
   0   3  -2 1446.66   34.70
   0   3  -2 1340.77   33.80
   0  -3   2 1362.56   33.80
   0  -3   2 1391.26   34.70
   0  -3   2 1369.96   32.80
   0  -3   2 1372.56   33.40
   0  -3   2 1376.86   33.20
   0  -3   2 1379.56   33.20
  -1   3  -2 1007.00   26.20
  -1   3  -2 1063.19   26.70
  -1   3  -2 1027.90   25.40
  -1   3  -2 1077.39   28.20
  -1   3  -2 1021.90   26.20
  -1   3  -2 1011.80   25.30
  -1   3  -2 1014.00   25.90
   1  -3   2 1028.20   26.00
   1  -3   2 1068.19   27.00
   1  -3   2 1017.30   26.20
   1  -3   2 1076.49   28.20
   1  -3   2 1071.89   26.60
  -2   3  -2  160.68    7.00
  -2   3  -2  165.38    7.50
  -2   3  -2  152.58    7.10
  -2   3  -2  167.98    7.40
  -2   3  -2  175.48    9.60
  -2   3  -2  154.88    7.30
   2  -3   2  204.48   10.00
   2  -3   2  178.68    7.50
   2  -3   2  167.38    7.50
   2  -3   2  176.48    7.80
   2  -3   2  156.68    7.30
   2  -3   2  183.48    7.80
  -3   3  -2 3319.37   76.19
  -3   3  -2 3265.37   78.99
  -3   3  -2 3268.37   76.49
  -3   3  -2 3255.87   76.39
  -3   3  -2 3322.17   75.89
  -3   3  -2 3372.16   76.49
   3  -3   2 3288.67   76.59
   3  -3   2 3307.37   78.99
   3  -3   2 3379.96   76.59
   3  -3   2 3316.87   76.59
   3  -3   2 3239.48   76.89
   3  -3   2 3327.17   76.19
  -4   3  -2  296.17   10.60
  -4   3  -2  286.57   10.70
  -4   3  -2  282.07   11.20
  -4   3  -2  284.17   11.00
  -4   3  -2  295.87   13.40
  -4   3  -2  277.97   13.20
   4  -3   2  291.77   11.50
   4  -3   2  299.47   13.60
   4  -3   2  277.57   10.80
   4  -3   2  290.67   11.20
   4  -3   2  296.87   12.20
   4  -3   2  295.07   11.40
  -5   3  -2  549.65   17.40
  -5   3  -2  560.04   20.40
  -5   3  -2  546.05   17.70
  -5   3  -2  550.74   20.60
  -5   3  -2  577.64   16.70
  -5   3  -2  533.95   16.70
  -5   3  -2  555.44   16.60
   5  -3   2  543.95   17.80
   5  -3   2  534.65   17.80
   5  -3   2  566.54   20.30
   5  -3   2  548.35   19.40
   5  -3   2  536.55   17.70
   5  -3   2  564.84   17.60
  -6   3  -2   42.60    7.90
  -6   3  -2   55.19    7.40
  -6   3  -2   57.49    6.40
  -6   3  -2   58.89    7.90
  -6   3  -2   58.79    6.00
  -6   3  -2   65.49   10.30
  -6   3  -2   59.59    6.40
   6  -3   2   63.59    8.40
   6  -3   2   61.89    7.40
   6  -3   2   49.40    7.30
   6  -3   2   51.89    6.80
   6  -3   2   52.59    7.70
   6  -3   2   50.69    7.20
  -7   3  -2   10.50    5.60
  -7   3  -2   17.50    3.60
  -7   3  -2   14.80    3.90
  -7   3  -2   12.80    8.10
  -7   3  -2   17.70    6.70
  -7   3  -2   21.50    5.10
  -7   3  -2    5.50    6.20
   7  -3   2   18.20    4.70
   7  -3   2   16.80    5.80
   7  -3   2   11.40    5.60
   7  -3   2   20.90    8.80
   7  -3   2   12.80    6.60
   7  -3   2   10.80    6.00
  -8   3  -2  134.09   11.50
  -8   3  -2  144.59   15.10
  -8   3  -2  118.59   15.80
   8  -3   2  152.28   15.70
   8  -3   2  117.59   14.40
   8  -3   2  134.39   15.60
   8  -3   2  146.19   13.00
   9  -3   2   16.50    9.70
   9   2  -2    8.90   16.50
   9   2  -2    5.70   10.60
  -9  -2   2   18.20   12.70
   8   2  -2  270.27   17.70
   8   2  -2  261.87   12.90
   8   2  -2  231.88   13.30
   8   2  -2  283.87   16.00
   8   2  -2  249.88   20.80
   8   2  -2  225.58   17.80
  -8  -2   2  262.97   19.80
   7   2  -2  184.08   12.80
   7   2  -2  201.88   16.60
   7   2  -2  173.78   11.80
   7   2  -2  174.68   11.50
   7   2  -2  163.78    9.80
   7   2  -2  214.68   13.50
  -7  -2   2  176.18    8.80
  -7  -2   2  163.58   14.90
  -7  -2   2  169.78    9.00
   6   2  -2   20.70    7.40
   6   2  -2   17.10    7.80
  -6  -2   2    5.60    5.00
  -6  -2   2   15.40    4.20
   5   2  -2    8.10    5.40
   5   2  -2    8.50    3.40
   5   2  -2    4.00    3.30
   5   2  -2   10.30    5.90
   5   2  -2   10.20    3.40
   5   2  -2    9.30    3.50
   5   2  -2    8.60    3.40
  -5  -2   2   11.60    2.90
  -5  -2   2    8.80    4.60
  -5  -2   2    8.60    3.50
  -5  -2   2   12.80    3.00
   4   2  -2 3105.59   75.99
   4   2  -2 3034.00   70.89
   4   2  -2 3079.79   71.29
   4   2  -2 3141.49   71.69
   4   2  -2 3142.69   72.09
   4   2  -2 3082.69   71.69
   4   2  -2 3081.99   75.49
   4   2  -2 3093.19   74.69
  -4  -2   2 3084.09   75.19
  -4  -2   2 3115.09   71.19
  -4  -2   2 3146.09   71.59
  -4  -2   2 3098.59   68.59
  -4  -2   2 3116.69   72.79
   3   2  -2 1928.41   44.50
   3   2  -2 1932.81   43.50
   3   2  -2 1950.10   48.20
   3   2  -2 1936.81   45.90
   3   2  -2 1930.21   46.00
   3   2  -2 2017.00   49.20
   3   2  -2 1890.01   45.40
   3   2  -2 1951.70   46.30
   3   2  -2 1923.21   48.60
  -3  -2   2 1959.10   44.30
  -3  -2   2 1995.50   47.30
  -3  -2   2 2019.50   47.80
  -3  -2   2 1913.91   44.20
  -3  -2   2 1891.91   45.60
  -3  -2   2 1955.70   48.60
  -3  -2   2 1960.30   46.00
   2   2  -2 1629.14   38.70
   2   2  -2 1609.54   38.70
   2   2  -2 1680.53   37.80
   2   2  -2 1656.93   40.40
   2   2  -2 1569.94   36.40
   2   2  -2 1600.74   38.20
   2   2  -2 1650.53   40.60
  -2  -2   2 1660.53   38.10
  -2  -2   2 1637.74   40.00
  -2  -2   2 1644.24   40.30
  -2  -2   2 1649.23   40.50
  -2  -2   2 1674.33   39.00
  -2  -2   2 1634.34   37.80
   1   2  -2 2098.09   47.30
   1   2  -2 2093.89   47.50
   1   2  -2 2032.30   47.20
   1   2  -2 2019.30   47.90
   1   2  -2 1985.70   48.10
   1   2  -2 2026.50   46.80
   1   2  -2 2010.80   47.20
  -1  -2   2 1980.50   47.30
  -1  -2   2 2000.40   48.00
  -1  -2   2 2089.09   47.20
  -1  -2   2 2064.39   47.90
  -1  -2   2 2061.29   46.70
  -1  -2   2 2083.99   47.10
   0   2  -2  319.97    9.20
   0   2  -2  312.47    9.60
   0   2  -2  307.77   10.10
   0   2  -2  322.17    9.80
   0   2  -2  329.37    9.50
   0   2  -2  335.87   10.50
   0  -2   2  315.77    9.70
   0  -2   2  315.77   10.10
   0  -2   2  313.47    9.30
   0  -2   2  354.56   10.60
   0  -2   2  321.57    9.80
   0  -2   2  323.57    9.60
   0  -2   2  328.67    9.20
  -1   2  -2  111.09    5.10
  -1   2  -2  106.09    5.10
  -1   2  -2  109.79    3.50
  -1   2  -2  109.19    4.80
  -1   2  -2  104.69    4.90
  -1   2  -2  105.89    4.90
  -1   2  -2  117.69    6.10
   1  -2   2  113.29    4.90
   1  -2   2  116.29    5.10
   1  -2   2  110.59    5.10
   1  -2   2  111.09    5.00
   1  -2   2  112.59    5.30
   1  -2   2  118.29    6.30
  -2   2  -2 2743.33   63.89
  -2   2  -2 2823.92   64.19
  -2   2  -2 2791.02   66.19
  -2   2  -2 2771.12   64.09
  -2   2  -2 2843.62   64.89
  -2   2  -2 2771.92   63.79
   2  -2   2 2856.71   64.49
   2  -2   2 2801.52   64.19
   2  -2   2 2819.52   65.09
   2  -2   2 2793.02   64.19
   2  -2   2 2839.62   63.99
   2  -2   2 2820.92   66.19
  -3   2  -2 2658.03   62.99
  -3   2  -2 2802.02   66.69
  -3   2  -2 2780.32   63.69
  -3   2  -2 2864.81   64.39
  -3   2  -2 2790.52   64.29
  -3   2  -2 2830.12   66.99
  -3   2  -2 2811.52   63.79
  -3   2  -2 2764.92   65.89
   3  -2   2 2834.32   66.09
   3  -2   2 2787.02   64.49
   3  -2   2 2773.02   64.09
   3  -2   2 2834.12   64.49
   3  -2   2 2782.82   66.59
   3  -2   2 2764.62   64.39
  -4   2  -2  195.78    7.20
  -4   2  -2  190.98    7.60
  -4   2  -2  181.58    7.10
  -4   2  -2  174.78    9.80
  -4   2  -2  181.68    7.80
  -4   2  -2  194.18   10.40
   4  -2   2  196.78    8.20
   4  -2   2  197.98   10.30
   4  -2   2  194.08    8.40
   4  -2   2  193.88    8.30
   4  -2   2  195.18    8.60
   4  -2   2  183.38   15.10
  -5   2  -2  132.79    5.80
  -5   2  -2  134.09    9.40
  -5   2  -2  127.99    7.40
  -5   2  -2  133.79    7.30
  -5   2  -2  125.49   10.00
  -5   2  -2  142.19    7.70
  -5   2  -2  133.79    5.90
   5  -2   2  148.59   10.10
   5  -2   2  139.59    8.00
   5  -2   2  135.69    7.90
   5  -2   2  135.89    7.60
   5  -2   2  137.99    8.00
   5  -2   2  136.69   10.20
  -6   2  -2   30.00    5.70
  -6   2  -2   37.00    4.90
  -6   2  -2   31.70    4.60
  -6   2  -2   34.80    5.40
   6  -2   2   26.70    6.40
   6  -2   2   29.30    5.80
   6  -2   2   36.70    5.40
   6  -2   2   30.80    5.00
   6  -2   2   33.00    7.30
   6  -2   2   32.20    5.20
   6  -2   2   32.20    5.60
  -7   2  -2  391.66   15.10
  -7   2  -2  436.56   20.90
  -7   2  -2  406.16   16.40
  -7   2  -2  423.76   15.40
  -7   2  -2  414.76   17.60
   7  -2   2  451.95   16.90
   7  -2   2  393.86   16.70
   7  -2   2  413.06   14.40
   7  -2   2  427.86   18.00
   7  -2   2  399.46   21.10
   7  -2   2  427.66   16.00
  -8   2  -2  263.87   14.60
  -8   2  -2  284.47   16.50
  -8   2  -2  286.37   15.40
   8  -2   2  251.37   16.60
   8  -2   2  261.57   14.40
   8  -2   2  254.97   16.80
   8  -2   2  266.67   13.90
   8  -2   2  263.77   28.50
   8  -2   2  265.77   15.60
  -9   2  -2  165.58   16.10
   9  -2   2  147.89   15.20
   9  -2   2  113.39   16.30
   9   1  -2    2.80    7.80
   9   1  -2   16.60   12.60
   9   1  -2   27.60   10.10
   9   1  -2    7.50   14.30
   9   1  -2   11.00   12.30
  -9  -1   2   36.60   11.30
   8   1  -2   54.29    8.40
   8   1  -2   55.09   11.60
   7   1  -2   46.50    9.00
   7   1  -2   89.49    9.10
   7   1  -2  100.59   10.70
   7   1  -2   89.39    9.40
   7   1  -2   50.39    9.80
   7   1  -2   72.79    8.40
  -7  -1   2   64.79    7.40
  -7  -1   2   71.99    7.20
  -7  -1   2   79.69   11.00
   6   1  -2 1503.65   38.80
   6   1  -2 1491.35   42.70
   6   1  -2 1468.05   43.50
   6   1  -2 1547.05   39.60
   6   1  -2 1570.24   39.00
  -6  -1   2 1543.25   42.80
  -6  -1   2 1471.85   37.90
  -6  -1   2 1535.35   37.90
   5   1  -2  260.57   13.30
   5   1  -2  284.97   10.90
   5   1  -2  298.67   11.30
   5   1  -2  297.87   11.20
   5   1  -2  290.67   14.40
   5   1  -2  300.47   11.60
  -5  -1   2  300.77   10.60
  -5  -1   2  280.67    9.70
  -5  -1   2  297.87   13.70
  -5  -1   2  274.07    8.40
  -5  -1   2  275.47   10.40
  -5  -1   2  295.97   13.30
  -5  -1   2  279.17    8.40
   4   1  -2 1157.58   30.00
   4   1  -2 1160.28   29.40
   4   1  -2 1188.18   29.50
   4   1  -2 1174.08   32.30
   4   1  -2 1118.19   29.50
   4   1  -2 1153.78   31.80
  -4  -1   2 1164.78   27.90
  -4  -1   2 1193.98   32.10
  -4  -1   2 1182.18   29.40
  -4  -1   2 1188.88   28.80
  -4  -1   2 1193.88   31.50
   3   1  -2 1081.09   27.40
   3   1  -2 1117.99   27.30
   3   1  -2 1108.49   29.10
   3   1  -2 1078.39   27.00
   3   1  -2 1076.09   27.70
   3   1  -2 1077.69   28.90
  -3  -1   2 1092.59   26.30
  -3  -1   2 1121.89   27.30
  -3  -1   2  978.80   26.90
  -3  -1   2 1158.48   29.40
  -3  -1   2 1144.99   27.20
  -3  -1   2 1130.99   26.30
  -3  -1   2 1131.99   28.60
   2   1  -2 1458.45   35.70
   2   1  -2 1460.25   34.40
   2   1  -2 1520.75   35.70
   2   1  -2 1383.16   34.70
   2   1  -2 1409.36   33.10
   2   1  -2 1467.55   35.00
   2   1  -2 1436.06   34.70
  -2  -1   2 1483.05   35.50
  -2  -1   2 1455.95   34.20
  -2  -1   2 1482.55   34.90
  -2  -1   2 1496.55   34.70
  -2  -1   2 1447.96   33.00
  -2  -1   2 1487.35   35.80
  -2  -1   2 1465.95   34.10
   1   1  -2  501.55   13.60
   1   1  -2  510.15   14.40
   1   1  -2  539.95   14.30
   1   1  -2  535.45   13.70
   1   1  -2  532.75   14.00
   1   1  -2  503.75   13.90
   1   1  -2  508.05   12.60
  -1  -1   2  556.54   13.70
  -1  -1   2  505.05   13.80
  -1  -1   2  506.45   12.60
  -1  -1   2  527.55   13.60
  -1  -1   2  516.45   14.10
  -1  -1   2  549.85   14.20
  -1  -1   2  510.45   14.30
   0   1  -2  441.96   12.00
   0   1  -2  438.96   12.20
   0   1  -2  432.66   11.70
   0   1  -2  462.65   12.00
   0   1  -2  438.16   11.80
   0   1  -2  458.45   12.70
   0  -1   2  459.75   11.70
   0  -1   2  458.75   12.10
   0  -1   2  456.25   11.70
   0  -1   2  465.65   12.60
   0  -1   2  491.85   12.10
   0  -1   2  448.76   12.20
   0  -1   2  451.45   11.90
  -1   1  -2  486.05   13.10
  -1   1  -2  538.25   14.30
  -1   1  -2  523.05   13.00
  -1   1  -2  505.25   14.70
  -1   1  -2  503.45   12.90
   1  -1   2  516.55   13.20
   1  -1   2  503.95   13.10
   1  -1   2  529.15   14.40
   1  -1   2  519.75   13.40
   1  -1   2  511.15   14.60
   1  -1   2  508.15   13.00
  -2   1  -2  587.14   14.90
  -2   1  -2  558.84   14.20
  -2   1  -2  593.74   17.00
  -2   1  -2  578.64   15.80
  -2   1  -2  617.94   16.80
  -2   1  -2  534.15   14.40
  -2   1  -2  589.64   14.30
  -2   1  -2  594.04   16.60
   2  -1   2  582.64   16.90
   2  -1   2  585.64   15.10
   2  -1   2  590.54   14.70
   2  -1   2  589.84   14.90
   2  -1   2  570.84   14.30
   2  -1   2  575.64   16.70
   2  -1   2  586.34   14.90
  -3   1  -2  629.74   16.40
  -3   1  -2  628.14   16.40
  -3   1  -2  637.24   19.60
  -3   1  -2  635.34   16.70
  -3   1  -2  632.34   15.00
  -3   1  -2  627.74   18.80
  -3   1  -2  645.44   18.80
   3  -1   2  643.84   19.00
   3  -1   2  627.34   19.10
   3  -1   2  638.44   16.30
   3  -1   2  645.54   16.60
   3  -1   2  636.14   16.40
   3  -1   2  641.24   16.70
  -4   1  -2 1098.19   30.00
  -4   1  -2 1154.68   31.20
  -4   1  -2 1117.89   27.20
  -4   1  -2 1105.19   28.40
   4  -1   2 1093.69   27.20
   4  -1   2 1122.29   30.30
   4  -1   2 1084.19   30.70
   4  -1   2 1098.19   27.50
   4  -1   2 1128.79   27.60
  -5   1  -2   11.10    3.70
  -5   1  -2    8.40    3.50
  -5   1  -2   10.50    2.70
  -5   1  -2    9.60    4.30
  -5   1  -2   10.90    2.80
   5  -1   2   16.30    5.90
   5  -1   2   12.00    3.20
   5  -1   2    7.00    4.30
   5  -1   2   11.40    3.90
   5  -1   2   10.90    3.10
   5  -1   2   14.80    3.30
   5  -1   2   10.60    4.30
   5  -1   2   10.70    4.40
  -6   1  -2  731.13   31.40
  -6   1  -2  795.52   21.20
  -6   1  -2  798.62   24.40
  -6   1  -2  776.12   21.10
  -6   1  -2  793.52   25.00
   6  -1   2  790.22   21.80
   6  -1   2  765.82   23.40
   6  -1   2  818.12   24.80
   6  -1   2  792.52   28.70
   6  -1   2  812.82   22.00
   6  -1   2  786.42   27.40
   6  -1   2  795.42   22.50
  -7   1  -2  172.28    9.10
  -7   1  -2  189.28   12.20
  -7   1  -2  182.78   15.30
  -7   1  -2  184.98   12.30
  -7   1  -2  184.78    9.20
   7  -1   2  184.28   10.20
   7  -1   2  194.28   11.40
   7  -1   2  195.48   11.00
   7  -1   2  186.38    9.60
   7  -1   2  186.58   12.20
   7  -1   2  173.08   15.60
  -8   1  -2   77.89   12.60
  -8   1  -2   49.10    8.90
  -8   1  -2   79.49   12.00
   8  -1   2   64.09    8.10
   8  -1   2   55.29    7.80
   8  -1   2   47.50    8.90
   8  -1   2   59.99    8.50
   8  -1   2   63.39    7.10
   9   0  -2  144.79   14.90
   9   0  -2  127.19   15.40
   9   0  -2   89.89   14.60
   9   0  -2  102.39   18.00
  -9   0   2  132.49   17.00
  -9   0   2  139.39   17.60
   8   0  -2   25.40    7.40
   8   0  -2   30.00    8.50
   8   0  -2   34.80    9.30
   8   0  -2   28.10    7.30
  -8   0   2   30.30    8.70
  -8   0   2   37.60    6.30
  -8   0   2   37.30    8.70
   7   0  -2   87.89    9.60
   7   0  -2   97.59   10.20
   7   0  -2   88.39   10.60
   7   0  -2   80.99    9.30
   7   0  -2  106.89   12.80
   7   0  -2  131.39   14.60
  -7   0   2   91.49    8.40
  -7   0   2  103.69    5.70
  -7   0   2   93.79   12.00
  -7   0   2  101.19    8.60
  -7   0   2   95.99    5.20
  -7   0   2   83.59   12.90
   6   0  -2  812.92   27.50
   6   0  -2  781.82   26.50
   6   0  -2  800.82   23.70
   6   0  -2  834.52   24.00
   6   0  -2  835.62   24.60
   6   0  -2  801.02   23.60
  -6   0   2  819.12   26.40
  -6   0   2  808.22   23.00
  -6   0   2  853.21   26.90
  -6   0   2  778.02   20.90
  -6   0   2  776.12   20.90
   5   0  -2 3581.34   81.49
   5   0  -2 3475.75   84.29
   5   0  -2 3585.54   82.39
   5   0  -2 3531.45   81.59
   5   0  -2 3517.15   81.69
   5   0  -2 3475.15   83.89
  -5   0   2 3340.17   79.59
  -5   0   2 3395.86   81.09
  -5   0   2 3538.15   79.89
  -5   0   2 3570.44   81.39
  -5   0   2 3638.44   84.39
  -5   0   2 3460.85   83.69
  -4   0   2  227.18    8.50
  -4   0   2  276.57   11.60
  -4   0   2  250.37    6.80
  -4   0   2  246.48    9.50
  -4   0   2  203.78   10.20
  -4   0   2  237.28    9.20
   3   0  -2  540.75   15.10
   3   0  -2  538.55   16.10
   3   0  -2  546.55   15.00
   3   0  -2  545.65   15.60
   3   0  -2  531.45   15.70
   3   0  -2  523.35   15.20
  -3   0   2  538.75   15.50
  -3   0   2  496.55   16.50
  -3   0   2  526.45   15.50
  -3   0   2  540.15   14.40
  -3   0   2  491.05   14.90
  -3   0   2  583.44   14.70
   2   0  -2  293.47    9.40
   2   0  -2  281.17    8.80
   2   0  -2  281.07    9.10
   2   0  -2  281.37    8.90
   2   0  -2  274.07    8.60
   2   0  -2  257.67    8.40
  -2   0   2  253.97    8.70
  -2   0   2  286.17    8.50
  -2   0   2  267.67    8.70
  -2   0   2  259.87    8.30
  -2   0   2  277.77    8.50
  -2   0   2  268.37    8.70
   1   0  -2  396.26   11.10
   1   0  -2  389.36   11.10
   1   0  -2  409.36   10.80
   1   0  -2  397.26    9.80
   1   0  -2  403.36   11.10
   1   0  -2  403.86   11.00
  -1   0   2  438.56   11.30
  -1   0   2  406.56   10.90
  -1   0   2  423.66   10.90
  -1   0   2  388.96   11.00
  -1   0   2  391.86   11.20
  -1   0  -2  200.78    6.00
  -1   0  -2  201.08    7.50
  -1   0  -2  221.08    6.90
  -1   0  -2  204.58    6.00
  -1   0  -2  218.78    8.00
   1   0   2  208.08    6.80
   1   0   2  204.48    7.60
   1   0   2  201.88    6.00
   1   0   2  215.28    6.30
   1   0   2  205.88    5.80
   1   0   2  208.38    7.80
   1   0   2  215.98    8.00
  -2   0  -2  254.57    7.10
  -2   0  -2  249.97    7.00
  -2   0  -2  264.57    9.80
  -2   0  -2  240.28    9.50
  -2   0  -2  251.87    9.20
   2   0   2  275.17   10.00
   2   0   2  273.57    7.00
   2   0   2  273.47    7.50
   2   0   2  261.77    8.60
   2   0   2  268.37    9.40
   2   0   2  269.87    7.20
   2   0   2  296.07   10.20
   2   0   2  292.37   10.30
  -3   0  -2  279.87   10.10
  -3   0  -2  302.87    7.80
  -3   0  -2  289.77   11.30
  -3   0  -2  282.07   11.30
  -3   0  -2  281.77    7.70
  -3   0  -2  278.77   10.90
   3   0   2  284.77    7.90
   3   0   2  295.37    8.20
   3   0   2  292.07   11.30
   3   0   2  275.97   11.30
   3   0   2  286.67   11.10
   3   0   2  277.77   10.00
   3   0   2  279.17    7.80
   3   0   2  282.27    8.10
   3   0   2  282.07   11.40
   3   0   2  294.97   11.70
  -4   0  -2 2499.25   60.59
  -4   0  -2 2476.05   61.89
  -4   0  -2 2478.55   56.39
  -4   0  -2 2532.95   56.39
  -4   0  -2 2541.35   60.29
   4   0   2 2504.65   62.39
   4   0   2 2529.15   57.09
   4   0   2 2465.35   60.99
   4   0   2 2480.95   56.89
   4   0   2 2566.44   62.09
   4   0   2 2506.55   60.29
   4   0   2 2563.44   60.89
   4   0   2 2437.56   61.79
   4   0   2 2501.35   56.69
   4   0   2 2570.14   57.09
  -5   0  -2  302.77    8.80
  -5   0  -2  306.47   14.60
  -5   0  -2  320.97    8.80
  -5   0  -2  314.77   13.20
   5   0   2  315.37    9.70
   5   0   2  283.67   14.60
   5   0   2  306.27   14.80
   5   0   2  308.77   13.20
   5   0   2  314.87   15.70
   5   0   2  302.57   13.30
   5   0   2  307.07   13.40
   5   0   2  308.17    9.80
   5   0   2  320.57    9.90
   5   0   2  309.17   10.10
  -6   0  -2  305.37    8.80
  -6   0  -2  315.87   14.60
  -6   0  -2  294.17   16.20
   6   0   2  312.37   14.20
   6   0   2  295.77   14.30
   6   0   2  297.37   16.60
   6   0   2  309.07   10.50
   6   0   2  303.07   10.80
   6   0   2  324.37   10.30
   6   0   2  302.27   11.20
   6   0   2  301.17   18.10
   6   0   2  314.17   16.80
  -7   0  -2   37.70    8.60
  -7   0  -2   72.99   10.30
   7   0   2   63.69    5.70
   7   0   2   54.69   11.90
   7   0   2   64.69   10.20
   7   0   2   52.99    7.10
   7   0   2   68.69   10.80
   7   0   2   56.69   10.20
   7   0   2   61.19    6.10
  -8   0  -2  108.39   16.50
  -8   0  -2   92.19   13.70
   8   0   2   85.39    6.70
   8   0   2   86.79    7.50
   8   0   2  131.19   18.30
   8   0   2   88.19   11.30
   8   0   2   74.09    9.70
   9  -1  -2  113.19   15.40
   9  -1  -2  100.19   12.30
   9  -1  -2  150.88   20.50
  -9   1   2  109.59   16.30
  -9   1   2  130.69   16.60
   8  -1  -2   75.09   10.20
   8  -1  -2   60.69    8.90
   8  -1  -2   61.89   10.60
   8  -1  -2   50.99    8.30
   8  -1  -2   55.09    8.20
  -8   1   2   62.79    7.20
  -8   1   2   54.49    6.20
  -8   1   2   65.79   10.00
  -8   1   2   58.99    9.10
   7  -1  -2  477.85   21.40
   7  -1  -2  470.85   18.50
   7  -1  -2  470.55   18.60
   7  -1  -2  490.45   22.70
   7  -1  -2  518.75   19.60
   7  -1  -2  489.15   18.50
  -7   1   2  481.95   20.60
  -7   1   2  515.65   21.20
  -7   1   2  482.05   17.80
  -7   1   2  480.75   17.50
  -7   1   2  483.65   15.40
  -7   1   2  480.35   14.30
  -7   1   2  483.15   15.30
   6  -1  -2  886.21   28.40
   6  -1  -2  897.81   26.30
   6  -1  -2  933.11   27.30
   6  -1  -2  919.01   26.10
   6  -1  -2  894.01   26.30
   6  -1  -2  900.01   29.40
  -6   1   2  934.21   23.80
  -6   1   2  891.51   25.60
  -6   1   2  930.91   28.60
  -6   1   2  880.81   24.20
  -6   1   2  898.41   24.50
  -6   1   2  905.01   28.10
   5  -1  -2 1668.83   42.50
   5  -1  -2 1702.83   43.20
   5  -1  -2 1657.73   42.10
   5  -1  -2 1673.83   43.90
  -5   1   2 1702.63   41.30
  -5   1   2 1668.83   43.60
  -5   1   2 1682.43   42.10
  -5   1   2 1690.33   42.20
  -5   1   2 1732.03   41.00
  -5   1   2 1707.13   41.00
   4  -1  -2  361.36   13.30
   4  -1  -2  364.56   12.30
   4  -1  -2  322.97   12.80
   4  -1  -2  344.67   12.30
   4  -1  -2  363.86   13.00
   4  -1  -2  345.87   12.30
  -4   1   2  363.16   11.80
  -4   1   2  353.66   12.10
  -4   1   2  360.56   11.70
  -4   1   2  362.36   12.70
  -4   1   2  359.26   12.20
   3  -1  -2   29.10    4.00
   3  -1  -2   35.70    4.60
   3  -1  -2   36.10    4.30
   3  -1  -2   25.10    3.40
   3  -1  -2   29.10    4.20
  -3   1   2   41.70    3.80
  -3   1   2   41.60    4.30
  -3   1   2   40.70    4.30
   2  -1  -2   36.90    3.90
   2  -1  -2   33.90    3.60
   2  -1  -2   34.00    3.20
   2  -1  -2   32.80    3.40
   2  -1  -2   35.40    3.50
  -2   1   2   37.90    3.50
  -2   1   2   32.70    2.80
  -2   1   2   35.50    3.70
  -2   1   2   31.80    3.30
  -2   1   2   32.20    3.60
   1  -1  -2 4979.40  110.89
   1  -1  -2 5011.80  111.39
   1  -1  -2 5020.00  111.19
   1  -1  -2 4991.10  111.09
   1  -1  -2 4980.10  112.29
  -1   1   2 4958.40  111.29
  -1   1   2 4973.10  110.99
  -1   1   2 4985.80  111.19
  -1   1   2 4996.90  111.09
   0  -1  -2  770.02   19.00
   0  -1  -2  833.22   20.10
   0  -1  -2  778.52   19.40
   0  -1  -2  796.92   18.50
   0  -1  -2  783.52   21.00
   0   1   2  775.92   19.20
   0   1   2  798.62   19.00
   0   1   2  805.52   18.90
   0   1   2  814.02   21.50
   0   1   2  781.02   18.20
   0   1   2  780.22   19.20
   0   1   2  778.02   19.20
   0   1   2  796.22   21.10
  -1  -1  -2 3653.03   81.09
  -1  -1  -2 3629.34   80.79
  -1  -1  -2 3556.44   84.09
  -1  -1  -2 3724.93   83.29
   1   1   2 3613.24   80.69
   1   1   2 3593.94   80.69
   1   1   2 3669.93   83.39
   1   1   2 3818.62   85.19
   1   1   2 3699.13   84.79
   1   1   2 3571.34   81.09
   1   1   2 3721.53   81.19
   1   1   2 3739.23   82.79
   1   1   2 3642.54   84.29
  -2  -1  -2 3895.81   89.89
  -2  -1  -2 3945.21   90.09
   2   1   2 3865.71   89.99
   2   1   2 3895.41   90.19
   2   1   2 3938.31   91.09
   2   1   2 3946.41   90.09
   2   1   2 3966.90   90.99
   2   1   2 3936.51   91.39
  -3  -1  -2  107.79    7.60
   3   1   2  105.49    7.80
   3   1   2  113.59    7.60
   3   1   2  100.69    7.30
   3   1   2   97.69    7.80
   3   1   2  111.99    7.50
   3   1   2  101.99    7.10
  -4  -1  -2  594.84   20.30
   4   1   2  571.14   19.90
   4   1   2  598.84   20.60
   4   1   2  571.64   14.20
   4   1   2  607.04   20.20
   4   1   2  586.54   19.40
   4   1   2  601.64   19.50
   4   1   2  595.34   19.50
   4   1   2  608.24   20.60
  -5  -1  -2  718.33   25.00
   5   1   2  745.93   25.20
   5   1   2  710.23   24.10
   5   1   2  743.03   24.40
   5   1   2  729.23   18.20
   5   1   2  733.63   24.40
   5   1   2  744.53   18.50
   5   1   2  777.62   26.40
   5   1   2  731.83   23.00
   5   1   2  757.22   25.60
  -6  -1  -2  392.36   19.10
   6   1   2  396.96   16.10
   6   1   2  375.96   18.40
   6   1   2  375.96   17.80
   6   1   2  377.76   12.20
   6   1   2  377.76   20.90
   6   1   2  391.56   18.60
   6   1   2  393.66   20.20
   6   1   2  384.46   19.50
   7   1   2   76.29   12.90
   7   1   2   67.49    7.00
   7   1   2   57.19    9.80
   7   1   2   66.59    8.20
   7   1   2   57.89    7.60
   7   1   2   57.69   14.30
   8   1   2   32.80   12.10
   9  -2  -2  166.88   16.90
   9  -2  -2  146.79   19.70
   9  -2  -2  166.88   17.50
  -9   2   2  184.48   10.60
  -9   2   2  188.88   20.90
  -9   2   2  229.18   19.00
   8  -2  -2  420.36   21.00
   8  -2  -2  447.86   20.70
   8  -2  -2  447.26   19.90
   8  -2  -2  430.16   22.60
   8  -2  -2  443.66   26.10
   8  -2  -2  424.16   19.70
  -8   2   2  503.05   22.60
  -8   2   2  460.75   16.10
  -8   2   2  425.56   18.60
  -8   2   2  459.45   22.00
  -8   2   2  423.16   15.80
  -8   2   2  420.96   16.10
   7  -2  -2  604.54   21.80
   7  -2  -2  628.94   23.00
   7  -2  -2  607.84   23.80
   7  -2  -2  586.94   21.60
  -7   2   2  594.74   19.10
  -7   2   2  621.84   21.00
  -7   2   2  583.24   20.50
  -7   2   2  605.84   19.00
  -7   2   2  621.94   23.70
  -7   2   2  613.84   19.80
  -7   2   2  550.44   30.80
   6  -2  -2  479.55   17.40
   6  -2  -2  453.15   17.30
   6  -2  -2  479.95   18.60
   6  -2  -2  493.65   18.40
   6  -2  -2  454.15   17.60
  -6   2   2  451.85   16.50
  -6   2   2  458.65   16.90
  -6   2   2  492.55   16.20
  -6   2   2  493.45   18.40
  -6   2   2  471.95   17.10
  -6   2   2  465.05   15.70
   5  -2  -2   49.50    6.70
   5  -2  -2   39.20    5.70
   5  -2  -2   60.19    7.60
   5  -2  -2   50.19    6.90
   5  -2  -2   61.39    6.90
  -5   2   2   52.59    6.00
  -5   2   2   54.29    5.70
  -5   2   2   58.09    6.90
  -5   2   2   57.19    6.80
  -5   2   2   53.69    6.40
  -5   2   2   48.30    6.60
   4  -2  -2 1318.57   34.30
   4  -2  -2 1329.77   34.50
   4  -2  -2 1347.37   34.50
   4  -2  -2 1295.17   34.50
   4  -2  -2 1323.47   35.10
  -4   2   2 1371.36   34.60
  -4   2   2 1374.16   34.60
  -4   2   2 1373.26   34.30
  -4   2   2 1344.87   31.20
  -4   2   2 1354.86   34.60
   3  -2  -2  249.18    9.10
   3  -2  -2  250.27    9.80
   3  -2  -2  260.47   10.30
   3  -2  -2  260.77    9.80
   3  -2  -2  253.27    9.70
  -3   2   2  259.57    9.60
  -3   2   2  255.07    8.50
  -3   2   2  265.77    9.40
  -3   2   2  252.87    9.80
  -3   2   2  250.67    9.40
  -3   2   2  263.37   10.00
   2  -2  -2  469.15   13.80
   2  -2  -2  475.45   13.80
   2  -2  -2  462.75   12.40
   2  -2  -2  457.55   13.50
   2  -2  -2  459.65   14.10
  -2   2   2  480.55   13.80
  -2   2   2  466.55   13.90
  -2   2   2  453.85   13.70
  -2   2   2  471.65   13.50
  -2   2   2  468.35   13.90
   1  -2  -2 3029.40   69.59
   1  -2  -2 3092.59   69.39
   1  -2  -2 2999.60   68.79
   1  -2  -2 3080.39   71.39
   1  -2  -2 3016.70   69.19
  -1   2   2 3075.89   69.49
  -1   2   2 3040.70   69.39
  -1   2   2 2976.60   69.19
  -1   2   2 3076.29   69.09
  -1   2   2 3006.00   70.89
   0  -2  -2 2106.69   48.20
   0  -2  -2 2104.39   48.40
   0  -2  -2 2051.49   47.80
   0  -2  -2 2105.59   50.69
   0  -2  -2 2048.20   46.80
   0   2   2 2121.79   48.10
   0   2   2 2087.29   47.90
   0   2   2 2061.99   47.80
   0   2   2 2058.69   48.00
   0   2   2 2190.78   50.89
   0   2   2 2073.89   50.99
  -1  -2  -2 1374.46   31.20
  -1  -2  -2 1358.46   35.00
  -1  -2  -2 1288.67   30.80
  -1  -2  -2 1366.46   33.10
   1   2   2 1362.26   31.20
   1   2   2 1341.87   31.30
   1   2   2 1422.06   33.90
   1   2   2 1336.67   31.40
   1   2   2 1393.86   35.30
   1   2   2 1351.56   31.10
   1   2   2 1307.67   30.90
   1   2   2 1355.36   35.80
   1   2   2 1347.87   33.40
  -2  -2  -2  634.54   18.50
  -2  -2  -2  638.04   19.60
   2   2   2  642.44   20.60
   2   2   2  619.44   19.80
   2   2   2  613.04   18.70
   2   2   2  599.24   19.40
   2   2   2  646.34   20.40
   2   2   2  649.24   19.30
   2   2   2  637.04   17.20
   3   2   2  774.12   25.10
   3   2   2  760.52   21.40
   3   2   2  704.83   24.10
   3   2   2  757.92   24.70
   3   2   2  769.32   23.70
   4   2   2  100.79    8.10
   4   2   2  103.19   10.30
   4   2   2  110.69   10.00
   4   2   2  111.29    9.40
   4   2   2  103.79   10.30
   4   2   2  105.99    9.30
   4   2   2   90.99    9.60
   5   2   2  817.52   25.70
   5   2   2  811.92   27.50
   5   2   2  791.62   26.00
   5   2   2  863.91   28.80
   5   2   2  763.72   28.20
   5   2   2  786.32   27.70
   5   2   2  821.02   27.50
   6   2   2   10.10    8.10
   6   2   2    1.80    7.70
   6   2   2   10.00    2.90
   6   2   2   -4.10    9.50
   6   2   2   13.30    8.60
   6   2   2    8.20    9.80
   6   2   2   10.90    3.30
   6   2   2    5.40    6.80
   6   2   2    3.50    4.80
   7   2   2   57.99   12.60
   7   2   2   64.89    8.20
   7   2   2   74.79   12.00
   9  -3  -2   21.90   11.50
   9  -3  -2   36.20   10.80
  -9   3   2   56.89   13.00
  -9   3   2   38.20   10.50
  -9   3   2   38.90    8.40
   8  -3  -2  113.89   13.30
   8  -3  -2  107.39   17.30
   8  -3  -2  126.79   15.80
   8  -3  -2  110.09   14.10
   8  -3  -2  127.39   15.40
  -8   3   2  120.99   13.90
  -8   3   2   83.69   12.40
  -8   3   2   91.29   14.30
  -8   3   2  139.99   13.60
  -8   3   2  108.79   14.30
  -8   3   2  114.09   11.50
   7  -3  -2   19.10    8.70
   7  -3  -2    4.60    6.40
   7  -3  -2   26.50    7.10
   7  -3  -2    4.90    6.70
   7  -3  -2    2.00    6.10
  -7   3   2   16.90    5.30
  -7   3   2    7.40    5.60
  -7   3   2    5.00    5.10
  -7   3   2   10.00    5.10
  -7   3   2    0.30    5.10
  -7   3   2    5.60    6.70
   6  -3  -2  194.68   12.20
   6  -3  -2  199.68   12.40
   6  -3  -2  227.18   12.20
   6  -3  -2  210.38   12.10
   6  -3  -2  205.18   13.00
  -6   3   2  216.88   11.90
  -6   3   2  206.78   11.80
  -6   3   2  215.68   12.50
  -6   3   2  163.88   18.60
  -6   3   2  212.78   11.00
  -6   3   2  236.08   11.10
   5  -3  -2   -3.50    3.80
   5  -3  -2   -6.80    3.90
   5  -3  -2   -3.40    4.20
   5  -3  -2   -3.30    3.70
   5  -3  -2    5.70    4.20
  -5   3   2   -4.20    3.60
  -5   3   2   -0.40    3.70
  -5   3   2    1.30    3.40
  -5   3   2   -4.70    3.60
  -5   3   2   -2.10    3.70
  -5   3   2   -5.40    3.70
   4  -3  -2  637.44   18.70
   4  -3  -2  578.34   18.80
   4  -3  -2  619.94   19.30
   4  -3  -2  637.64   20.10
   4  -3  -2  635.54   19.10
  -4   3   2  604.64   19.10
  -4   3   2  593.34   18.80
  -4   3   2  575.84   19.00
  -4   3   2  611.14   17.20
  -4   3   2  598.24   19.20
  -4   3   2  646.04   19.50
   3  -3  -2 2568.74   60.69
   3  -3  -2 2596.64   62.09
   3  -3  -2 2608.74   61.99
   3  -3  -2 2670.23   62.39
   3  -3  -2 2667.33   62.89
  -3   3   2 2644.74   62.39
  -3   3   2 2600.94   61.59
  -3   3   2 2571.44   62.19
  -3   3   2 2648.73   62.29
   2  -3  -2 2199.88   53.99
   2  -3  -2 2202.08   52.49
   2  -3  -2 2262.47   52.49
   2  -3  -2 2116.09   50.09
   2  -3  -2 2170.18   52.09
   2  -3  -2 2211.48   52.99
  -2   3   2 2234.88   53.49
  -2   3   2 2186.88   52.59
  -2   3   2 2222.08   52.69
  -2   3   2 2233.68   52.19
  -2   3   2 2241.48   52.69
   1  -3  -2  139.09    5.50
   1  -3  -2  138.69    8.60
   1  -3  -2  149.19    6.50
   1  -3  -2  142.89    6.30
   1  -3  -2  137.29    8.80
   1  -3  -2  149.79    7.10
   1  -3  -2  140.89    6.50
  -1   3   2  140.19    6.70
  -1   3   2  144.99    6.70
  -1   3   2  139.79    6.20
  -1   3   2  142.69    6.60
  -1   3   2  140.19    8.10
   0  -3  -2  774.52   23.10
   0  -3  -2  773.02   24.10
   0  -3  -2  767.92   20.20
   0  -3  -2  796.22   19.80
   0  -3  -2  778.92   18.40
   0  -3  -2  793.92   19.90
   0   3   2  775.62   19.80
   0   3   2  783.22   20.20
   0   3   2  783.82   20.10
   0   3   2  772.32   23.50
   0   3   2  787.62   20.30
  -1  -3  -2  783.22   22.90
  -1  -3  -2  740.13   18.50
  -1  -3  -2  727.53   23.90
  -1  -3  -2  713.53   18.10
  -1  -3  -2  751.12   19.90
   1   3   2  745.33   18.60
   1   3   2  723.93   18.50
   1   3   2  751.22   24.80
   1   3   2  720.13   20.30
   1   3   2  727.93   18.30
   1   3   2  742.83   18.40
   1   3   2  755.62   18.70
   1   3   2  766.22   23.00
  -2  -3  -2  808.82   24.50
   2   3   2  820.12   24.60
   2   3   2  799.02   19.20
   2   3   2  805.22   18.80
   2   3   2  795.02   19.10
   2   3   2  799.62   25.70
   2   3   2  787.92   18.90
   2   3   2  821.22   25.30
   2   3   2  809.82   25.10
   2   3   2  786.12   22.80
   2   3   2  802.92   21.90
   3   3   2  920.01   28.70
   3   3   2  922.91   28.90
   3   3   2  918.41   27.10
   3   3   2  926.71   28.60
   3   3   2  907.11   29.60
   3   3   2  944.11   28.90
   3   3   2  918.21   25.50
   4   3   2   74.69    9.90
   4   3   2   83.59    9.80
   4   3   2   78.09   12.00
   4   3   2   67.29    9.50
   4   3   2   76.89   11.50
   4   3   2   71.49    8.20
   4   3   2   69.99   10.90
   5   3   2   34.30    9.00
   5   3   2   26.30    6.20
   5   3   2   24.90    6.60
   5   3   2   39.10    8.80
   5   3   2   30.20    9.70
   5   3   2   18.60    9.50
   5   3   2   22.60    8.10
   6   3   2  336.47   23.60
   6   3   2  325.27   16.70
   6   3   2  313.07   21.70
   6   3   2  351.66   19.20
   7   3   2  282.37   22.00
   9  -4  -2   80.39   14.20
   9  -4  -2   99.99   14.20
   9  -4  -2  119.09   16.10
  -9   4   2  100.69   13.60
  -9   4   2   85.09   13.40
  -9   4   2  100.99   14.40
   8  -4  -2   80.49   11.10
   8  -4  -2   89.09   13.30
   8  -4  -2  114.29   16.20
   8  -4  -2  121.69   16.80
   8  -4  -2   84.59   12.00
  -8   4   2   88.69   15.00
  -8   4   2  104.69   12.60
  -8   4   2  113.49   14.70
  -8   4   2   98.49   13.80
  -8   4   2   88.99   12.40
   7  -4  -2   31.90    8.80
   7  -4  -2   21.60    8.50
   7  -4  -2   50.49   10.00
   7  -4  -2   37.40    8.50
   7  -4  -2   48.00    8.90
   7  -4  -2   37.40    8.20
  -7   4   2   35.80    7.40
  -7   4   2   35.80    6.90
  -7   4   2   44.60    7.50
  -7   4   2   30.80    7.60
  -7   4   2   31.70    6.70
  -7   4   2   38.70    8.10
   6  -4  -2  301.87   16.30
   6  -4  -2  276.97   18.30
   6  -4  -2  307.67   15.50
   6  -4  -2  296.87   14.90
   6  -4  -2  298.47   14.80
  -6   4   2  281.37   16.10
  -6   4   2  287.97   13.50
  -6   4   2  277.67   15.10
  -6   4   2  291.77   14.80
  -6   4   2  299.77   14.80
   5  -4  -2   11.30    6.20
   5  -4  -2   22.90    6.10
   5  -4  -2   20.80    5.30
   5  -4  -2   13.50    7.90
   5  -4  -2   17.10    5.40
  -5   4   2   13.70    5.50
  -5   4   2   16.80    5.40
  -5   4   2   29.90    6.10
  -5   4   2   14.10    5.00
  -5   4   2   12.20    4.60
  -5   4   2   17.20    5.40
   4  -4  -2  883.51   26.20
   4  -4  -2  924.71   27.50
   4  -4  -2  911.51   26.30
   4  -4  -2  810.72   31.00
  -4   4   2  920.11   26.60
  -4   4   2  931.01   25.80
  -4   4   2  899.31   25.40
  -4   4   2  937.41   26.60
  -4   4   2  908.31   26.70
   3  -4  -2  993.30   28.60
   3  -4  -2  967.30   26.80
   3  -4  -2  987.30   27.90
   3  -4  -2  956.20   27.30
   3  -4  -2  961.90   27.10
  -3   4   2  984.50   27.60
  -3   4   2  961.80   27.20
  -3   4   2  984.60   26.60
  -3   4   2 1007.20   27.60
  -3   4   2  972.10   27.30
   2  -4  -2 2647.24   60.89
   2  -4  -2 2537.65   57.89
   2  -4  -2 2614.54   60.59
   2  -4  -2 2443.56   57.79
   2  -4  -2 2566.64   60.99
   2  -4  -2 2571.04   63.49
   2  -4  -2 2626.04   61.79
   2  -4  -2 2476.85   63.99
  -2   4   2 2553.54   61.29
  -2   4   2 2548.74   62.79
  -2   4   2 2571.64   61.29
  -2   4   2 2581.34   61.29
   1  -4  -2    0.30    1.70
   1  -4  -2   -3.70    4.30
   1  -4  -2    0.50    2.70
   1  -4  -2    2.60    2.70
   1  -4  -2    7.70    3.00
   1  -4  -2   -5.30    3.70
   1  -4  -2    0.30    2.40
  -1   4   2    3.50    2.60
  -1   4   2    2.40    2.70
  -1   4   2    1.60    2.60
  -1   4   2    0.20    4.20
  -1   4   2    5.40    2.80
   0  -4  -2 1234.58   31.30
   0  -4  -2 1251.77   34.90
   0  -4  -2 1229.48   30.80
   0  -4  -2 1263.77   36.30
   0  -4  -2 1223.78   28.40
   0   4   2 1264.47   31.30
   0   4   2 1248.18   30.90
   0   4   2 1227.08   31.10
   0   4   2 1257.77   31.30
   0   4   2 1276.07   35.80
  -1  -4  -2   75.59    9.70
  -1  -4  -2   82.19    9.10
  -1  -4  -2   85.69    5.30
  -1  -4  -2   79.39    4.90
   1   4   2   83.59    5.20
   1   4   2   84.29    5.50
   1   4   2   87.19    5.30
   1   4   2   86.09    5.40
   1   4   2   88.69    4.60
   1   4   2   68.49    9.50
   1   4   2   89.39   10.10
   1   4   2   88.79    6.70
  -2  -4  -2  213.58   12.30
   2   4   2  212.48    8.90
   2   4   2  208.48   13.50
   2   4   2  210.48   12.90
   2   4   2  215.98    7.10
   2   4   2  226.48   10.60
   2   4   2  220.48    7.70
   2   4   2  219.28   13.30
   2   4   2  200.58   13.80
   2   4   2  209.18    7.00
  -3  -4  -2  851.31   27.40
   3   4   2  855.41   29.10
   3   4   2  847.42   29.80
   3   4   2  898.51   29.60
   3   4   2  853.11   21.10
   3   4   2  860.11   26.40
   3   4   2  882.71   29.20
   3   4   2  849.81   24.50
   4   4   2  405.46   11.20
   4   4   2  445.96   17.10
   4   4   2  411.16   21.80
   4   4   2  415.86   21.90
   4   4   2  436.16   11.50
   4   4   2  446.76   19.30
   4   4   2  436.46   21.50
   4   4   2  443.46   20.10
   4   4   2  466.15   21.90
   5   4   2  131.09   13.00
   5   4   2   94.39   13.60
   5   4   2  115.99   15.30
   5   4   2  127.99   21.40
   5   4   2   89.09   20.30
   6   4   2  167.98   17.80
   6   4   2  161.88   15.40
   9  -5  -2    6.00   14.40
   9  -5  -2   20.00   13.00
   9  -5  -2   11.00   20.00
  -9   5   2   10.50   16.90
  -9   5   2   14.40   11.80
   8  -5  -2   14.00    9.90
   8  -5  -2   18.40   11.80
   8  -5  -2   12.50    9.80
   8  -5  -2   12.80   12.30
   8  -5  -2    2.70    9.20
  -8   5   2   12.20    8.50
  -8   5   2   26.20    9.90
  -8   5   2    8.60    8.40
  -8   5   2   10.50    9.70
   7  -5  -2  112.89   13.20
   7  -5  -2  123.89   13.30
   7  -5  -2  123.89   13.40
   7  -5  -2  102.99   12.30
   7  -5  -2  109.09   15.10
  -7   5   2  104.59   14.10
  -7   5   2   97.69   15.50
  -7   5   2  118.49   13.20
  -7   5   2   94.69   13.60
  -7   5   2   97.19   12.80
   6  -5  -2  400.56   18.80
   6  -5  -2  374.36   15.70
   6  -5  -2  396.06   19.20
   6  -5  -2  389.86   17.90
   6  -5  -2  358.26   16.60
   6  -5  -2  350.06   18.20
  -6   5   2  380.36   17.60
  -6   5   2  366.66   17.50
  -6   5   2  361.06   18.00
  -6   5   2  393.16   17.30
  -6   5   2  380.16   16.80
  -6   5   2  375.96   20.00
   5  -5  -2  494.45   19.40
   5  -5  -2  474.25   18.80
   5  -5  -2  486.55   19.30
   5  -5  -2  489.65   20.00
   5  -5  -2  471.95   15.70
   5  -5  -2  454.25   17.10
  -5   5   2  478.85   19.40
  -5   5   2  477.95   19.00
  -5   5   2  494.45   21.70
  -5   5   2  498.55   18.50
  -5   5   2  489.35   18.80
  -5   5   2  483.55   18.80
   4  -5  -2  287.57   14.40
   4  -5  -2  275.67   13.30
   4  -5  -2  279.67   13.40
   4  -5  -2  282.37   13.60
   4  -5  -2  276.87   13.80
  -4   5   2  294.57   13.60
  -4   5   2  268.17   13.10
  -4   5   2  267.67   12.60
  -4   5   2  263.87   13.40
   3  -5  -2  439.76   15.70
   3  -5  -2  429.86   16.10
   3  -5  -2  434.26   16.80
   3  -5  -2  416.26   15.80
   3  -5  -2  409.66   17.30
  -3   5   2  426.66   16.10
  -3   5   2  414.46   17.10
  -3   5   2  433.46   16.20
  -3   5   2  424.46   16.10
  -3   5   2  427.16   15.60
   2  -5  -2  935.61   26.90
   2  -5  -2  924.21   26.10
   2  -5  -2  904.31   26.60
   2  -5  -2  910.41   22.10
   2  -5  -2  882.61   29.40
   2  -5  -2  933.51   25.70
   2  -5  -2  895.71   29.20
  -2   5   2  913.21   28.60
  -2   5   2  925.21   26.40
  -2   5   2  926.61   25.80
  -2   5   2  926.01   26.40
  -2   5   2  958.40   26.50
   1  -5  -2  115.99   11.50
   1  -5  -2  141.09    7.60
   1  -5  -2  126.49   11.20
   1  -5  -2  131.39    8.50
   1  -5  -2  138.09    7.20
  -1   5   2  126.19    8.20
  -1   5   2  147.59    8.50
  -1   5   2  143.49    8.20
  -1   5   2  128.49    8.20
  -1   5   2  118.49   11.20
   0  -5  -2  304.67   15.30
   0  -5  -2  312.87   11.80
   0  -5  -2  303.47   16.40
   0  -5  -2  314.17   11.70
   0   5   2  287.57   16.00
   0   5   2  312.77   11.80
   0   5   2  312.67   11.80
   0   5   2  327.57   11.70
  -1  -5  -2  117.29    6.90
  -1  -5  -2  141.29   11.20
  -1  -5  -2  116.89    6.60
   1   5   2  104.39    6.60
   1   5   2  108.79    7.10
   1   5   2  106.99   12.40
   1   5   2  107.59   12.20
   1   5   2  111.89    6.70
   1   5   2  105.99    7.20
  -2  -5  -2 1497.45   32.40
  -2  -5  -2 1366.56   39.50
   2   5   2 1352.16   41.70
   2   5   2 1380.16   33.80
   2   5   2 1325.87   33.60
   2   5   2 1409.66   34.20
   2   5   2 1364.06   33.00
   2   5   2 1399.26   36.50
   2   5   2 1333.97   36.40
   2   5   2 1367.76   42.60
   2   5   2 1303.87   40.20
   3   5   2  130.19   16.50
   3   5   2   97.99   15.70
   3   5   2  133.79    7.20
   3   5   2  141.69   16.10
   3   5   2  121.89   15.80
   3   5   2  144.89    9.50
   3   5   2  133.39    7.30
   3   5   2  121.39   11.50
   4   5   2  412.06   28.20
   4   5   2  448.96   26.70
   4   5   2  402.76   25.60
   4   5   2  489.35   19.30
   4   5   2  422.56   13.10
   4   5   2  475.65   21.30
   4   5   2  463.55   13.40
   5   5   2  138.09   17.20
   5   5   2  150.88   25.00
   5   5   2  145.09   15.90
   8  -6  -2   24.40   12.10
   8  -6  -2   26.90   10.90
   8  -6  -2    0.10   13.70
  -8   6   2   17.70    9.90
  -8   6   2    9.80   13.50
  -8   6   2   17.60   13.50
   7  -6  -2  282.47   17.70
   7  -6  -2  271.67   16.70
   7  -6  -2  307.47   22.30
   7  -6  -2  322.47   21.60
  -7   6   2  298.07   19.60
  -7   6   2  283.47   21.10
  -7   6   2  308.07   18.20
   6  -6  -2  108.89   10.30
   6  -6  -2  107.49   11.60
   6  -6  -2  136.49   15.80
   6  -6  -2  104.99   13.30
   6  -6  -2  124.59   15.00
  -6   6   2  112.39   17.90
  -6   6   2  120.49   13.80
  -6   6   2  119.29   17.20
  -6   6   2  119.49   15.00
   5  -6  -2  494.15   21.30
   5  -6  -2  501.55   21.20
   5  -6  -2  519.25   22.00
   5  -6  -2  547.75   21.20
   5  -6  -2  495.65   18.00
   5  -6  -2  479.55   15.30
  -5   6   2  505.35   20.60
  -5   6   2  515.35   24.80
  -5   6   2  490.25   20.80
  -5   6   2  527.15   21.60
   4  -6  -2  505.35   20.00
   4  -6  -2  532.95   20.50
   4  -6  -2  471.35   20.40
   4  -6  -2  497.25   20.80
  -4   6   2  532.85   20.60
  -4   6   2  514.85   20.30
  -4   6   2  488.65   23.50
  -4   6   2  531.45   23.20
  -4   6   2  510.25   19.60
   3  -6  -2   66.59    9.70
   3  -6  -2   56.89   10.80
   3  -6  -2   67.99    9.90
   3  -6  -2   66.29    9.20
   3  -6  -2   55.79   10.40
   3  -6  -2   51.19    7.60
   3  -6  -2   54.49    6.10
  -3   6   2   58.09    9.40
  -3   6   2   56.29    7.50
  -3   6   2   65.49    8.10
  -3   6   2   44.90    7.10
  -3   6   2   49.40    7.30
   2  -6  -2   74.59   17.00
   2  -6  -2   84.79   11.90
   2  -6  -2   85.39    8.90
   2  -6  -2   76.79    8.50
   2  -6  -2   85.99    9.90
   2  -6  -2   86.29   10.20
  -2   6   2   85.09   11.80
  -2   6   2   94.99    9.20
  -2   6   2   85.99    9.20
  -2   6   2   71.49    8.60
  -2   6   2   87.39    9.40
   1  -6  -2  774.72   20.80
   1  -6  -2  758.02   28.50
   1  -6  -2  763.22   21.10
   1  -6  -2  779.22   23.30
  -1   6   2  711.33   23.00
  -1   6   2  751.12   23.40
  -1   6   2  790.52   23.40
  -1   6   2  715.33   27.80
  -1   6   2  735.33   22.90
   0  -6  -2  158.68   14.90
   0  -6  -2  136.39    9.30
   0  -6  -2  154.28    9.90
   0   6   2  151.28   16.20
   0   6   2  171.68    9.40
   0   6   2  152.08    9.60
   0   6   2  162.28   10.10
   0   6   2  136.39   14.40
  -1  -6  -2  813.32   27.80
  -1  -6  -2  756.42   21.70
  -1  -6  -2  804.12   31.10
  -1  -6  -2  744.13   21.20
   1   6   2  673.23   29.90
   1   6   2  838.22   23.30
   1   6   2  705.73   21.50
   1   6   2  719.33   30.30
   1   6   2  735.73   22.30
   1   6   2  779.32   22.60
  -2  -6  -2  221.88    7.50
  -2  -6  -2  224.48   15.30
   2   6   2  222.08   10.60
   2   6   2  199.48    8.80
   2   6   2  203.68    9.00
   2   6   2  228.18    8.40
   2   6   2  172.08   17.90
   2   6   2  202.18   15.00
  -3  -6  -2   76.89   11.20
   3   6   2   62.39    7.60
   3   6   2   62.29    8.50
   3   6   2   63.79    9.40
   3   6   2   50.89   13.20
   4   6   2  361.56   24.40
   7  -7  -2   65.89   13.50
   7  -7  -2   70.09   14.30
   7  -7  -2   78.99   11.50
  -7   7   2   91.49   13.10
  -7   7   2   63.19   12.10
  -7   7   2   63.59   12.60
   6  -7  -2  145.29   13.20
   6  -7  -2  141.39   17.20
   6  -7  -2  134.39   18.70
  -6   7   2  174.88   17.20
  -6   7   2  105.49   13.60
  -6   7   2  143.59   16.70
  -6   7   2  143.09   15.80
   5  -7  -2  119.99   10.40
   5  -7  -2   94.39   11.80
   5  -7  -2  108.89   14.20
   5  -7  -2  129.19   12.30
  -5   7   2  101.29   11.90
  -5   7   2  114.99   14.10
  -5   7   2  109.19   14.50
   4  -7  -2   46.90    9.80
   4  -7  -2   23.40    8.40
   4  -7  -2   42.60    6.50
   4  -7  -2   16.10   11.60
   4  -7  -2   31.30    9.00
   4  -7  -2   48.10   12.50
   4  -7  -2   43.20    5.80
  -4   7   2   34.90    8.10
  -4   7   2   38.60    8.90
  -4   7   2   30.80    8.50
   3  -7  -2  186.48   13.20
   3  -7  -2  163.38   14.50
   3  -7  -2  182.48    8.40
   3  -7  -2  167.08   13.20
   3  -7  -2  190.18   16.50
   3  -7  -2  199.68    7.60
   3  -7  -2  192.18   17.90
  -3   7   2  164.48   17.10
  -3   7   2  200.68   14.40
  -3   7   2  196.18   20.50
  -3   7   2  173.88   13.20
  -3   7   2  208.78   14.60
   2  -7  -2    4.00    9.30
   2  -7  -2   32.80   10.40
   2  -7  -2   12.60   10.00
   2  -7  -2   18.60    5.70
   2  -7  -2   20.00    6.50
  -2   7   2   23.30    7.30
  -2   7   2   15.90    9.90
  -2   7   2   24.80    6.90
  -2   7   2   29.50    6.20
  -2   7   2    8.10    6.10
   1  -7  -2  426.96   18.30
   1  -7  -2  422.66   13.30
   1  -7  -2  374.56   15.50
   1  -7  -2  429.76   21.90
   1  -7  -2  457.75   23.70
  -1   7   2  396.36   17.50
  -1   7   2  411.06   17.50
  -1   7   2  401.46   17.80
  -1   7   2  434.46   17.10
   0  -7  -2  515.85   26.50
   0  -7  -2  486.35   18.80
   0  -7  -2  487.65   23.30
   0   7   2  490.75   21.00
   0   7   2  457.05   18.40
   0   7   2  505.25   18.00
   0   7   2  429.46   25.30
  -1  -7  -2   98.29   10.80
  -1  -7  -2  121.69   15.70
   1   7   2  113.59   12.10
   1   7   2  120.19   11.00
   1   7   2  131.49   10.60
   1   7   2  127.39    9.60
  -2  -7  -2  201.58   18.10
   2   7   2  184.08    9.70
   2   7   2  181.08   11.30
   2   7   2  183.18   12.20
  -3  -7  -2  135.49   19.30
   6  -8  -2   59.89   15.50
   6  -8  -2   59.09   14.00
  -6   8   2   69.99   13.60
  -6   8   2   83.19   13.70
   5  -8  -2    9.80   10.30
   5  -8  -2   14.90   12.80
   5  -8  -2    5.70   14.40
  -5   8   2   25.80   10.20
  -5   8   2   -3.90    9.90
   4  -8  -2   60.29   12.40
   4  -8  -2   49.00   11.70
   4  -8  -2   82.19   15.70
   4  -8  -2   70.99   11.10
   4  -8  -2   60.89   16.20
  -4   8   2   61.29   11.10
  -4   8   2   75.19   11.30
   3  -8  -2  243.78   21.20
   3  -8  -2  237.38   17.20
  -3   8   2  210.98   16.20
  -3   8   2  168.68   23.60
   2  -8  -2   75.29   16.70
   2  -8  -2   39.80   12.60
   2  -8  -2   44.30    7.80
  -2   8   2   69.39   10.30
  -2   8   2   40.50    7.80
   1  -8  -2  107.89   16.00
   1  -8  -2   96.19   14.20
  -1   8   2  116.39   12.70
  -1   8   2  124.29   18.00
   0  -8  -2  549.95   27.90
   0  -8  -2  568.04   32.70
   0   8   2  540.05   22.50
   0   8   2  537.25   21.20
   1   8   2  142.19   14.70
   1   8   2  125.29   12.60
   1 -10   3  119.39   16.70
   1 -10   3  160.28   28.90
   1 -10   3   91.29   11.70
  -2  10  -3  332.37   29.10
  -2  10  -3  275.67   22.10
   2 -10   3  242.48   21.10
   2 -10   3  245.78   19.00
   2 -10   3  317.07   27.60
   2   9  -3  492.35   21.60
   2   9  -3  500.25   23.20
  -2  -9   3  473.45   31.50
   1   9  -3  140.19   15.60
   1   9  -3  142.89   15.40
  -1  -9   3  142.99   12.70
  -1  -9   3  164.68   21.30
  -1  -9   3  124.99   17.50
   0   9  -3  185.88   15.00
   0   9  -3  182.28   16.50
   0  -9   3  198.28   17.50
   0  -9   3  213.88   15.60
   0  -9   3  169.48   12.20
   0  -9   3  204.28   21.10
   0  -9   3  173.28   13.70
  -1   9  -3  249.97   17.50
  -1   9  -3  260.47   17.40
   1  -9   3  255.97   18.20
   1  -9   3  275.17   18.00
   1  -9   3  240.78   18.00
   1  -9   3  209.58   17.00
   1  -9   3  229.38   14.90
   1  -9   3  259.67   26.30
  -2   9  -3  115.99   14.60
  -2   9  -3   97.19   16.60
  -2   9  -3   78.49   12.60
  -2   9  -3   88.19   19.00
   2  -9   3   99.79   13.70
   2  -9   3  118.79   18.60
   2  -9   3  110.09   12.80
   2  -9   3  104.29   13.40
   2  -9   3  111.29   16.10
  -3   9  -3  258.07   18.60
  -3   9  -3  262.97   18.20
  -3   9  -3  258.37   19.00
  -3   9  -3  273.97   21.40
   3  -9   3  239.48   18.90
   3  -9   3  266.37   21.60
   3  -9   3  228.48   19.60
   3  -9   3  191.08   16.70
  -4   9  -3   87.69   14.40
  -4   9  -3   84.09   12.60
  -4   9  -3   86.19   12.70
  -4   9  -3   78.79   12.40
   4  -9   3   74.49   18.70
   4  -9   3  125.29   19.50
   4  -9   3   50.99   11.40
  -5   9  -3   34.50   12.50
  -5   9  -3   51.39   11.30
   5  -9   3   62.09   13.10
   5  -9   3   50.29   12.40
   5  -9   3   63.49   13.80
   4   8  -3   19.90    8.80
   4   8  -3   40.50   12.20
   4   8  -3   22.20    6.60
  -4  -8   3   16.50   13.40
   3   8  -3  394.06   21.40
   3   8  -3  367.36   22.70
   3   8  -3  406.26   20.20
   3   8  -3  408.56   17.10
   3   8  -3  449.26   19.60
  -3  -8   3  407.76   21.00
  -3  -8   3  392.06   25.70
   2   8  -3  417.86   14.50
   2   8  -3  433.66   18.80
   2   8  -3  455.85   19.30
   2   8  -3  453.25   23.40
   2   8  -3  457.45   19.50
   2   8  -3  438.86   17.90
   2   8  -3  406.06   23.30
  -2  -8   3  414.26   18.70
  -2  -8   3  436.76   25.70
  -2  -8   3  420.26   20.60
  -2  -8   3  435.76   15.90
   1   8  -3  333.77   20.60
   1   8  -3  311.57   16.10
   1   8  -3  293.27   14.90
   1   8  -3  291.87   15.80
   1   8  -3  301.47   15.70
   1   8  -3  225.78   19.20
  -1  -8   3  271.47   16.60
  -1  -8   3  299.07   20.50
  -1  -8   3  287.77   12.00
  -1  -8   3  292.47   16.30
  -1  -8   3  287.27   13.60
   0   8  -3  307.07   18.80
   0   8  -3  348.87   16.90
   0   8  -3  338.57   16.70
   0   8  -3  298.37   20.50
   0   8  -3  319.47   15.90
   0   8  -3  314.17   16.50
   0  -8   3  306.37   14.70
   0  -8   3  333.47   14.30
   0  -8   3  331.87   17.40
   0  -8   3  336.27   15.40
   0  -8   3  336.87   21.20
   0  -8   3  341.27   16.60
  -1   8  -3  223.78   14.80
  -1   8  -3  191.88   17.70
  -1   8  -3  211.48   14.30
  -1   8  -3  209.98   15.40
  -1   8  -3  234.48   14.30
  -1   8  -3  226.18   14.40
   1  -8   3  207.58   17.50
   1  -8   3  222.58   15.60
   1  -8   3  204.78   14.60
   1  -8   3  216.28   14.30
   1  -8   3  203.18   14.70
  -2   8  -3   25.60    8.60
  -2   8  -3   41.40    8.10
  -2   8  -3   41.30    7.70
  -2   8  -3   28.80   14.40
  -2   8  -3   36.70    7.80
   2  -8   3   26.30    9.50
   2  -8   3   43.40    9.50
   2  -8   3   30.20    7.60
   2  -8   3   47.40    9.10
   2  -8   3   33.10    8.70
  -3   8  -3  415.26   19.70
  -3   8  -3  431.36   19.20
  -3   8  -3  437.56   21.00
  -3   8  -3  417.36   19.40
   3  -8   3  404.06   19.60
   3  -8   3  407.76   22.20
   3  -8   3  384.96   20.40
   3  -8   3  457.25   22.10
   3  -8   3  384.06   20.10
  -4   8  -3  269.27   18.60
  -4   8  -3  228.78   14.90
  -4   8  -3  210.58   15.50
  -4   8  -3  236.18   16.60
   4  -8   3  210.18   19.10
   4  -8   3  228.18   18.00
   4  -8   3  202.98   16.30
   4  -8   3  208.18   18.30
  -5   8  -3   -4.10    7.70
  -5   8  -3   11.60    8.50
  -5   8  -3    5.90   10.50
   5  -8   3    8.00    9.60
   5  -8   3    6.60    9.20
   5  -8   3   26.20   11.80
  -6   8  -3   44.50   14.70
  -6   8  -3   35.50   11.00
   6  -8   3   26.40   11.80
   6  -8   3   31.90   10.40
   6  -8   3   65.19   15.70
   6  -8   3   51.69   12.70
   5   7  -3   13.20    5.40
   5   7  -3   23.80    8.10
   5   7  -3    1.30    9.70
   5   7  -3   17.10   11.50
   5   7  -3    1.90    9.80
   4   7  -3  400.46   18.00
   4   7  -3  359.06   17.70
   4   7  -3  396.96   16.50
   4   7  -3  366.76   18.10
   4   7  -3  394.16   21.00
   4   7  -3  387.86   17.60
  -4  -7   3  360.66   15.40
  -4  -7   3  376.36   20.10
  -4  -7   3  379.36   23.10
   3   7  -3  135.79   11.20
   3   7  -3  137.29   10.00
   3   7  -3  146.59   11.70
   3   7  -3  138.69   13.70
  -3  -7   3  153.68   10.90
  -3  -7   3  135.99   13.10
  -3  -7   3  147.29   15.70
   2   7  -3 1401.56   40.20
   2   7  -3 1411.16   37.90
   2   7  -3 1387.96   38.30
   2   7  -3 1485.45   38.40
   2   7  -3 1409.86   41.20
   2   7  -3 1454.55   39.10
   2   7  -3 1439.26   43.10
  -2  -7   3 1406.56   45.10
  -2  -7   3 1393.06   37.90
  -2  -7   3 1367.56   33.90
  -2  -7   3 1379.96   35.60
  -2  -7   3 1385.36   34.50
  -2  -7   3 1431.66   40.10
   1   7  -3  249.58   13.10
   1   7  -3  259.47   14.40
   1   7  -3  259.27   15.80
   1   7  -3  257.67   13.10
   1   7  -3  254.07   12.90
   1   7  -3  258.37   13.00
   1   7  -3  242.58   16.00
  -1  -7   3  251.97   14.10
  -1  -7   3  237.88   13.20
  -1  -7   3  270.07   17.70
  -1  -7   3  248.18   13.50
  -1  -7   3  233.38   11.00
   0   7  -3  170.78   12.90
   0   7  -3  169.08   11.20
   0   7  -3  164.68   14.40
   0   7  -3  166.28   11.00
   0   7  -3  163.88   11.10
   0   7  -3  158.18    6.60
   0   7  -3  153.88   11.10
   0  -7   3  148.79    9.40
   0  -7   3  157.48   15.00
   0  -7   3  162.18   12.10
   0  -7   3  187.48   11.50
   0  -7   3  165.78   11.00
   0  -7   3  170.78   10.30
   0  -7   3  165.28   11.90
  -1   7  -3   76.59   11.90
  -1   7  -3   83.49    9.80
  -1   7  -3   76.19    9.90
  -1   7  -3   85.99    9.50
  -1   7  -3   88.49    8.90
  -1   7  -3   87.59    4.70
   1  -7   3   89.59   10.40
   1  -7   3   81.99   10.10
   1  -7   3   89.19   10.30
   1  -7   3   94.39   10.60
   1  -7   3   95.29    9.10
  -2   7  -3  306.77   15.00
  -2   7  -3  301.37   15.00
  -2   7  -3  325.77   14.60
  -2   7  -3  281.67   14.00
  -2   7  -3  287.17   17.80
   2  -7   3  306.57   17.80
   2  -7   3  287.77   15.20
   2  -7   3  318.67   15.40
   2  -7   3  282.57   14.60
   2  -7   3  288.77   14.20
   2  -7   3  319.67   16.20
  -3   7  -3  218.18   13.60
  -3   7  -3  226.48   13.60
  -3   7  -3  199.98   13.10
  -3   7  -3  212.28   12.30
  -3   7  -3  183.68   17.00
  -3   7  -3  214.08   14.10
   3  -7   3  284.87   16.10
   3  -7   3  222.88   13.30
   3  -7   3  230.28   14.70
   3  -7   3  238.18   16.50
   3  -7   3  241.38   14.30
   3  -7   3  247.88   14.30
  -4   7  -3   14.40    6.20
  -4   7  -3   14.60    7.30
  -4   7  -3    5.10    8.20
  -4   7  -3   13.90    6.40
  -4   7  -3   10.90    6.70
   4  -7   3   13.60    7.50
   4  -7   3   18.60    6.90
   4  -7   3   16.40    8.30
   4  -7   3   15.50    8.10
   4  -7   3   12.00    6.50
   4  -7   3   21.50    8.20
  -5   7  -3  423.66   20.50
  -5   7  -3  457.95   20.20
  -5   7  -3  438.96   19.80
  -5   7  -3  458.05   22.90
   5  -7   3  439.76   22.20
   5  -7   3  428.76   20.70
   5  -7   3  436.06   19.00
   5  -7   3  442.16   20.40
   5  -7   3  423.26   22.60
  -6   7  -3   39.70   11.00
  -6   7  -3   95.99   11.50
  -6   7  -3   74.19   10.40
   6  -7   3   66.39   10.20
   6  -7   3   81.79   12.50
   6  -7   3   74.69   10.90
   6  -7   3   66.39   12.80
  -7   7  -3   30.80   13.40
  -7   7  -3   31.60    9.40
  -7   7  -3   22.70    9.50
   7  -7   3   39.40    9.00
   7  -7   3    9.50   11.50
   7  -7   3   19.40   11.20
   6   6  -3  123.29   15.50
   6   6  -3  116.69   10.40
   6   6  -3  110.89    8.90
   6   6  -3  106.59   15.40
  -6  -6   3  120.19   15.90
   5   6  -3  354.56   14.10
   5   6  -3  388.66   21.80
   5   6  -3  365.06   14.40
   5   6  -3  382.86   16.80
   5   6  -3  364.86   15.60
   5   6  -3  389.06   16.60
  -5  -6   3  372.46   20.10
  -5  -6   3  363.36   20.90
  -5  -6   3  353.16   13.80
   4   6  -3 1447.66   37.60
   4   6  -3 1347.67   36.40
   4   6  -3 1381.66   43.70
   4   6  -3 1277.87   45.00
   4   6  -3 1371.76   36.50
   4   6  -3 1384.76   36.70
   4   6  -3 1406.26   36.10
   4   6  -3 1272.57   45.30
  -4  -6   3 1349.96   39.60
  -4  -6   3 1353.06   36.20
  -4  -6   3 1379.06   43.00
  -4  -6   3 1380.66   35.40
   3   6  -3   92.39    8.80
   3   6  -3   99.09   12.80
   3   6  -3  109.29    8.50
   3   6  -3  104.49    8.90
   3   6  -3  104.19    8.80
   3   6  -3  100.39   15.50
   3   6  -3  113.39   12.00
  -3  -6   3   90.59    8.10
  -3  -6   3  105.89   10.80
  -3  -6   3  110.99    9.50
  -3  -6   3   93.39   12.90
   2   6  -3  123.39   11.40
   2   6  -3   95.99    8.20
   2   6  -3  112.09   10.60
   2   6  -3  123.99    8.60
   2   6  -3  109.29    8.60
   2   6  -3  104.29    8.60
   2   6  -3  109.19   10.40
  -2  -6   3  121.49    6.50
  -2  -6   3  122.89    7.30
  -2  -6   3  119.69   12.40
  -2  -6   3  120.09   10.20
   1   6  -3  349.47   14.80
   1   6  -3  340.07   13.70
   1   6  -3  334.17   15.70
   1   6  -3  344.77   15.50
   1   6  -3  342.17   13.70
   1   6  -3  330.07   13.60
   1   6  -3  341.77   13.10
  -1  -6   3  305.97   17.00
  -1  -6   3  336.27   14.10
  -1  -6   3  342.47   14.80
  -1  -6   3  351.06   12.10
  -1  -6   3  331.07   11.80
  -1  -6   3  337.07   12.70
   0   6  -3  770.52   23.00
   0   6  -3  733.83   23.80
   0   6  -3  761.72   25.40
   0   6  -3  752.72   22.20
   0   6  -3  738.03   22.80
   0   6  -3  765.42   19.90
   0   6  -3  754.42   22.80
   0  -6   3  732.23   22.60
   0  -6   3  675.83   27.60
   0  -6   3  720.93   26.50
   0  -6   3  785.72   22.90
   0  -6   3  755.82   21.70
   0  -6   3  724.13   23.00
  -1   6  -3   12.50    5.00
  -1   6  -3   27.00    4.00
  -1   6  -3   19.30    4.70
  -1   6  -3    8.90    4.50
  -1   6  -3   22.10    5.10
  -1   6  -3   12.80    4.40
  -1   6  -3   24.40    5.00
   1  -6   3   31.80    5.80
   1  -6   3   15.90    4.80
   1  -6   3   24.80    4.90
   1  -6   3   19.80    6.60
  -2   6  -3  399.46   15.30
  -2   6  -3  400.86   15.90
  -2   6  -3  404.46   19.00
  -2   6  -3  398.26   15.80
  -2   6  -3  388.36   14.60
  -2   6  -3  426.86   16.20
  -2   6  -3  395.06   12.30
   2  -6   3  392.06   16.50
   2  -6   3  395.86   15.80
   2  -6   3  378.46   15.10
   2  -6   3  373.56   18.00
   2  -6   3  461.05   17.10
   2  -6   3  405.86   16.20
  -3   6  -3   69.39    6.30
  -3   6  -3   78.29    7.40
  -3   6  -3   71.99    9.00
  -3   6  -3   73.29    8.40
  -3   6  -3   95.59    9.00
  -3   6  -3   76.09   11.70
  -3   6  -3   92.39    9.60
   3  -6   3  112.89   10.80
   3  -6   3   93.89    9.60
   3  -6   3   78.89    8.90
   3  -6   3  103.19   10.60
   3  -6   3  101.79   10.00
  -4   6  -3  643.44   22.10
  -4   6  -3  602.54   25.70
  -4   6  -3  628.64   21.80
  -4   6  -3  633.84   20.80
  -4   6  -3  623.04   23.10
   4  -6   3  594.54   23.10
   4  -6   3  602.64   20.00
   4  -6   3  609.84   22.80
   4  -6   3  600.84   21.90
   4  -6   3  623.74   22.10
   4  -6   3  604.04   21.10
  -5   6  -3  189.38   16.90
  -5   6  -3  221.78   13.20
  -5   6  -3  212.18   13.40
  -5   6  -3  206.88   14.10
  -5   6  -3  221.38   13.80
   5  -6   3  237.98   15.70
   5  -6   3  220.78   13.40
   5  -6   3  203.98   14.10
   5  -6   3  204.78   13.90
   5  -6   3  209.68   13.10
  -6   6  -3   54.99   10.00
  -6   6  -3   93.99   11.50
  -6   6  -3   88.19   12.50
  -6   6  -3   82.79   11.60
  -6   6  -3   53.69   10.10
  -6   6  -3   85.19   11.90
   6  -6   3   92.89   13.20
   6  -6   3   82.99   11.00
   6  -6   3   64.59    9.30
   6  -6   3   84.19   11.50
   6  -6   3   93.59   10.40
  -7   6  -3   83.89    9.10
  -7   6  -3   80.99    9.90
  -7   6  -3   77.69   12.20
  -7   6  -3   74.09   10.00
  -7   6  -3   90.29   11.90
   7  -6   3   72.79   11.00
   7  -6   3  110.79   16.90
   7  -6   3   85.39   12.00
   7  -6   3   72.29   17.70
  -8   6  -3   77.99    9.90
  -8   6  -3   68.79   19.20
   8  -6   3   75.29   13.80
   8  -6   3   72.09   12.30
   7   5  -3  189.78   22.60
   7   5  -3  171.08   12.20
   7   5  -3  179.38   10.50
  -7  -5   3  215.68   17.20
  -7  -5   3  199.38   21.80
   6   5  -3  455.45   24.20
   6   5  -3  397.46   15.90
   6   5  -3  436.36   17.60
   6   5  -3  415.16   15.20
   6   5  -3  450.45   18.80
  -6  -5   3  442.46   20.70
  -6  -5   3  463.45   24.20
   5   5  -3  656.73   28.40
   5   5  -3  690.03   22.20
   5   5  -3  727.63   27.00
   5   5  -3  676.33   21.50
   5   5  -3  718.83   22.20
   5   5  -3  666.83   20.70
   5   5  -3  653.03   30.40
   5   5  -3  690.23   18.60
  -5  -5   3  685.13   20.10
  -5  -5   3  693.53   20.50
  -5  -5   3  665.43   29.00
  -5  -5   3  692.53   27.80
  -5  -5   3  684.83   25.10
   4   5  -3  476.35   16.70
   4   5  -3  475.65   16.10
   4   5  -3  462.55   16.70
   4   5  -3  488.35   20.30
   4   5  -3  481.25   22.50
   4   5  -3  505.95   16.50
   4   5  -3  469.05   15.60
   4   5  -3  492.95   21.90
  -4  -5   3  452.75   20.20
  -4  -5   3  470.95   18.80
  -4  -5   3  474.15   16.10
  -4  -5   3  484.75   21.20
  -4  -5   3  472.35   15.50
   3   5  -3   11.20    5.20
   3   5  -3    7.50    4.00
   3   5  -3    6.80    5.60
   3   5  -3   17.40    4.40
   3   5  -3    6.20    3.20
   3   5  -3    6.50    3.90
   3   5  -3    7.00    3.70
  -3  -5   3    6.30    5.30
  -3  -5   3   12.90    4.10
  -3  -5   3   10.90    5.20
  -3  -5   3   10.90    5.50
  -3  -5   3    7.80    2.30
  -3  -5   3    7.20    3.40
  -3  -5   3    8.30    2.40
   2   5  -3  117.89    7.70
   2   5  -3  102.29    7.60
   2   5  -3  118.19    9.60
   2   5  -3  118.49    9.70
   2   5  -3  114.39    8.50
   2   5  -3  108.89    7.60
   2   5  -3   92.59   10.20
  -2  -5   3  125.39   10.60
  -2  -5   3  122.09    9.30
  -2  -5   3  109.79    7.40
  -2  -5   3  111.09    6.70
  -2  -5   3  110.09    9.20
  -2  -5   3  115.19    6.30
  -2  -5   3  118.09    5.20
   1   5  -3  322.87   12.40
   1   5  -3  339.87   13.70
   1   5  -3  328.67   13.60
   1   5  -3  293.07   12.10
   1   5  -3  303.97   12.10
  -1  -5   3  340.07   11.50
  -1  -5   3  321.67   10.40
  -1  -5   3  319.77   14.90
  -1  -5   3  333.77   12.80
  -1  -5   3  321.27   11.80
  -1  -5   3  339.47   15.80
  -1  -5   3  308.27   12.20
   0   5  -3  681.43   20.60
   0   5  -3  652.83   20.40
   0   5  -3  700.63   23.60
   0   5  -3  672.53   20.60
   0   5  -3  717.33   21.50
   0   5  -3  674.83   20.30
   0   5  -3  657.03   19.70
   0  -5   3  681.53   20.30
   0  -5   3  701.23   19.70
   0  -5   3  697.43   20.30
   0  -5   3  693.33   21.30
   0  -5   3  641.14   23.10
   0  -5   3  709.03   22.10
  -1   5  -3 2163.18   52.89
  -1   5  -3 2163.88   51.49
  -1   5  -3 2207.98   53.09
  -1   5  -3 2166.98   53.59
  -1   5  -3 2119.09   53.59
  -1   5  -3 2243.88   53.89
  -1   5  -3 2207.08   56.29
   1  -5   3 2237.88   53.09
   1  -5   3 2233.98   54.99
   1  -5   3 2170.48   56.39
   1  -5   3 2141.99   53.49
   1  -5   3 2235.08   54.09
   1  -5   3 2229.38   53.69
  -2   5  -3  288.67   10.40
  -2   5  -3  275.07   10.60
  -2   5  -3  311.37   12.70
  -2   5  -3  302.57   15.00
  -2   5  -3  283.57   12.10
  -2   5  -3  280.07   11.70
  -2   5  -3  295.77   12.40
   2  -5   3  306.47   13.40
   2  -5   3  290.97   12.80
   2  -5   3  295.37   12.30
   2  -5   3  254.67   11.50
   2  -5   3  265.37   12.10
   2  -5   3  273.67   14.40
  -3   5  -3  145.59   12.00
  -3   5  -3  126.89    8.70
  -3   5  -3  132.79    9.00
  -3   5  -3  128.99    7.60
  -3   5  -3  119.09    8.50
  -3   5  -3  126.79    9.20
   3  -5   3  143.19    9.60
   3  -5   3  138.79    9.00
   3  -5   3  141.89   10.70
   3  -5   3  149.59    8.60
   3  -5   3  125.59    8.90
   3  -5   3  124.29   11.40
   3  -5   3  148.79   10.00
  -4   5  -3  308.87   13.70
  -4   5  -3  280.97   16.40
  -4   5  -3  302.77   12.70
  -4   5  -3  294.67   13.40
  -4   5  -3  290.07   13.00
   4  -5   3  275.17   18.90
   4  -5   3  309.37   15.90
   4  -5   3  301.57   16.50
   4  -5   3  307.97   13.80
   4  -5   3  324.57   14.50
   4  -5   3  308.97   13.30
  -5   5  -3  117.59    9.80
  -5   5  -3  110.69   10.20
  -5   5  -3  129.69    9.90
  -5   5  -3  113.99   10.30
  -5   5  -3  143.19   13.80
  -5   5  -3  120.89   13.30
   5  -5   3  145.09   14.10
   5  -5   3  121.99   11.40
   5  -5   3  108.39   10.60
   5  -5   3  107.59   10.60
   5  -5   3  114.09   10.50
  -6   5  -3  951.30   27.60
  -6   5  -3  888.61   33.60
  -6   5  -3  969.70   28.00
  -6   5  -3  932.71   33.10
  -6   5  -3  974.40   29.30
  -6   5  -3  869.81   25.10
  -6   5  -3  888.11   28.80
   6  -5   3  960.60   33.10
   6  -5   3  938.91   30.20
   6  -5   3  925.31   28.90
   6  -5   3  931.91   29.80
   6  -5   3  955.70   30.80
   6  -5   3  951.00   29.60
  -7   5  -3   31.60    5.20
  -7   5  -3   26.10    7.70
  -7   5  -3   24.90   10.70
  -7   5  -3   34.10    7.50
  -7   5  -3   34.10    7.50
  -7   5  -3   39.10   10.50
   7  -5   3   20.50    9.30
   7  -5   3   24.20    7.70
   7  -5   3   30.90    9.30
   7  -5   3   38.10    8.40
   7  -5   3   33.80    9.00
  -8   5  -3    7.10    6.10
  -8   5  -3   -4.90   10.70
   8  -5   3   -6.10    8.80
   8   4  -3  382.26   20.20
   8   4  -3  323.97   14.70
   8   4  -3  372.36   29.30
  -8  -4   3  356.36   26.00
   7   4  -3  120.89   14.20
   7   4  -3  133.99   11.30
   7   4  -3  144.29   19.70
   7   4  -3  134.89   12.40
   7   4  -3  113.59   10.00
   7   4  -3  127.09    9.90
  -7  -4   3  113.89   16.90
  -7  -4   3  126.59   12.20
   6   4  -3  138.89   10.10
   6   4  -3  157.38   11.10
   6   4  -3  158.88   25.10
   6   4  -3  148.69   11.40
   6   4  -3  113.79   18.40
   6   4  -3  183.88   16.80
   6   4  -3  175.88    9.30
   6   4  -3  166.08    9.80
  -6  -4   3  177.78   12.20
  -6  -4   3  160.68    9.00
  -6  -4   3  150.88    9.10
  -6  -4   3  192.58   15.60
   5   4  -3  406.96   19.30
   5   4  -3  383.96   12.10
   5   4  -3  394.86   14.50
   5   4  -3  399.46   21.40
   5   4  -3  376.16   14.90
   5   4  -3  400.16   14.80
   5   4  -3  379.26   14.70
   5   4  -3  399.16   20.00
  -5  -4   3  392.36   13.50
  -5  -4   3  431.96   19.60
  -5  -4   3  395.96   13.80
  -5  -4   3  394.66   17.40
  -5  -4   3  395.56   17.10
   4   4  -3   14.00    4.10
   4   4  -3   13.40    4.20
   4   4  -3   14.40    5.70
   4   4  -3   12.30    6.00
   4   4  -3   14.80    4.00
   4   4  -3   14.10    2.70
   4   4  -3   12.00    3.70
   4   4  -3   -1.40    5.30
  -4  -4   3   10.60    4.80
  -4  -4   3    8.60    4.50
  -4  -4   3   14.70    4.00
  -4  -4   3    9.60    3.30
  -4  -4   3   11.80    5.30
   3   4  -3 1734.43   42.30
   3   4  -3 1742.23   43.10
   3   4  -3 1746.53   45.80
   3   4  -3 1780.52   46.40
   3   4  -3 1688.23   43.00
   3   4  -3 1725.63   43.30
   3   4  -3 1798.62   42.20
  -3  -4   3 1769.72   46.50
  -3  -4   3 1811.32   45.30
  -3  -4   3 1742.43   40.50
  -3  -4   3 1465.35   44.30
  -3  -4   3 1800.32   40.90
  -3  -4   3 1771.12   43.20
  -3  -4   3 1721.23   46.40
   2   4  -3    5.20    2.80
   2   4  -3    8.40    3.00
   2   4  -3    8.10    3.50
  -2  -4   3    5.60    3.20
  -2  -4   3    5.20    4.70
  -2  -4   3    4.00    3.10
  -2  -4   3    3.10    3.40
  -2  -4   3    1.50    2.90
  -2  -4   3   -0.10    2.70
  -2  -4   3    1.70    3.00
  -2  -4   3    6.70    1.30
   1   4  -3 1127.79   30.90
   1   4  -3 1093.09   28.60
   1   4  -3 1141.69   29.60
   1   4  -3 1055.29   27.80
   1   4  -3 1049.40   28.30
   1   4  -3 1059.09   29.20
   1   4  -3 1085.29   28.70
  -1  -4   3 1098.19   29.60
  -1  -4   3 1042.10   29.40
  -1  -4   3 1095.09   28.20
  -1  -4   3 1089.79   27.40
  -1  -4   3 1090.99   28.00
  -1  -4   3 1129.29   28.90
   0   4  -3 1532.15   38.30
   0   4  -3 1634.74   40.30
   0   4  -3 1522.05   38.40
   0   4  -3 1531.05   37.90
   0   4  -3 1540.85   37.80
   0   4  -3 1491.85   38.10
   0   4  -3 1537.95   39.30
   0  -4   3 1487.25   38.90
   0  -4   3 1561.34   37.70
   0  -4   3 1495.45   40.00
   0  -4   3 1554.64   38.30
   0  -4   3 1551.64   38.60
   0  -4   3 1557.74   38.20
  -1   4  -3 1705.63   42.10
  -1   4  -3 1794.32   42.70
  -1   4  -3 1795.42   43.30
  -1   4  -3 1750.42   43.60
  -1   4  -3 1753.52   43.70
  -1   4  -3 1782.72   43.90
  -1   4  -3 1863.41   46.20
   1  -4   3 1770.22   43.70
   1  -4   3 1817.62   46.00
   1  -4   3 1762.42   43.10
   1  -4   3 1726.73   43.50
   1  -4   3 1811.42   44.60
   1  -4   3 1786.72   44.00
  -2   4  -3  127.59    7.50
  -2   4  -3  127.69    7.00
  -2   4  -3  132.09    7.70
  -2   4  -3  110.29    5.50
  -2   4  -3  122.49    7.30
  -2   4  -3  131.19    9.60
  -2   4  -3  133.49    7.70
   2  -4   3  132.09    8.10
   2  -4   3  115.19    9.70
   2  -4   3  124.39    7.30
   2  -4   3  124.19    7.30
   2  -4   3  129.09    7.70
   2  -4   3  114.09    8.40
  -3   4  -3  454.65   18.10
  -3   4  -3  452.55   14.90
  -3   4  -3  465.15   15.10
  -3   4  -3  448.56   15.20
  -3   4  -3  386.56   18.10
   3  -4   3  455.15   18.20
   3  -4   3  427.96   15.10
   3  -4   3  444.96   15.00
   3  -4   3  484.05   15.80
   3  -4   3  452.65   15.60
   3  -4   3  450.25   15.80
  -4   4  -3  687.93   24.40
  -4   4  -3  716.53   21.80
  -4   4  -3  730.23   25.00
  -4   4  -3  700.33   21.30
  -4   4  -3  716.83   21.00
  -4   4  -3  707.03   20.80
  -4   4  -3  731.53   21.60
   4  -4   3  703.43   21.60
   4  -4   3  670.53   21.10
   4  -4   3  725.33   22.60
   4  -4   3  708.23   24.60
   4  -4   3  720.23   21.80
   4  -4   3  696.53   21.90
  -5   4  -3  205.78   13.60
  -5   4  -3  202.18   10.70
  -5   4  -3  180.18   10.60
  -5   4  -3  189.58   14.20
  -5   4  -3  188.28    9.90
  -5   4  -3  189.18    9.90
  -5   4  -3  179.68    7.60
   5  -4   3  190.18   11.10
   5  -4   3  183.88   10.80
   5  -4   3  179.08   12.10
   5  -4   3  184.58   10.70
   5  -4   3  214.58   14.10
   5  -4   3  181.68   11.30
  -6   4  -3  203.48    8.90
  -6   4  -3  203.28   11.90
  -6   4  -3  197.58   10.70
  -6   4  -3  237.28   15.20
  -6   4  -3  203.48   15.80
  -6   4  -3  204.58   10.20
  -6   4  -3  200.48   15.50
   6  -4   3  201.98   12.70
   6  -4   3  222.48   15.80
   6  -4   3  191.68   12.70
   6  -4   3  203.48   14.90
   6  -4   3  195.88   12.80
  -7   4  -3   86.99    8.10
  -7   4  -3  101.89   15.00
  -7   4  -3   83.29   10.70
  -7   4  -3   85.79   11.80
  -7   4  -3  104.19   12.00
  -7   4  -3  105.59    8.00
   7  -4   3   83.39   14.40
   7  -4   3   95.19   12.00
   7  -4   3   84.59   12.10
   7  -4   3   89.39   11.10
   7  -4   3   98.69   19.60
   7  -4   3   87.09   10.70
  -8   4  -3   17.50   10.00
  -8   4  -3   29.50   11.30
  -8   4  -3   11.00    5.70
   8  -4   3   13.40    9.00
   8  -4   3   11.70    8.30
   8   3  -3  137.69   11.30
   8   3  -3  136.89   20.90
   8   3  -3  114.39   13.10
   8   3  -3  138.99   14.80
   8   3  -3  145.69   17.20
  -8  -3   3  168.48   18.40
   7   3  -3  109.09   16.40
   7   3  -3  123.89    9.80
   7   3  -3  132.09   12.60
   7   3  -3  128.19   11.50
   7   3  -3  115.09   10.70
  -7  -3   3  101.19    9.60
  -7  -3   3  113.89   14.60
  -7  -3   3  102.49    8.50
   6   3  -3  354.26   14.70
   6   3  -3  339.77   20.50
   6   3  -3  354.66   14.30
   6   3  -3  358.16   14.90
   6   3  -3  361.56   13.20
   6   3  -3  375.86   19.80
  -6  -3   3  352.76   14.70
  -6  -3   3  338.17   18.30
  -6  -3   3  359.16   13.10
  -6  -3   3  346.67   12.80
   5   3  -3   24.40    4.90
   5   3  -3   19.40    6.30
   5   3  -3   22.70    4.40
   5   3  -3   24.90    6.70
   5   3  -3   18.80    7.30
   5   3  -3   22.30    3.70
   5   3  -3   19.30    7.10
  -5  -3   3   27.30    4.40
  -5  -3   3   20.00    3.80
  -5  -3   3   30.10    6.70
  -5  -3   3   28.50    6.40
  -5  -3   3   32.50    5.60
   4   3  -3  620.34   19.20
   4   3  -3  636.04   22.30
   4   3  -3  629.34   22.00
   4   3  -3  629.24   18.70
   4   3  -3  618.34   15.90
   4   3  -3  642.24   20.70
   4   3  -3  658.23   23.20
   4   3  -3  641.74   19.50
  -4  -3   3  682.23   21.30
  -4  -3   3  648.34   20.80
  -4  -3   3  647.84   22.00
  -4  -3   3  632.34   16.40
  -4  -3   3  651.13   16.40
  -4  -3   3  624.54   18.40
  -4  -3   3  668.03   19.10
   3   3  -3 2160.18   51.79
   3   3  -3 2158.28   52.39
   3   3  -3 2201.48   54.89
   3   3  -3 2165.88   52.59
   3   3  -3 2165.38   50.49
   3   3  -3 2242.08   57.29
   3   3  -3 2159.98   52.39
  -3  -3   3 2192.18   54.59
  -3  -3   3 2182.28   54.89
  -3  -3   3 2190.38   50.59
  -3  -3   3 2215.78   50.89
  -3  -3   3 2235.48   54.29
   2   3  -3  383.26   12.40
   2   3  -3  390.26   12.30
   2   3  -3  406.76   13.20
   2   3  -3  372.96   14.10
   2   3  -3  414.06   14.60
   2   3  -3  446.56   13.30
   2   3  -3  409.26   13.00
  -2  -3   3  371.96   12.90
  -2  -3   3  385.86   12.60
  -2  -3   3  394.96   14.30
  -2  -3   3  415.56   12.00
  -2  -3   3  396.06   12.40
  -2  -3   3  416.66   12.70
  -2  -3   3  389.46   14.10
   1   3  -3 1978.80   47.00
   1   3  -3 1908.51   46.80
   1   3  -3 1900.51   47.50
   1   3  -3 1938.61   46.50
   1   3  -3 1974.60   46.70
   1   3  -3 1944.61   46.00
   1   3  -3 1936.41   46.50
  -1  -3   3 1974.10   47.00
  -1  -3   3 2008.90   45.80
  -1  -3   3 1946.71   46.30
  -1  -3   3 1914.01   46.20
  -1  -3   3 1963.30   47.10
  -1  -3   3 1884.21   47.30
   0   3  -3   17.20    3.00
   0   3  -3   16.70    4.10
   0   3  -3    6.10    2.20
   0   3  -3    5.90    2.50
   0   3  -3    9.70    2.70
   0   3  -3   11.40    2.90
   0  -3   3    8.70    2.80
   0  -3   3   12.60    2.90
   0  -3   3   16.40    3.30
   0  -3   3    8.80    3.00
   0  -3   3   12.60    2.40
  -1   3  -3 2693.33   64.39
  -1   3  -3 2685.83   62.29
  -1   3  -3 2638.04   61.99
  -1   3  -3 2548.55   62.09
  -1   3  -3 2674.13   62.39
  -1   3  -3 2631.84   60.19
  -1   3  -3 2730.93   62.69
   1  -3   3 2697.73   63.39
   1  -3   3 2687.93   62.69
   1  -3   3 2689.53   62.39
   1  -3   3 2657.53   62.09
   1  -3   3 2721.43   62.39
   1  -3   3 2711.93   64.29
  -2   3  -3 1550.14   38.20
  -2   3  -3 1592.44   40.90
  -2   3  -3 1554.44   38.00
  -2   3  -3 1563.04   38.30
  -2   3  -3 1560.14   37.80
  -2   3  -3 1580.34   38.60
   2  -3   3 1575.24   39.00
   2  -3   3 1528.35   38.10
   2  -3   3 1522.05   37.90
   2  -3   3 1533.65   40.40
   2  -3   3 1539.15   38.20
   2  -3   3 1552.14   38.50
  -3   3  -3  734.83   20.20
  -3   3  -3  687.33   20.00
  -3   3  -3  717.83   19.50
  -3   3  -3  721.63   21.00
  -3   3  -3  722.93   19.70
  -3   3  -3  732.43   23.10
   3  -3   3  701.23   20.10
   3  -3   3  713.13   22.80
   3  -3   3  701.13   20.40
   3  -3   3  715.13   20.20
   3  -3   3  697.33   21.30
   3  -3   3  680.13   19.70
  -4   3  -3    6.90    4.00
  -4   3  -3    7.40    1.80
  -4   3  -3   -1.60    3.30
  -4   3  -3   10.90    3.20
  -4   3  -3   11.20    4.30
  -4   3  -3    9.20    3.10
  -4   3  -3    8.80    3.30
  -4   3  -3   12.00    3.70
   4  -3   3    8.50    5.00
   4  -3   3    5.10    3.30
   4  -3   3    4.80    3.30
   4  -3   3    9.70    3.50
   4  -3   3    5.60    4.00
   4  -3   3    4.50    3.80
  -5   3  -3  271.27   10.00
  -5   3  -3  262.97   11.20
  -5   3  -3  264.57   11.50
  -5   3  -3  270.37   14.70
  -5   3  -3  269.77   10.20
  -5   3  -3  258.07   14.30
  -5   3  -3  268.27    9.30
   5  -3   3  286.07   14.80
   5  -3   3  274.97   11.50
   5  -3   3  266.77   11.60
   5  -3   3  252.57   11.80
   5  -3   3  278.77   14.20
   5  -3   3  264.57   12.00
  -6   3  -3  150.08    9.90
  -6   3  -3  147.79   10.20
  -6   3  -3  144.99   13.70
  -6   3  -3  146.59    7.90
  -6   3  -3  136.09    7.20
  -6   3  -3  153.18   13.20
  -6   3  -3  138.19    6.90
   6  -3   3  164.08   13.20
   6  -3   3  129.19   13.20
   6  -3   3  156.58   10.60
   6  -3   3  150.98   10.00
   6  -3   3  147.59   10.60
   6  -3   3  162.18   11.20
  -7   3  -3   82.19    9.70
  -7   3  -3   66.89    7.70
  -7   3  -3   71.99   11.40
  -7   3  -3   52.29    9.00
   7  -3   3   61.19    9.70
   7  -3   3   63.79    7.90
   7  -3   3   60.09    7.80
   7  -3   3   58.79    8.20
   7  -3   3   93.99   11.90
   7  -3   3   57.29    8.90
  -8   3  -3  125.39   16.50
  -8   3  -3  124.59   18.10
  -8   3  -3  100.89   10.30
   8  -3   3   94.09   15.90
   8  -3   3  106.69   13.30
   8  -3   3   91.59   10.30
   9   2  -3   13.70    9.10
   9   2  -3   -6.40   16.00
   9   2  -3    3.80   10.40
  -9  -2   3    7.40   10.70
   8   2  -3  285.77   15.70
   8   2  -3  263.77   19.00
   8   2  -3  270.47   14.70
   8   2  -3  262.07   15.90
   8   2  -3  310.07   17.50
   8   2  -3  330.67   22.80
  -8  -2   3  289.87   13.80
  -8  -2   3  299.57   20.20
   7   2  -3  437.46   22.50
   7   2  -3  455.45   18.10
   7   2  -3  422.96   17.80
   7   2  -3  468.45   17.80
   7   2  -3  440.76   23.80
   7   2  -3  406.86   16.90
   7   2  -3  420.46   16.80
  -7  -2   3  429.06   15.20
  -7  -2   3  421.16   15.60
  -7  -2   3  475.55   21.30
  -7  -2   3  437.46   15.80
   6   2  -3  298.37   13.20
   6   2  -3  308.07   13.50
   6   2  -3  279.57   16.90
   6   2  -3  276.17   12.80
  -6  -2   3  288.67   11.80
  -6  -2   3  295.27   11.60
  -6  -2   3  298.37   11.80
  -6  -2   3  296.87   19.60
   5   2  -3  205.18   10.30
   5   2  -3  208.78   10.10
   5   2  -3  201.28   10.10
   5   2  -3  219.08   10.50
   5   2  -3  215.68   12.70
   5   2  -3  216.18   13.10
  -5  -2   3  215.48    9.30
  -5  -2   3  218.18    9.60
  -5  -2   3  215.18    7.40
  -5  -2   3  218.08    9.70
  -5  -2   3  226.88   12.70
  -5  -2   3  224.38   12.00
   4   2  -3  159.48   10.10
   4   2  -3  148.09    8.20
   4   2  -3  152.08    7.80
   4   2  -3  146.29    8.30
   4   2  -3  144.39    8.20
  -4  -2   3  156.58    7.70
  -4  -2   3  158.78    9.90
  -4  -2   3  155.08    6.40
  -4  -2   3  164.88    9.10
  -4  -2   3  125.39    7.80
  -4  -2   3  151.88    6.30
  -4  -2   3  150.78    8.30
   3   2  -3  602.34   18.00
   3   2  -3  598.24   19.50
   3   2  -3  614.54   17.40
   3   2  -3  620.24   15.10
   3   2  -3  637.14   17.70
   3   2  -3  607.64   19.40
   3   2  -3  628.34   17.90
  -3  -2   3  584.34   18.60
  -3  -2   3  583.24   17.20
  -3  -2   3  537.75   16.70
  -3  -2   3  637.94   17.80
  -3  -2   3  613.54   16.60
  -3  -2   3  617.54   19.30
  -3  -2   3  619.54   16.40
   2   2  -3 4752.82  108.29
   2   2  -3 4760.82  106.99
   2   2  -3 4784.72  106.99
   2   2  -3 4665.33  106.49
   2   2  -3 4728.43  105.89
  -2  -2   3 4629.34  105.99
  -2  -2   3 4767.82  106.59
  -2  -2   3 4801.42  108.09
  -2  -2   3 4455.15  107.09
  -2  -2   3 4870.61  105.79
  -2  -2   3 4688.23  107.89
  -2  -2   3 4831.32  107.29
   1   2  -3 1237.18   30.70
   1   2  -3 1214.08   31.30
   1   2  -3 1267.87   30.90
   1   2  -3 1260.27   30.60
   1   2  -3 1277.17   30.70
   1   2  -3 1257.47   30.30
  -1  -2   3 1168.78   28.30
  -1  -2   3 1282.77   30.60
  -1  -2   3 1222.38   30.50
  -1  -2   3 1224.88   31.20
  -1  -2   3 1195.68   30.40
  -1  -2   3 1219.98   30.00
  -1  -2   3 1274.87   30.70
  -1  -2   3 1282.07   31.10
   0   2  -3  855.31   22.00
   0   2  -3  816.22   21.70
   0   2  -3  863.41   23.00
   0   2  -3  818.22   22.50
   0   2  -3  866.31   21.70
   0   2  -3  869.01   22.20
   0  -2   3  860.21   22.60
   0  -2   3  864.91   22.00
   0  -2   3  863.41   21.90
   0  -2   3  840.42   22.10
   0  -2   3  838.52   21.50
   0  -2   3  840.42   20.70
   0  -2   3  876.41   23.00
  -1   2  -3   48.30    4.40
  -1   2  -3   63.69    5.40
  -1   2  -3   59.49    4.20
  -1   2  -3   51.39    4.30
  -1   2  -3   56.19    4.10
  -1   2  -3   66.79    5.00
   1  -2   3   64.09    5.60
   1  -2   3   48.40    4.80
   1  -2   3   51.99    4.10
   1  -2   3   50.19    4.30
   1  -2   3   49.50    4.50
   1  -2   3   58.19    4.30
  -2   2  -3 1768.42   42.70
  -2   2  -3 1709.13   40.60
  -2   2  -3 1757.72   41.20
  -2   2  -3 1721.83   40.60
  -2   2  -3 1713.63   41.20
  -2   2  -3 1707.23   43.80
   2  -2   3 1744.53   41.20
   2  -2   3 1720.03   41.10
   2  -2   3 1696.43   42.80
   2  -2   3 1739.83   43.80
   2  -2   3 1723.33   40.90
   2  -2   3 1746.33   41.50
  -3   2  -3  355.66   10.90
  -3   2  -3  370.46   11.80
  -3   2  -3  377.56   14.60
  -3   2  -3  371.26   14.00
  -3   2  -3  363.46   13.50
  -3   2  -3  383.26   11.00
   3  -2   3  364.96   11.80
   3  -2   3  366.56   11.70
   3  -2   3  384.06   14.90
   3  -2   3  353.76   11.50
   3  -2   3  358.16   13.80
   3  -2   3  355.46   12.00
  -4   2  -3  666.43   16.90
  -4   2  -3  631.54   21.10
  -4   2  -3  658.83   16.50
  -4   2  -3  625.74   17.90
  -4   2  -3  632.14   20.70
  -4   2  -3  646.34   21.70
  -4   2  -3  663.93   18.30
  -4   2  -3  613.04   16.30
   4  -2   3  628.94   21.20
   4  -2   3  647.24   21.70
   4  -2   3  639.14   18.60
   4  -2   3  656.53   18.50
   4  -2   3  641.14   18.30
   4  -2   3  626.94   18.30
  -5   2  -3  526.75   16.20
  -5   2  -3  508.35   19.40
  -5   2  -3  536.75   15.70
  -5   2  -3  526.55   21.00
  -5   2  -3  527.45   16.10
   5  -2   3  516.25   20.20
   5  -2   3  541.45   19.90
   5  -2   3  527.75   16.70
   5  -2   3  538.65   16.30
   5  -2   3  488.75   19.90
   5  -2   3  533.25   16.60
  -6   2  -3    2.60    3.30
  -6   2  -3   -2.30    3.60
  -6   2  -3    0.70    3.60
  -6   2  -3    4.20    4.80
  -6   2  -3   -1.20    5.90
   6  -2   3    6.40    4.70
   6  -2   3    4.30    3.70
   6  -2   3   -0.80    5.20
   6  -2   3   -6.30    5.70
   6  -2   3    0.60    4.80
   6  -2   3   -2.90    3.90
   6  -2   3   -2.80    4.00
  -7   2  -3  408.86   14.90
  -7   2  -3  388.76   18.80
  -7   2  -3  418.26   15.80
  -7   2  -3  386.46   20.70
   7  -2   3  394.96   15.40
   7  -2   3  380.86   15.40
   7  -2   3  399.06   15.80
   7  -2   3  374.46   16.60
   7  -2   3  417.16   17.20
   7  -2   3  430.06   19.30
  -8   2  -3   44.10    9.50
  -8   2  -3   53.59   12.70
   8  -2   3   38.70   10.40
   8  -2   3   43.60    7.60
   9   1  -3   75.99   12.10
   9   1  -3   97.99   17.50
   9   1  -3  107.09   15.20
  -9  -1   3   83.79   12.70
   8   1  -3  391.66   18.40
   8   1  -3  426.86   24.10
   8   1  -3  417.06   20.90
   8   1  -3  444.06   19.50
   8   1  -3  445.66   19.90
  -8  -1   3  446.56   22.40
  -8  -1   3  412.16   16.60
   7   1  -3  264.17   17.30
   7   1  -3  223.28   13.90
   7   1  -3  225.18   13.00
   7   1  -3  240.68   13.60
   7   1  -3  236.58   17.00
   7   1  -3  249.68   13.40
  -7  -1   3  224.78   11.50
  -7  -1   3  212.38    7.90
  -7  -1   3  230.48    7.80
  -7  -1   3  222.68   15.30
  -7  -1   3  233.68   11.70
   6   1  -3   72.59    8.10
   6   1  -3   58.19    8.00
   6   1  -3   65.29    8.20
   6   1  -3   65.49    8.30
   6   1  -3   76.49   10.90
   6   1  -3   71.79   10.70
  -6  -1   3   70.99    5.10
  -6  -1   3   75.39    5.20
  -6  -1   3   74.69    5.00
  -6  -1   3   55.19    9.50
  -6  -1   3   82.39    7.20
   5   1  -3  268.27   13.60
   5   1  -3  274.97   11.60
   5   1  -3  274.97   11.90
   5   1  -3  283.97   13.70
   5   1  -3  269.87   11.50
   5   1  -3  266.37   11.10
  -5  -1   3  272.17   12.50
  -5  -1   3  268.47    9.30
  -5  -1   3  262.77    9.50
  -5  -1   3  248.58   10.70
  -5  -1   3  270.97    9.40
  -5  -1   3  277.57   13.40
  -5  -1   3  253.47   10.60
   4   1  -3 1099.29   29.00
   4   1  -3 1123.89   30.80
   4   1  -3 1064.59   29.30
   4   1  -3 1102.69   31.10
   4   1  -3 1124.99   29.50
   4   1  -3 1119.79   29.90
  -4  -1   3 1151.68   31.30
  -4  -1   3 1128.99   28.00
  -4  -1   3 1116.09   29.20
  -4  -1   3 1133.69   27.90
  -4  -1   3 1158.78   30.50
  -4  -1   3 1115.59   29.00
   3   1  -3  340.27   11.40
   3   1  -3  317.47   10.80
   3   1  -3  309.87   12.20
   3   1  -3  322.17   11.60
   3   1  -3  317.57   11.60
   3   1  -3  322.57   11.30
  -3  -1   3  339.87   10.50
  -3  -1   3  337.07   10.40
  -3  -1   3  333.27   10.40
  -3  -1   3  324.67   11.00
  -3  -1   3  329.07   11.70
  -3  -1   3  316.17   11.10
  -3  -1   3  338.47   12.40
   2   1  -3 5113.09  114.29
   2   1  -3 4992.40  113.19
   2   1  -3 4919.71  111.69
   2   1  -3 4952.30  113.49
   2   1  -3 4931.01  113.09
   2   1  -3 5070.79  113.49
   2   1  -3 4977.50  113.79
  -2  -1   3 5071.19  113.19
  -2  -1   3 5036.80  113.39
  -2  -1   3 5123.39  113.79
  -2  -1   3 5017.60  112.39
  -2  -1   3 5067.99  112.79
  -2  -1   3 5196.58  114.09
   1   1  -3  258.27    9.10
   1   1  -3  248.58    8.80
   1   1  -3  260.17    9.10
   1   1  -3  262.67    9.20
   1   1  -3  258.57    8.00
   1   1  -3  250.47    8.70
   1   1  -3  261.37    8.60
  -1  -1   3  246.38    8.70
  -1  -1   3  264.97    8.50
  -1  -1   3  253.57    9.10
  -1  -1   3  266.37    9.00
  -1  -1   3  251.97    8.00
  -1  -1   3  258.97    8.80
  -1  -1   3  264.67    9.10
   0   1  -3   96.79    4.80
   0   1  -3   97.99    5.00
   0   1  -3  101.49    5.20
   0   1  -3   96.39    4.60
   0   1  -3   99.39    4.70
   0  -1   3  101.19    5.10
   0  -1   3  101.79    5.80
   0  -1   3   94.39    4.90
   0  -1   3  106.19    4.90
   0  -1   3   95.39    5.10
   0  -1   3   99.89    4.80
   0  -1   3   96.69    4.60
  -1   1  -3  200.88    8.80
  -1   1  -3  200.28    8.40
  -1   1  -3  191.18    7.00
  -1   1  -3  194.48    6.50
  -1   1  -3  207.58    7.60
  -1   1  -3  193.98    6.50
   1  -1   3  201.48    7.00
   1  -1   3  204.88    7.40
   1  -1   3  204.28    8.50
   1  -1   3  208.18    7.10
   1  -1   3  201.68    8.90
   1  -1   3  189.98    6.80
   1  -1   3  188.08    8.10
  -2   1  -3 2738.03   62.69
  -2   1  -3 2761.62   61.59
  -2   1  -3 2764.92   65.99
  -2   1  -3 2762.32   65.09
  -2   1  -3 2801.52   61.59
  -2   1  -3 2713.53   62.59
  -2   1  -3 2837.22   64.59
   2  -1   3 2756.72   63.09
   2  -1   3 2773.12   62.69
   2  -1   3 2671.83   61.79
   2  -1   3 2738.53   65.79
   2  -1   3 2677.33   62.49
   2  -1   3 2869.51   65.59
   2  -1   3 2696.43   62.69
  -3   1  -3 1555.34   36.70
  -3   1  -3 1593.24   37.00
  -3   1  -3 1561.24   39.80
  -3   1  -3 1576.74   40.10
  -3   1  -3 1541.35   40.50
   3  -1   3 1559.74   37.00
   3  -1   3 1580.44   37.50
   3  -1   3 1556.54   36.80
   3  -1   3 1571.34   40.60
   3  -1   3 1515.45   37.00
   3  -1   3 1568.84   40.70
   3  -1   3 1558.14   36.90
  -4   1  -3 1834.42   46.70
  -4   1  -3 1802.62   42.30
  -4   1  -3 1787.72   42.50
  -4   1  -3 1808.82   46.70
  -4   1  -3 1818.32   46.80
   4  -1   3 1803.62   42.60
   4  -1   3 1805.22   47.30
   4  -1   3 1781.82   42.80
   4  -1   3 1806.92   46.80
   4  -1   3 1831.52   43.10
   4  -1   3 1774.02   42.60
  -5   1  -3   14.20    3.00
  -5   1  -3   14.60    4.60
  -5   1  -3   14.50    3.10
  -5   1  -3   24.40    6.10
   5  -1   3   16.70    5.00
   5  -1   3   14.60    3.70
   5  -1   3   15.30    3.40
   5  -1   3    9.60    5.20
   5  -1   3    8.90    5.00
   5  -1   3   11.80    3.20
   5  -1   3   11.10    3.20
  -6   1  -3   36.80    4.30
  -6   1  -3   33.30    6.30
  -6   1  -3   18.80    6.80
  -6   1  -3   31.60    4.10
   6  -1   3   27.40    7.80
   6  -1   3   33.70    4.60
   6  -1   3   36.00    4.80
   6  -1   3   43.60    9.60
   6  -1   3   32.80    6.60
   6  -1   3   29.40    4.60
   6  -1   3   31.00    8.30
  -7   1  -3   66.39    6.60
  -7   1  -3   62.09    6.50
  -7   1  -3   75.99   11.60
   7  -1   3   68.49    7.10
   7  -1   3   73.19    9.60
   7  -1   3   69.39   11.90
   7  -1   3   69.69    8.10
   7  -1   3   64.19    7.40
   7  -1   3   60.39    8.20
  -8   1  -3  117.99   16.00
   8  -1   3   83.29    9.20
   8  -1   3  102.49   14.80
   8  -1   3  100.59   14.30
   9   0  -3  162.68   17.50
   9   0  -3  170.78   22.20
   9   0  -3  136.79   16.70
  -9   0   3  147.19   19.30
   8   0  -3   23.30    7.80
   8   0  -3    7.80    6.90
   8   0  -3   10.00    9.10
   8   0  -3   20.00    9.00
   8   0  -3   14.60    7.10
  -8   0   3   12.30    3.60
  -8   0   3    0.50    6.90
  -8   0   3    7.70    7.40
  -8   0   3   14.30    4.40
   7   0  -3  295.97   15.10
   7   0  -3  359.56   15.90
   7   0  -3  335.67   18.90
   7   0  -3  339.07   19.00
   7   0  -3  342.67   15.60
   7   0  -3  348.77   16.50
  -7   0   3  344.27   17.90
  -7   0   3  301.67   14.10
  -7   0   3  317.17   17.00
  -7   0   3  319.37   11.70
  -7   0   3  317.97   11.70
  -7   0   3  311.97   13.90
   6   0  -3  371.06   17.20
   6   0  -3  349.17   14.70
   6   0  -3  365.16   17.10
   6   0  -3  355.06   14.70
   6   0  -3  389.36   15.90
   6   0  -3  359.16   14.90
  -6   0   3  346.87   12.20
  -6   0   3  303.67   18.50
  -6   0   3  365.16   14.00
  -6   0   3  348.47   15.70
  -6   0   3  373.96   17.10
  -6   0   3  356.06   12.50
   5   0  -3 1339.27   38.10
   5   0  -3 1389.66   36.90
   5   0  -3 1436.56   36.70
   5   0  -3 1372.16   36.60
   5   0  -3 1373.66   37.40
  -5   0   3 1406.56   35.10
  -5   0   3 1420.76   36.40
  -5   0   3 1381.66   37.40
  -5   0   3 1445.06   35.00
  -5   0   3 1468.55   33.00
  -5   0   3 1441.36   38.70
  -5   0   3 1398.56   36.20
   4   0  -3  288.87   11.70
   4   0  -3  284.37   12.20
   4   0  -3  281.27   11.10
   4   0  -3  259.47   10.70
   4   0  -3  267.17   11.10
   4   0  -3  277.17   11.30
  -4   0   3  298.47   11.40
  -4   0   3  287.77   11.10
  -4   0   3  291.27   10.10
  -4   0   3  304.47   10.40
  -4   0   3  292.37   10.90
  -4   0   3  293.67   10.90
   3   0  -3  186.48    8.60
   3   0  -3  177.48    8.00
   3   0  -3  160.78    7.40
   3   0  -3  171.48    8.00
   3   0  -3  170.48    8.20
   3   0  -3  162.98    7.20
  -3   0   3  174.68    7.70
  -3   0   3  177.78    7.70
  -3   0   3  176.88    7.80
  -3   0   3  168.48    7.20
  -3   0   3  164.98    7.30
  -3   0   3  179.18    7.30
   2   0  -3  134.49    6.40
   2   0  -3  136.79    6.60
   2   0  -3  135.99    5.20
   2   0  -3  142.29    6.60
   2   0  -3  146.89    6.30
   2   0  -3  140.59    6.80
   2   0  -3  150.58    6.40
  -2   0   3  134.49    6.20
  -2   0   3  146.59    6.10
  -2   0   3  145.89    6.30
  -2   0   3  138.89    6.50
  -2   0   3  152.48    6.60
   1   0  -3   52.49    3.60
   1   0  -3   42.60    4.10
   1   0  -3   41.20    3.80
   1   0  -3   35.70    4.70
   1   0  -3   37.70    3.70
   1   0  -3   38.20    3.50
  -1   0   3   44.00    4.10
  -1   0   3   39.80    3.80
  -1   0   3   44.10    3.80
  -1   0   3   43.80    3.60
  -1   0   3   39.70    3.70
  -1   0   3   42.40    3.40
  -1   0   3   37.60    4.00
   0   0  -3 7731.93  170.98
   0   0  -3 7729.93  173.08
   0   0  -3 7694.83  171.68
   0   0  -3 7975.60  173.18
   0   0   3 7752.22  171.78
   0   0   3 7469.65  173.68
   0   0   3 7852.11  171.68
   0   0   3 7671.13  171.38
   0   0   3 7931.01  171.58
   0   0   3 7707.73  171.98
   0   0   3 7841.02  173.18
  -1   0  -3  818.12   18.30
  -1   0  -3  794.92   21.80
  -1   0  -3  797.82   20.10
  -1   0  -3  808.02   18.30
  -1   0  -3  787.92   19.70
  -1   0  -3  792.42   19.60
  -1   0  -3  810.62   22.60
  -1   0  -3  790.92   22.10
   1   0   3  813.12   19.60
   1   0   3  810.42   22.00
   1   0   3  802.62   22.70
   1   0   3  798.92   19.40
   1   0   3  805.22   20.30
   1   0   3  780.62   20.00
   1   0   3  779.62   22.10
   1   0   3  773.52   19.70
  -2   0  -3 2264.67   51.69
  -2   0  -3 2338.97   54.19
  -2   0  -3 2349.86   55.29
  -2   0  -3 2388.56   56.19
  -2   0  -3 2299.67   51.79
   2   0   3 2254.37   53.39
   2   0   3 2166.98   51.69
   2   0   3 2290.17   52.39
   2   0   3 2237.88   51.69
   2   0   3 2304.77   55.49
   2   0   3 2338.27   55.99
   2   0   3 2232.78   56.39
   2   0   3 2272.97   54.29
   2   0   3 2295.27   51.79
  -3   0  -3 1100.59   25.10
  -3   0  -3 1087.39   29.70
  -3   0  -3 1110.99   25.30
  -3   0  -3 1128.29   29.50
  -3   0  -3 1132.89   30.40
   3   0   3 1055.19   29.40
   3   0   3 1117.29   30.50
   3   0   3 1040.70   27.80
   3   0   3 1097.69   25.60
   3   0   3  938.91   33.10
   3   0   3 1066.99   25.40
   3   0   3 1007.00   32.50
   3   0   3 1095.79   25.60
  -4   0  -3    4.70    4.30
  -4   0  -3    0.80    1.40
  -4   0  -3    1.70    1.40
  -4   0  -3    1.00    3.80
   4   0   3    1.50    1.90
   4   0   3    8.90    3.90
   4   0   3    3.80    3.20
   4   0   3    3.10    4.50
   4   0   3    0.40    2.00
   4   0   3    1.40    4.40
   4   0   3   -1.40    4.20
   4   0   3    0.70    4.20
   4   0   3    1.70    1.80
   4   0   3   -0.50    1.80
  -5   0  -3  129.39   10.80
   5   0   3  116.29    9.30
   5   0   3  132.89    6.10
   5   0   3  119.19    6.30
   5   0   3  117.69    5.50
   5   0   3   93.79   10.50
   5   0   3  127.79   10.40
   5   0   3  111.49   13.10
   5   0   3  120.89    5.80
   5   0   3  128.49   11.70
   5   0   3  113.89   11.10
  -6   0  -3  257.67   16.30
   6   0   3  264.97    8.90
   6   0   3  261.37   17.50
   6   0   3  275.87   14.90
   6   0   3  270.27   10.60
   6   0   3  266.57   17.50
   6   0   3  263.37   10.10
   6   0   3  275.87   15.70
   6   0   3  277.67    9.00
   6   0   3  255.47   16.20
   6   0   3  271.07   18.30
  -7   0  -3   89.79   14.20
   7   0   3   96.99    8.10
   7   0   3   89.49   10.00
   7   0   3   84.09    5.40
   7   0   3   92.69   12.40
   7   0   3  116.49   14.10
   7   0   3   93.79   12.70
  -8   0  -3  243.28   21.80
   8   0   3  195.08   21.80
   8   0   3  193.78   22.70
   9  -1  -3  188.68   17.70
   9  -1  -3  204.48   21.90
   9  -1  -3  199.48   18.70
  -9   1   3  187.08   19.30
  -9   1   3  168.08    9.70
   8  -1  -3   15.00   10.40
   8  -1  -3   10.80    9.60
   8  -1  -3   28.20    9.20
   8  -1  -3   17.20    8.00
   8  -1  -3   10.90    7.40
   8  -1  -3   25.00    8.20
  -8   1   3   26.50    8.70
  -8   1   3   18.50    5.10
  -8   1   3   18.00    5.90
  -8   1   3   17.00    7.40
  -8   1   3   20.90    4.80
   7  -1  -3  109.49   11.60
   7  -1  -3  103.29   13.30
   7  -1  -3   90.79   13.10
   7  -1  -3   77.89   10.50
   7  -1  -3   81.79   10.20
   7  -1  -3   95.59   11.50
  -7   1   3  104.89    8.40
  -7   1   3   89.69    8.10
  -7   1   3  105.79    9.60
  -7   1   3  106.29   16.50
  -7   1   3  105.69    9.90
  -7   1   3   97.89    6.80
  -7   1   3  114.19   12.00
   6  -1  -3  419.36   16.40
   6  -1  -3  418.26   18.20
   6  -1  -3  434.36   17.40
   6  -1  -3  451.55   18.30
   6  -1  -3  419.66   16.60
   6  -1  -3  404.06   16.50
  -6   1   3  428.16   14.70
  -6   1   3  433.16   14.00
  -6   1   3  402.56   14.40
  -6   1   3  412.46   15.90
  -6   1   3  416.26   15.80
  -6   1   3  405.16   16.60
   5  -1  -3  328.17   13.50
   5  -1  -3  331.07   14.10
   5  -1  -3  329.97   13.20
   5  -1  -3  350.86   14.30
   5  -1  -3  343.17   14.20
   5  -1  -3  326.87   13.20
  -5   1   3  349.07   11.90
  -5   1   3  352.16   13.30
  -5   1   3  348.47   12.40
  -5   1   3  285.67   13.10
  -5   1   3  349.47   13.50
  -5   1   3  326.37   13.00
   4  -1  -3  505.65   16.60
   4  -1  -3  515.65   16.50
   4  -1  -3  486.45   16.30
   4  -1  -3  511.45   16.80
   4  -1  -3  515.25   17.20
   4  -1  -3  479.35   16.00
  -4   1   3  507.85   16.30
  -4   1   3  506.85   15.80
  -4   1   3  515.25   15.80
  -4   1   3  498.05   16.20
  -4   1   3  523.65   15.60
   3  -1  -3  471.65   14.80
   3  -1  -3  464.05   15.00
   3  -1  -3  493.15   15.20
   3  -1  -3  502.85   15.80
   3  -1  -3  466.75   14.80
  -3   1   3  508.65   14.80
  -3   1   3  497.45   14.70
  -3   1   3  510.65   15.30
  -3   1   3  508.65   15.30
  -3   1   3  479.05   13.80
   2  -1  -3  270.87    9.60
   2  -1  -3  305.67   11.20
   2  -1  -3  283.77   10.50
   2  -1  -3  284.77    9.40
   2  -1  -3  282.67   10.00
   2  -1  -3  279.47   10.20
  -2   1   3  272.57    8.00
  -2   1   3  275.57    8.80
  -2   1   3  292.77    9.80
  -2   1   3  299.57   10.10
  -2   1   3  284.97    9.70
  -2   1   3  285.97   10.10
   1  -1  -3 5150.68  115.79
   1  -1  -3 5199.48  116.39
   1  -1  -3 5082.29  114.39
   1  -1  -3 5121.89  115.79
   1  -1  -3 5043.10  117.39
   1  -1  -3 5255.07  115.39
  -1   1   3 5368.96  117.49
  -1   1   3 5018.60  115.49
  -1   1   3 5162.68  115.99
  -1   1   3 5220.48  115.99
  -1   1   3 5156.78  114.39
  -1   1   3 5238.38  115.89
   0  -1  -3 6131.19  140.19
   0  -1  -3 6292.67  142.99
   0  -1  -3 6428.06  141.89
   0  -1  -3 6342.07  140.89
   0  -1  -3 6462.95  139.39
   0   1   3 6326.97  142.99
   0   1   3 6345.46  140.59
   0   1   3 6270.47  140.59
   0   1   3 6333.87  140.19
   0   1   3 6381.56  140.89
   0   1   3 6238.38  139.19
  -1  -1  -3 3007.70   68.09
  -1  -1  -3 3101.19   72.19
  -1  -1  -3 3180.88   71.09
   1   1   3 3001.70   69.39
   1   1   3 2885.41   68.29
   1   1   3 3112.49   73.29
   1   1   3 3106.39   71.39
   1   1   3 2962.30   68.09
   1   1   3 3100.39   72.39
   1   1   3 3040.00   68.59
   1   1   3 3108.99   73.09
   1   1   3 2909.71   68.49
  -2  -1  -3  166.78    8.00
  -2  -1  -3  158.68    4.40
  -2  -1  -3  150.98    4.30
  -2  -1  -3  150.78    8.30
   2   1   3  154.18    5.00
   2   1   3  162.08    5.20
   2   1   3  148.89    8.20
   2   1   3  149.99    9.60
   2   1   3  156.58    9.50
   2   1   3  139.59    8.50
   2   1   3  148.99    7.50
   2   1   3  157.08    4.90
   2   1   3  154.88    9.50
   2   1   3  152.38    4.90
  -3  -1  -3   24.50    4.70
  -3  -1  -3   31.70    5.20
   3   1   3   35.90    2.50
   3   1   3   37.50    7.20
   3   1   3   36.50    6.20
   3   1   3   40.60    6.10
   3   1   3   53.79    7.10
   3   1   3   42.80    6.10
  -4  -1  -3  190.58   11.30
   4   1   3  180.78   12.00
   4   1   3  180.28    5.90
   4   1   3  179.58    5.90
   4   1   3  204.28   12.90
   4   1   3  188.48   11.80
   4   1   3  181.58   11.70
   4   1   3  184.78   11.60
  -5  -1  -3  537.85   20.90
   5   1   3  509.55   22.10
   5   1   3  481.55   13.30
   5   1   3  499.75   19.60
   5   1   3  502.55   21.10
   5   1   3  497.25   21.50
   5   1   3  473.85   20.90
   5   1   3  503.45   13.20
   5   1   3  516.75   19.70
   5   1   3  482.05   19.30
   6   1   3  416.46   19.80
   6   1   3  406.76   12.70
   6   1   3  401.76   23.10
   6   1   3  420.86   18.50
   6   1   3  389.76   19.60
   6   1   3  405.36   12.30
   6   1   3  407.26   23.00
   6   1   3  441.46   20.60
   7   1   3   27.30   10.50
   7   1   3   30.90    7.60
   7   1   3   51.59   12.80
   9  -2  -3   66.79   11.80
   9  -2  -3   59.69   11.10
   9  -2  -3   77.99   14.80
  -9   2   3   82.39   13.40
  -9   2   3   50.89    8.70
  -9   2   3   62.59    8.00
  -9   2   3   76.49   13.40
   8  -2  -3    3.80    8.90
   8  -2  -3   24.10   12.50
   8  -2  -3    9.80    8.40
   8  -2  -3   10.40    8.60
   8  -2  -3    9.40    7.70
  -8   2   3    2.40    7.20
  -8   2   3    0.10    5.20
  -8   2   3   13.40    7.90
  -8   2   3   10.30    5.00
  -8   2   3   15.20    6.40
  -8   2   3    6.50    5.70
   7  -2  -3   31.50    7.80
   7  -2  -3   48.10    8.70
   7  -2  -3   37.80    7.70
   7  -2  -3   59.49    8.80
   7  -2  -3   39.90    7.40
  -7   2   3   43.40    6.20
  -7   2   3   56.09    8.50
  -7   2   3   40.70    6.20
  -7   2   3   37.70    6.30
  -7   2   3   52.69    6.60
  -7   2   3   40.70    6.80
   6  -2  -3  302.37   14.40
   6  -2  -3  276.17   13.80
   6  -2  -3  289.87   15.00
   6  -2  -3  280.47   14.10
   6  -2  -3  296.37   14.70
  -6   2   3  295.87   13.50
  -6   2   3  305.67   12.90
  -6   2   3  302.77   13.90
  -6   2   3  297.07   13.70
  -6   2   3  287.77   12.80
  -6   2   3  304.67   12.70
   5  -2  -3  554.64   19.00
   5  -2  -3  570.24   20.00
   5  -2  -3  579.14   19.20
   5  -2  -3  547.75   18.90
   5  -2  -3  569.14   19.20
  -5   2   3  570.44   18.90
  -5   2   3  570.84   14.40
  -5   2   3  588.94   19.10
  -5   2   3  581.24   18.50
  -5   2   3  579.94   18.70
   4  -2  -3  582.54   18.50
   4  -2  -3  582.94   18.00
   4  -2  -3  585.74   19.40
   4  -2  -3  593.14   18.80
   4  -2  -3  572.84   18.50
  -4   2   3  599.24   17.60
  -4   2   3  611.94   18.40
  -4   2   3  618.84   18.90
  -4   2   3  583.44   16.10
  -4   2   3  564.44   18.40
  -4   2   3  579.14   17.70
   3  -2  -3  393.26   14.20
   3  -2  -3  394.16   12.50
   3  -2  -3  397.46   13.40
   3  -2  -3  377.56   13.60
   3  -2  -3  411.76   13.70
  -3   2   3  402.56   12.90
  -3   2   3  389.46   12.90
  -3   2   3  389.76   13.30
  -3   2   3  383.96   13.50
  -3   2   3  413.86   12.20
  -3   2   3  413.96   13.90
   2  -2  -3 3643.24   83.29
   2  -2  -3 3611.34   83.69
   2  -2  -3 3696.43   84.29
   2  -2  -3 3686.53   83.69
   2  -2  -3 3630.74   85.69
   2  -2  -3 3516.05   81.59
  -2   2   3 3712.13   83.89
  -2   2   3 3646.34   84.49
  -2   2   3 3587.44   83.49
  -2   2   3 3651.03   83.79
  -2   2   3 3659.03   83.39
   1  -2  -3 1212.68   29.10
   1  -2  -3 1214.68   32.40
   1  -2  -3 1165.38   30.10
   1  -2  -3 1233.28   29.70
   1  -2  -3 1182.28   29.60
   1  -2  -3 1200.68   29.90
  -1   2   3 1177.68   29.90
  -1   2   3 1213.88   29.70
  -1   2   3 1165.08   29.60
  -1   2   3 1216.78   32.10
  -1   2   3 1197.08   29.90
   0  -2  -3    6.80    1.50
   0  -2  -3    9.20    2.30
   0  -2  -3   11.50    4.20
   0  -2  -3    2.10    2.60
   0  -2  -3    8.10    2.10
   0   2   3    6.10    2.20
   0   2   3    6.10    2.20
   0   2   3    4.60    2.10
   0   2   3    7.90    2.40
   0   2   3    2.50    3.50
   0   2   3    8.80    2.40
   0   2   3    3.70    3.40
  -1  -2  -3 3122.59   69.39
  -1  -2  -3 3255.57   72.49
  -1  -2  -3 3006.80   74.29
  -1  -2  -3 3076.29   69.89
   1   2   3 3223.08   74.89
   1   2   3 3187.98   71.89
   1   2   3 3051.99   69.99
   1   2   3 3142.69   72.99
   1   2   3 3128.29   69.99
   1   2   3 3075.99   70.09
   1   2   3 2989.70   69.69
   1   2   3 3012.70   76.49
   1   2   3 3034.40   69.59
  -2  -2  -3   56.59    6.30
  -2  -2  -3   36.40    6.00
   2   2   3   28.10    5.40
   2   2   3   46.10    7.50
   2   2   3   40.00    2.90
   2   2   3   39.70    6.60
   2   2   3   30.70    4.80
   2   2   3   39.60    3.10
   2   2   3   38.10    2.60
   2   2   3   41.90    2.60
   2   2   3   31.30    5.80
   2   2   3   41.60    4.40
   2   2   3   52.99    6.10
   3   2   3  182.68   11.70
   3   2   3  173.38    8.90
   3   2   3  182.48   12.40
   3   2   3  189.68   11.20
   3   2   3  176.08   10.70
   3   2   3  175.28   10.80
   3   2   3  167.68   12.00
   4   2   3  126.79   11.40
   4   2   3  121.69   11.10
   4   2   3  104.39   12.10
   4   2   3  119.49   11.20
   4   2   3  122.09   12.60
   4   2   3  120.59    9.00
   4   2   3  122.19   11.00
   5   2   3  563.84   23.10
   5   2   3  530.65   22.30
   5   2   3  555.44   20.60
   5   2   3  566.84   25.10
   5   2   3  572.64   22.10
   5   2   3  527.25   23.70
   5   2   3  543.55   23.70
   6   2   3  179.48   15.10
   6   2   3  187.08    7.30
   6   2   3  201.38   18.10
   6   2   3  211.88   14.60
   6   2   3  191.48   18.70
   7   2   3  135.89   18.30
   7   2   3  164.18   16.20
   9  -3  -3   18.40   12.10
   9  -3  -3  -21.70    9.70
   9  -3  -3   27.80   13.00
  -9   3   3   -3.30    7.10
  -9   3   3    6.30    7.60
  -9   3   3   10.20   11.30
  -9   3   3    3.80   10.10
   8  -3  -3  800.32   30.10
   8  -3  -3  843.92   31.40
   8  -3  -3  860.31   31.50
   8  -3  -3  813.82   29.40
  -8   3   3  837.02   28.00
  -8   3   3  853.51   30.40
  -8   3   3  837.52   26.80
  -8   3   3  849.52   29.00
  -8   3   3  791.62   26.60
   7  -3  -3   57.49    9.10
   7  -3  -3   61.39    9.10
   7  -3  -3   64.09    9.80
   7  -3  -3   52.79    8.80
   7  -3  -3   90.89   13.40
  -7   3   3   77.19   10.40
  -7   3   3   86.09    9.90
  -7   3   3   70.39    9.90
  -7   3   3   94.89   12.20
  -7   3   3   78.09   10.90
  -7   3   3   59.69   10.30
   6  -3  -3   88.99   11.40
   6  -3  -3   81.69    9.60
   6  -3  -3   89.19   10.00
   6  -3  -3   95.99   10.20
  -6   3   3   94.09    8.80
  -6   3   3   79.69   10.00
  -6   3   3   90.29    9.00
  -6   3   3   69.99    9.30
  -6   3   3   76.69    9.50
  -6   3   3   88.09    9.10
   5  -3  -3  265.67   12.10
   5  -3  -3  262.37   12.90
   5  -3  -3  254.57   12.80
   5  -3  -3  262.37   13.80
   5  -3  -3  263.57   13.30
  -5   3   3  281.87   12.00
  -5   3   3  275.07   12.60
  -5   3   3  256.17   12.00
  -5   3   3  269.07   13.00
  -5   3   3  255.77    9.60
  -5   3   3  267.87   12.30
   4  -3  -3 1324.77   35.50
   4  -3  -3 1294.27   35.40
   4  -3  -3 1360.06   36.50
   4  -3  -3 1325.97   35.20
   4  -3  -3 1281.07   33.80
  -4   3   3 1327.77   33.80
  -4   3   3 1304.87   35.10
  -4   3   3 1338.47   35.30
  -4   3   3 1349.47   35.70
  -4   3   3 1347.47   35.70
  -4   3   3 1377.86   34.90
   3  -3  -3  694.33   21.30
   3  -3  -3  682.43   20.80
   3  -3  -3  667.53   18.50
   3  -3  -3  706.63   20.80
  -3   3   3  667.33   20.40
  -3   3   3  670.43   20.70
  -3   3   3  695.93   20.70
  -3   3   3  720.53   20.30
  -3   3   3  726.03   21.10
   2  -3  -3  940.71   25.30
   2  -3  -3  857.71   26.70
   2  -3  -3  956.90   26.00
   2  -3  -3  942.31   28.20
   2  -3  -3  923.51   24.70
  -2   3   3  946.41   26.90
  -2   3   3  930.61   25.30
  -2   3   3  931.51   25.40
  -2   3   3  970.10   25.70
  -2   3   3  936.71   24.90
   1  -3  -3  771.32   23.90
   1  -3  -3  747.63   20.10
   1  -3  -3  719.33   21.20
   1  -3  -3  761.92   19.60
   1  -3  -3  759.22   20.00
  -1   3   3  701.63   23.70
  -1   3   3  763.52   20.80
  -1   3   3  741.13   20.30
  -1   3   3  756.42   20.60
  -1   3   3  755.32   20.80
   0  -3  -3    1.50    3.80
   0  -3  -3   -0.20    2.10
   0  -3  -3    4.50    2.60
   0  -3  -3   -1.20    2.30
   0   3   3    7.80    4.60
   0   3   3    3.00    2.40
   0   3   3   -0.10    2.30
   0   3   3   -1.80    2.30
   0   3   3    3.70    4.70
   0   3   3    1.20    2.40
  -1  -3  -3  270.37   10.50
  -1  -3  -3  259.27    8.60
  -1  -3  -3  251.67    8.00
  -1  -3  -3  266.57   12.90
   1   3   3  266.47   13.70
   1   3   3  256.17    8.80
   1   3   3  258.57    8.70
   1   3   3  251.97   13.50
   1   3   3  270.47   11.20
   1   3   3  249.88   10.90
   1   3   3  262.07    8.70
   1   3   3  247.98   10.50
  -2  -3  -3  176.38   11.40
  -2  -3  -3  190.98    9.70
   2   3   3  173.18   10.60
   2   3   3  168.78    7.60
   2   3   3  175.38    5.80
   2   3   3  185.28   10.70
   2   3   3  174.28    5.50
   2   3   3  167.58   12.60
   2   3   3  179.78    6.30
   2   3   3  171.58   12.70
   2   3   3  164.48   12.50
   2   3   3  167.98    6.30
   2   3   3  186.68   11.90
   3   3   3  168.78   12.40
   3   3   3  194.48   13.20
   3   3   3  172.58    6.10
   3   3   3  182.28   13.00
   3   3   3  190.58   12.00
   3   3   3  186.28    5.90
   3   3   3  193.38   15.70
   3   3   3  187.88   13.80
   3   3   3  177.68    9.20
   4   3   3  951.20   31.00
   4   3   3  959.60   33.20
   4   3   3  984.30   32.30
   4   3   3  964.80   28.10
   4   3   3  948.21   32.10
   4   3   3  965.60   32.00
   4   3   3  964.50   33.50
   5   3   3  231.48   20.20
   5   3   3  219.88   16.40
   5   3   3  219.98   19.80
   5   3   3  221.38   14.70
   5   3   3  264.67   21.00
   5   3   3  199.78   17.80
   5   3   3  252.87   20.80
   6   3   3  110.29   15.40
   9  -4  -3  116.29   15.10
   9  -4  -3  148.89   20.70
   9  -4  -3  133.09   17.20
  -9   4   3  130.69   15.00
  -9   4   3  124.49   19.40
   8  -4  -3  114.19   16.00
   8  -4  -3   88.99   12.70
   8  -4  -3  107.69   14.10
   8  -4  -3   81.19   12.50
  -8   4   3   90.09   14.50
  -8   4   3  116.49   13.40
  -8   4   3  107.09   13.90
  -8   4   3   91.59   11.00
   7  -4  -3  260.17   17.60
   7  -4  -3  230.38   17.90
   7  -4  -3  229.48   15.60
   7  -4  -3  239.28   15.80
  -7   4   3  235.58   15.50
  -7   4   3  241.78   15.20
  -7   4   3  234.88   15.20
  -7   4   3  286.47   16.00
  -7   4   3  246.98   16.20
  -7   4   3  259.17   14.80
   6  -4  -3  299.97   16.40
   6  -4  -3  266.47   15.50
   6  -4  -3  274.37   15.60
   6  -4  -3  275.17   14.20
   6  -4  -3  295.77   16.70
  -6   4   3  286.07   14.60
  -6   4   3  273.77   15.20
  -6   4   3  295.47   16.60
  -6   4   3  295.97   14.80
  -6   4   3  294.47   15.00
  -6   4   3  290.77   14.50
   5  -4  -3    3.10    4.00
   5  -4  -3    1.20    5.50
   5  -4  -3    3.20    5.70
   5  -4  -3   -2.90    5.40
   5  -4  -3   -6.40    5.00
  -5   4   3    2.00    3.70
  -5   4   3    6.10    4.40
  -5   4   3    1.40    4.70
  -5   4   3    1.30    4.50
  -5   4   3    3.30    5.20
  -5   4   3    5.60    5.10
   4  -4  -3  699.93   22.50
   4  -4  -3  660.93   19.60
   4  -4  -3  685.03   22.40
   4  -4  -3  678.13   21.90
   4  -4  -3  733.93   26.70
  -4   4   3  689.73   22.00
  -4   4   3  673.83   22.30
  -4   4   3  706.03   22.50
  -4   4   3  680.73   21.50
  -4   4   3  696.83   21.50
   3  -4  -3 1012.90   32.60
   3  -4  -3 1080.69   29.40
   3  -4  -3 1014.40   25.90
   3  -4  -3 1076.89   29.50
   3  -4  -3 1066.69   30.20
   3  -4  -3 1049.59   28.80
  -3   4   3 1057.79   29.70
  -3   4   3 1051.69   28.80
  -3   4   3 1055.69   29.50
  -3   4   3 1065.19   29.80
   2  -4  -3  575.04   21.40
   2  -4  -3  551.74   17.80
   2  -4  -3  576.54   15.90
   2  -4  -3  583.04   18.00
   2  -4  -3  561.34   17.20
   2  -4  -3  584.94   18.80
  -2   4   3  578.84   17.80
  -2   4   3  571.84   18.40
  -2   4   3  550.94   20.00
  -2   4   3  566.14   18.30
  -2   4   3  566.44   18.10
   1  -4  -3    6.30    3.40
   1  -4  -3    5.20    3.10
   1  -4  -3    1.60    2.70
   1  -4  -3    4.40    2.50
   1  -4  -3   -6.20    4.70
  -1   4   3   -4.80    4.00
  -1   4   3    2.90    3.00
  -1   4   3    3.20    2.90
  -1   4   3    4.10    3.20
   0  -4  -3   17.00    3.30
   0  -4  -3   11.90    3.20
   0  -4  -3    9.30    5.20
   0  -4  -3   14.30    3.40
   0   4   3   11.00    3.10
   0   4   3   11.30    3.50
   0   4   3   14.70    3.60
   0   4   3    4.60    6.30
  -1  -4  -3   -0.40    5.00
  -1  -4  -3    5.90    2.50
  -1  -4  -3    5.40    2.70
   1   4   3    0.00    2.70
   1   4   3   -8.00    6.10
   1   4   3    1.10    2.80
   1   4   3   -4.40    5.70
   1   4   3    6.10    2.70
   1   4   3    1.10    2.60
   1   4   3    2.40    4.60
   1   4   3    5.10    5.70
  -2  -4  -3 2120.89   55.89
   2   4   3 2107.19   57.89
   2   4   3 2097.29   56.89
   2   4   3 2122.99   49.00
   2   4   3 2044.30   49.00
   2   4   3 2054.99   48.70
   2   4   3 2213.78   56.99
   2   4   3 2120.09   53.79
   2   4   3 2003.20   48.00
   2   4   3 2056.59   47.80
   2   4   3 2134.29   54.59
  -3  -4  -3 1155.88   35.20
   3   4   3 1084.19   37.40
   3   4   3 1149.39   33.50
   3   4   3 1116.89   27.10
   3   4   3 1103.29   36.70
   3   4   3 1156.18   36.60
   3   4   3 1114.89   30.10
   3   4   3 1147.59   36.80
   3   4   3 1068.49   26.90
   3   4   3 1122.69   34.80
   4   4   3  108.89   14.40
   4   4   3  104.19   16.90
   4   4   3  112.59   15.10
   4   4   3  113.09   16.70
   4   4   3  122.49   17.20
   4   4   3  102.59   10.60
   5   4   3   87.99   13.70
   5   4   3   76.69   11.80
   8  -5  -3   44.40   12.00
   8  -5  -3   47.10   11.40
   8  -5  -3   17.10   11.70
   8  -5  -3   24.70   11.00
   8  -5  -3   25.70   12.80
  -8   5   3   25.40   14.40
  -8   5   3   33.60   10.10
  -8   5   3   28.50   10.50
  -8   5   3   33.70    9.50
   7  -5  -3  192.88   17.60
   7  -5  -3  215.18   18.30
   7  -5  -3  208.98   15.00
   7  -5  -3  205.48   15.70
   7  -5  -3  215.28   18.90
  -7   5   3  200.58   27.60
  -7   5   3  230.18   15.90
  -7   5   3  205.78   17.00
  -7   5   3  214.88   15.80
  -7   5   3  227.08   15.80
   6  -5  -3  157.88   15.10
   6  -5  -3  165.08   11.80
   6  -5  -3  186.28   15.40
   6  -5  -3  183.78   14.50
   6  -5  -3  179.28   15.50
  -6   5   3  165.08   13.00
  -6   5   3  219.78   22.20
  -6   5   3  176.98   14.10
  -6   5   3  185.78   16.70
  -6   5   3  157.18   13.10
  -6   5   3  146.69   13.10
   5  -5  -3  220.98   11.30
   5  -5  -3  245.38   14.70
   5  -5  -3  241.88   15.40
   5  -5  -3  224.28   14.50
   5  -5  -3  239.08   14.80
  -5   5   3  219.78   13.40
  -5   5   3  253.47   14.30
  -5   5   3  198.88   18.20
  -5   5   3  224.58   13.50
  -5   5   3  244.38   13.20
  -5   5   3  241.88   14.10
   4  -5  -3  127.09   11.10
   4  -5  -3  126.49   10.40
   4  -5  -3  109.99    7.40
   4  -5  -3  124.59   11.00
   4  -5  -3  121.49   11.70
  -4   5   3  114.39   10.60
  -4   5   3  109.79   10.40
  -4   5   3  122.09   10.50
  -4   5   3  117.09   10.40
  -4   5   3  107.19   10.20
   3  -5  -3  361.36   14.90
   3  -5  -3  343.37   10.90
   3  -5  -3  349.37   14.40
   3  -5  -3  383.26   15.20
   3  -5  -3  339.27   10.30
   3  -5  -3  365.86   15.90
   3  -5  -3  337.07   21.60
   3  -5  -3  322.97   10.10
  -3   5   3  359.76   16.60
  -3   5   3  356.06   14.90
  -3   5   3  332.17   14.60
  -3   5   3  361.36   15.00
  -3   5   3  344.77   14.10
   2  -5  -3  230.68   11.30
   2  -5  -3  214.48    7.30
   2  -5  -3  220.68   15.00
   2  -5  -3  225.98   11.50
   2  -5  -3  220.28   10.90
  -2   5   3  215.68   11.20
  -2   5   3  228.98   11.60
  -2   5   3  221.48   11.30
  -2   5   3  210.18   13.90
   1  -5  -3  153.08    7.30
   1  -5  -3  149.69    9.30
   1  -5  -3  155.28   10.00
   1  -5  -3  148.49    6.20
   1  -5  -3  142.59   12.70
   1  -5  -3  153.98    7.60
  -1   5   3  157.38    9.50
  -1   5   3  139.19   12.40
  -1   5   3  159.68    9.30
   0  -5  -3 1543.25   45.20
   0  -5  -3 1550.24   38.60
   0  -5  -3 1536.45   39.40
   0   5   3 1561.34   39.40
   0   5   3 1558.44   45.70
   0   5   3 1616.64   39.80
   0   5   3 1518.45   39.20
  -1  -5  -3  144.09    7.90
  -1  -5  -3  157.08    7.50
  -1  -5  -3  162.68   14.90
   1   5   3  146.59    8.00
   1   5   3  128.69   12.20
   1   5   3  151.48    7.90
   1   5   3  135.99   15.00
   1   5   3  139.29   14.70
   1   5   3  153.38    8.30
  -2  -5  -3  859.01   29.60
   2   5   3  910.51   41.60
   2   5   3  771.72   21.00
   2   5   3  845.42   22.70
   2   5   3  828.12   28.90
   2   5   3  780.32   20.70
  -3  -5  -3  242.38   17.40
   3   5   3  202.98   21.10
   3   5   3  199.78   18.70
   3   5   3  219.98   10.40
   3   5   3  221.28    9.20
   3   5   3  203.48    9.50
   3   5   3  150.68   17.60
   3   5   3  198.48   15.60
   4   5   3  301.77   14.60
   4   5   3  265.37   21.10
   4   5   3  240.58   28.30
   8  -6  -3  -15.10   11.00
   8  -6  -3    2.60   13.70
   8  -6  -3  -16.30   14.20
  -8   6   3   -3.90   10.00
  -8   6   3  -14.50   10.90
  -8   6   3    3.00   11.10
   7  -6  -3  152.78   18.20
   7  -6  -3  158.38   15.40
   7  -6  -3  156.18   18.00
   7  -6  -3  131.99   19.10
   7  -6  -3  106.99   14.70
  -7   6   3  152.18   19.50
  -7   6   3  162.68   16.00
  -7   6   3  167.58   16.90
  -7   6   3  162.48   16.50
   6  -6  -3  130.39   17.50
   6  -6  -3  139.89   19.80
   6  -6  -3  144.09   12.00
   6  -6  -3  143.29   14.80
   6  -6  -3  131.69   16.00
  -6   6   3  150.28   14.70
  -6   6   3  170.28   16.20
  -6   6   3  142.39   15.50
  -6   6   3  164.28   16.80
   5  -6  -3  120.29    8.30
   5  -6  -3  138.99   14.20
   5  -6  -3  143.49   14.90
   5  -6  -3  122.59   14.10
   5  -6  -3  129.79   14.80
   5  -6  -3  129.69    9.70
  -5   6   3  132.19   12.80
  -5   6   3  144.29   14.10
  -5   6   3  127.39   13.50
  -5   6   3  132.49   12.40
   4  -6  -3   84.99    7.00
   4  -6  -3   89.99   12.00
   4  -6  -3   89.99   13.50
   4  -6  -3   75.59    4.90
   4  -6  -3   68.99    7.30
   4  -6  -3  116.89   13.00
   4  -6  -3   84.89   11.50
   4  -6  -3   89.79   11.90
  -4   6   3  101.99   11.50
  -4   6   3   93.49   11.80
  -4   6   3   88.39   11.20
  -4   6   3   87.69   11.40
  -4   6   3   85.79   12.20
   3  -6  -3   27.80    6.70
   3  -6  -3   20.00    6.20
   3  -6  -3   24.70    7.10
   3  -6  -3   13.00    9.20
   3  -6  -3   30.10    6.90
  -3   6   3   18.20    6.50
  -3   6   3   31.90    7.00
  -3   6   3   15.10    6.00
  -3   6   3   20.10    8.70
  -3   6   3   24.60    6.70
   2  -6  -3  859.11   27.70
   2  -6  -3  880.91   25.30
   2  -6  -3  835.72   26.50
   2  -6  -3  873.91   31.70
   2  -6  -3  807.02   28.40
  -2   6   3  845.42   26.30
  -2   6   3  844.92   30.30
  -2   6   3  854.01   26.60
  -2   6   3  841.62   26.60
  -2   6   3  859.51   27.10
   1  -6  -3  493.15   13.90
   1  -6  -3  523.35   23.30
   1  -6  -3  491.15   14.10
   1  -6  -3  519.25   20.80
   1  -6  -3  496.15   18.70
  -1   6   3  482.85   18.10
  -1   6   3  508.15   18.20
  -1   6   3  473.55   23.40
  -1   6   3  476.65   18.00
  -1   6   3  532.75   18.80
   0  -6  -3  210.28   11.90
   0  -6  -3  223.28   12.10
   0  -6  -3  227.48   17.00
   0   6   3  225.68   11.50
   0   6   3  223.28   12.00
   0   6   3  231.18   12.60
   0   6   3  241.38   11.60
  -1  -6  -3  668.43   19.20
  -1  -6  -3  631.84   22.70
  -1  -6  -3  675.43   27.00
   1   6   3  548.35   25.00
   1   6   3  642.24   20.60
   1   6   3  641.54   19.60
   1   6   3  627.64   19.40
   1   6   3  669.13   20.70
  -2  -6  -3   74.89   11.80
   2   6   3   78.59    8.40
   2   6   3   72.29    7.80
   2   6   3   67.69    5.90
   2   6   3   76.99   12.90
   2   6   3   50.69    6.20
  -3  -6  -3   30.90   11.50
   3   6   3   23.20   11.50
   7  -7  -3   -8.10   18.70
   7  -7  -3    1.90    9.90
   7  -7  -3   -3.10   13.70
  -7   7   3   23.30   11.20
  -7   7   3   16.40   11.60
   6  -7  -3    2.80    7.40
   6  -7  -3    7.20   12.00
   6  -7  -3   17.70   11.00
  -6   7   3   13.60   16.00
  -6   7   3  -10.10    9.00
  -6   7   3    5.90    8.90
  -6   7   3    3.00    8.80
   5  -7  -3  341.47   21.70
   5  -7  -3  317.07   14.10
   5  -7  -3  345.37   25.30
   5  -7  -3  332.97   20.30
  -5   7   3  359.46   20.10
  -5   7   3  369.56   21.40
  -5   7   3  355.06   19.70
   4  -7  -3  138.39   14.80
   4  -7  -3  128.59   16.80
   4  -7  -3  130.49   15.80
   4  -7  -3  122.59   18.90
  -4   7   3  156.68   14.50
  -4   7   3  116.59   18.00
  -4   7   3  109.39   13.70
  -4   7   3  141.59   16.00
   3  -7  -3   91.29   10.30
   3  -7  -3   78.59   10.40
   3  -7  -3  105.29   12.30
   3  -7  -3   98.19   14.70
  -3   7   3  107.19   13.80
  -3   7   3   95.29   10.60
  -3   7   3  100.19   12.70
   2  -7  -3  277.37   20.20
   2  -7  -3  248.98   13.40
   2  -7  -3  279.27   17.40
  -2   7   3  292.17   16.20
  -2   7   3  274.17   15.50
  -2   7   3  261.47   15.80
   1  -7  -3  178.78   14.70
   1  -7  -3  159.18   17.90
  -1   7   3  225.28   14.50
  -1   7   3  186.68   13.80
  -1   7   3  214.28   15.50
  -1   7   3  184.18   14.40
   0  -7  -3  363.76   22.60
   0   7   3  364.66   16.40
   0   7   3  349.37   17.10
   0   7   3  309.67   17.00
   0   7   3  324.17   20.50
  -1  -7  -3  175.08   18.80
   1   7   3  145.19   10.70
   1   7   3  141.59   12.30
   1   7   3  123.19   16.30
   1   7   3  118.69   16.10
  -2  -7  -3    3.90   12.40
   2   7   3   -1.20    4.60
   5  -8  -3   14.10   12.00
  -5   8   3   -9.00   10.40
   4  -8  -3  230.78   18.80
   4  -8  -3  233.28   25.90
  -4   8   3  194.08   20.20
  -4   8   3  192.58   18.90
   3  -8  -3   50.69   10.30
   3  -8  -3   67.39   16.20
  -3   8   3   47.80   10.20
  -3   8   3   75.19   11.50
   2  -8  -3  183.38   22.30
  -2   8   3  141.89   20.60
  -2   8   3  116.79   15.70
   1  -8  -3  202.28   23.70
  -1   8   3  216.58   17.10
  -1   8   3  192.38   21.80
  -1  10  -4  401.66   25.50
  -1  10  -4  400.16   27.70
   1 -10   4  414.66   33.60
   1 -10   4  408.26   20.90
   1 -10   4  351.76   20.70
  -2  10  -4  360.16   23.70
   2 -10   4  332.77   25.60
   2 -10   4  306.27   27.60
   2   9  -4  193.58   17.30
   2   9  -4  178.68   15.90
   2   9  -4  217.18   19.80
  -2  -9   4  222.98   24.60
   1   9  -4  407.06   19.40
   1   9  -4  380.76   19.80
  -1  -9   4  355.06   15.90
  -1  -9   4  402.56   26.30
  -1  -9   4  336.47   22.10
  -1  -9   4  367.06   15.60
   0   9  -4  106.59   14.80
   0  -9   4   89.89   11.30
   0  -9   4  112.99   13.70
   0  -9   4  151.68   16.10
   0  -9   4  110.59   11.30
   0  -9   4  103.29   18.10
   0  -9   4  121.39   16.80
  -1   9  -4  270.77   19.10
  -1   9  -4  255.97   17.20
  -1   9  -4  210.58   16.90
  -1   9  -4  240.88   18.80
   1  -9   4  243.78   18.80
   1  -9   4  259.37   24.30
   1  -9   4  244.88   18.50
   1  -9   4  212.38   19.00
  -2   9  -4   26.80    9.20
  -2   9  -4   40.60   13.80
  -2   9  -4   29.50    9.40
  -2   9  -4   41.40   10.40
   2  -9   4   30.60   12.20
   2  -9   4   25.80   11.10
   2  -9   4   13.90    9.30
  -3   9  -4  159.78   16.70
  -3   9  -4  153.78   15.20
  -3   9  -4  122.39   16.00
  -3   9  -4  155.18   19.90
   3  -9   4  129.69   19.00
   3  -9   4  137.29   17.40
  -4   9  -4    8.30   12.00
  -4   9  -4   -4.80    9.80
  -4   9  -4   10.70   10.10
   4  -9   4    7.80   11.30
   4  -9   4   -6.20    9.60
  -5   9  -4   53.49   13.10
  -5   9  -4   79.99   14.20
   5  -9   4   74.99   15.30
   5  -9   4   76.19   14.40
   4   8  -4   26.00    9.10
   4   8  -4   40.30    8.10
   4   8  -4   38.20   12.50
  -4  -8   4   34.50   14.50
   3   8  -4  497.25   23.70
   3   8  -4  518.95   20.50
   3   8  -4  531.45   24.80
   3   8  -4  524.65   22.10
  -3  -8   4  518.95   24.80
  -3  -8   4  487.95   37.10
   2   8  -4  327.27   19.30
   2   8  -4  359.16   17.60
   2   8  -4  339.57   17.70
   2   8  -4  318.67   20.90
   2   8  -4  345.97   18.30
   2   8  -4  348.07   17.60
  -2  -8   4  365.86   23.20
  -2  -8   4  333.67   12.20
  -2  -8   4  324.37   12.60
  -2  -8   4  314.97   27.90
  -2  -8   4  335.07   15.40
  -2  -8   4  345.27   17.50
   1   8  -4  390.56   18.40
   1   8  -4  409.26   21.90
   1   8  -4  441.16   21.90
   1   8  -4  451.85   20.90
   1   8  -4  432.26   19.10
   1   8  -4  452.95   19.00
   1   8  -4  419.36   18.60
  -1  -8   4  416.96   18.60
  -1  -8   4  423.16   17.50
  -1  -8   4  399.26   20.10
  -1  -8   4  424.16   15.50
  -1  -8   4  456.45   24.10
   0   8  -4  103.49   11.70
   0   8  -4   98.69    6.40
   0   8  -4   74.39    9.60
   0   8  -4   92.59   12.20
   0   8  -4   98.49   13.70
   0   8  -4   81.69   11.40
   0   8  -4  100.39   11.00
   0  -8   4  104.19    9.60
   0  -8   4  114.59   12.30
   0  -8   4   86.09   15.20
   0  -8   4   91.69   11.60
   0  -8   4  104.79   12.80
   0  -8   4  107.89   13.80
   0  -8   4   94.49   10.00
  -1   8  -4   31.30    9.10
  -1   8  -4   32.10    3.70
  -1   8  -4   32.20    7.70
  -1   8  -4   51.19    9.20
  -1   8  -4   35.20    8.00
  -1   8  -4   29.60    9.50
  -1   8  -4   31.00    7.70
   1  -8   4   34.40    8.50
   1  -8   4   33.00    9.80
   1  -8   4   36.00    9.10
   1  -8   4   28.10    8.00
   1  -8   4   35.20    7.30
   1  -8   4   25.20    8.40
  -2   8  -4   10.80    8.50
  -2   8  -4    6.40    7.20
  -2   8  -4    7.80    5.80
  -2   8  -4    5.70    6.80
   2  -8   4    7.40    6.50
   2  -8   4    3.00    8.00
   2  -8   4    0.90    8.50
   2  -8   4    6.80    7.50
   2  -8   4    2.00    7.60
   2  -8   4   -0.90    7.40
  -3   8  -4  201.68   16.00
  -3   8  -4  251.67   16.00
  -3   8  -4  211.58   17.10
  -3   8  -4  217.68   13.30
   3  -8   4  243.48   19.10
   3  -8   4  210.58   14.50
   3  -8   4  243.68   19.10
   3  -8   4  214.78   17.50
   3  -8   4  238.08   16.00
  -4   8  -4   23.10   12.10
  -4   8  -4    4.30    8.00
  -4   8  -4   16.50    6.30
  -4   8  -4    9.00    9.60
   4  -8   4   20.20    9.60
   4  -8   4   10.40    7.80
   4  -8   4   29.00   12.60
   4  -8   4   21.00   10.10
  -5   8  -4  133.99   18.10
  -5   8  -4  142.29   17.30
   5  -8   4   96.29   14.00
   5  -8   4  137.39   17.20
   5  -8   4  114.39   16.90
   5  -8   4  131.89   15.60
  -6   8  -4  334.17   21.70
  -6   8  -4  299.27   20.10
  -6   8  -4  334.97   28.20
   6  -8   4  288.67   20.10
   6  -8   4  331.27   23.20
   6  -8   4  320.27   24.00
   5   7  -4   10.30    8.30
   5   7  -4   18.60    6.40
   5   7  -4    9.80   11.10
   5   7  -4   48.00   10.50
  -5  -7   4   19.60   10.00
   4   7  -4  454.45   19.20
   4   7  -4  408.96   18.00
   4   7  -4  360.06   22.50
   4   7  -4  427.66   22.50
   4   7  -4  429.86   17.20
   4   7  -4  395.96   18.90
  -4  -7   4  423.86   17.40
  -4  -7   4  421.26   21.70
  -4  -7   4  404.56   23.10
   3   7  -4  341.37   16.10
   3   7  -4  320.17   16.60
   3   7  -4  363.66   21.70
   3   7  -4  335.67   15.30
   3   7  -4  339.17   16.50
   3   7  -4  362.46   19.60
   3   7  -4  311.27   15.60
  -3  -7   4  339.37   11.20
  -3  -7   4  313.37   20.50
  -3  -7   4  354.16   15.50
  -3  -7   4  360.16   18.60
   2   7  -4  465.25   21.10
   2   7  -4  442.46   17.70
   2   7  -4  427.16   17.80
   2   7  -4  466.75   20.50
   2   7  -4  428.16   19.50
   2   7  -4  445.06   17.80
  -2  -7   4  421.96   19.50
  -2  -7   4  431.66   14.70
  -2  -7   4  423.86   17.50
  -2  -7   4  437.76   23.00
  -2  -7   4  443.46   13.10
   1   7  -4  138.99   12.50
   1   7  -4  132.39   10.80
   1   7  -4  140.09   12.40
   1   7  -4  119.39   12.90
   1   7  -4  124.89   10.70
   1   7  -4  145.59   10.80
  -1  -7   4  152.78   12.10
  -1  -7   4  150.28   10.80
  -1  -7   4  123.39    7.70
  -1  -7   4  111.39   14.00
  -1  -7   4  140.99   12.40
  -1  -7   4  136.09    9.10
  -1  -7   4  140.29   10.50
   0   7  -4  197.58   14.80
   0   7  -4  199.48    9.20
   0   7  -4  192.88   15.80
   0   7  -4  203.68   13.00
   0   7  -4  182.18   11.30
   0   7  -4  187.78   12.30
   0  -7   4  202.28   12.40
   0  -7   4  181.18   13.30
   0  -7   4  182.38   11.80
   0  -7   4  188.18   11.00
   0  -7   4  197.88   12.90
   0  -7   4  154.28   16.00
  -1   7  -4   30.20    4.30
  -1   7  -4   28.90    6.00
  -1   7  -4   30.70    7.20
  -1   7  -4   36.80    6.80
  -1   7  -4   30.00    6.70
  -1   7  -4   28.00    6.50
  -1   7  -4   31.30    6.90
   1  -7   4   27.40    8.40
   1  -7   4   31.50    7.40
   1  -7   4   26.70    7.10
   1  -7   4   25.30    6.90
   1  -7   4   28.80    6.50
   1  -7   4   37.30    6.50
  -2   7  -4    7.00    5.60
  -2   7  -4   16.60    6.90
  -2   7  -4    3.70    6.70
  -2   7  -4   14.20    6.00
  -2   7  -4   12.50    6.60
   2  -7   4    6.10    5.40
   2  -7   4   16.50    6.50
   2  -7   4    5.30    6.70
   2  -7   4    3.80    6.30
   2  -7   4    8.20    6.10
  -3   7  -4 1066.59   38.10
  -3   7  -4 1148.19   34.10
  -3   7  -4 1180.28   34.90
  -3   7  -4 1165.28   34.40
  -3   7  -4 1076.89   30.70
  -3   7  -4 1098.29   33.30
  -3   7  -4 1114.89   30.10
   3  -7   4 1157.08   33.70
   3  -7   4 1138.69   34.40
   3  -7   4 1095.09   37.90
   3  -7   4 1221.58   34.80
   3  -7   4 1166.48   35.90
   3  -7   4 1159.98   35.40
  -4   7  -4 1053.09   29.20
  -4   7  -4 1161.18   34.70
  -4   7  -4 1132.99   34.10
  -4   7  -4 1067.69   32.90
  -4   7  -4 1108.99   33.90
  -4   7  -4 1020.30   38.40
   4  -7   4 1140.99   35.50
   4  -7   4 1103.89   35.90
   4  -7   4 1084.89   36.20
   4  -7   4 1134.49   34.70
   4  -7   4 1085.59   33.20
   4  -7   4 1056.69   35.80
  -5   7  -4  127.09   13.40
  -5   7  -4  115.79   17.30
  -5   7  -4  115.89    8.30
  -5   7  -4  136.39   15.50
  -5   7  -4  122.79   13.30
   5  -7   4  144.09   13.70
   5  -7   4  135.89   16.60
   5  -7   4  126.09   14.80
   5  -7   4  117.69   15.00
  -6   7  -4  -12.80    9.60
  -6   7  -4   14.10    8.40
  -6   7  -4    2.20    7.70
   6  -7   4    9.00   10.40
   6  -7   4   -1.80    8.90
   6  -7   4   -0.30    9.10
   6  -7   4   -7.50    8.60
   6  -7   4   -1.80    9.00
  -7   7  -4   -2.50   13.60
  -7   7  -4    8.40    8.80
   7  -7   4   -5.40    9.40
   7  -7   4    9.60   10.20
   7  -7   4   -6.80   11.40
   6   6  -4  228.98   22.20
   6   6  -4  223.38   12.90
   6   6  -4  242.28   16.30
   6   6  -4  201.98   26.60
  -6  -6   4  238.28   21.60
  -6  -6   4  239.78   18.10
   5   6  -4  492.55   19.60
   5   6  -4  442.86   17.30
   5   6  -4  438.36   15.40
   5   6  -4  469.25   24.20
   5   6  -4  456.35   18.60
  -5  -6   4  517.05   28.80
  -5  -6   4  451.55   22.60
  -5  -6   4  462.55   24.40
  -5  -6   4  468.05   17.20
   4   6  -4  129.19   11.20
   4   6  -4  134.59   11.00
   4   6  -4  128.19   10.00
   4   6  -4  137.49   11.80
   4   6  -4  143.99   10.30
   4   6  -4  161.78   15.40
   4   6  -4  123.39   15.70
  -4  -6   4  127.59   13.10
  -4  -6   4  133.49   14.70
  -4  -6   4  150.78   11.90
  -4  -6   4  131.69   14.40
  -4  -6   4  120.79   10.10
   3   6  -4  238.08   12.60
   3   6  -4  243.28   12.60
   3   6  -4  241.98   12.60
   3   6  -4  242.68   15.40
   3   6  -4  254.97   12.40
   3   6  -4  197.58   14.00
   3   6  -4  216.28   15.50
  -3  -6   4  259.37   14.80
  -3  -6   4  237.28   16.40
  -3  -6   4  243.38   15.10
  -3  -6   4  239.08   13.20
  -3  -6   4  223.58    9.10
  -3  -6   4  239.88    9.80
   2   6  -4  212.48   13.70
   2   6  -4  228.88   11.50
   2   6  -4  225.28   13.70
   2   6  -4  214.28   12.40
   2   6  -4  231.08   11.80
   2   6  -4  211.78   11.40
   2   6  -4  233.48   11.60
  -2  -6   4  215.88    7.20
  -2  -6   4  218.38   11.90
  -2  -6   4  221.88   10.70
  -2  -6   4  240.68   13.60
  -2  -6   4  206.38   15.00
  -2  -6   4  225.28    9.70
   1   6  -4   32.20    5.50
   1   6  -4   18.90    5.30
   1   6  -4   43.60    6.90
   1   6  -4   31.50    5.50
   1   6  -4   29.00    5.30
  -1  -6   4   28.90    5.80
  -1  -6   4   33.60    5.50
  -1  -6   4   32.30    4.80
  -1  -6   4   33.60    5.70
  -1  -6   4   46.00    6.50
  -1  -6   4   20.90    5.60
   0   6  -4    0.00    4.00
   0   6  -4    3.30    4.30
   0   6  -4    4.40    3.40
   0   6  -4    5.00    4.20
   0   6  -4   -2.60    4.30
   0   6  -4    4.90    4.00
   0   6  -4    7.50    4.50
   0  -6   4    3.80    4.10
   0  -6   4    5.60    4.80
   0  -6   4    3.30    4.60
   0  -6   4    6.50    6.00
   0  -6   4    3.80    4.20
   0  -6   4    0.20    4.40
  -1   6  -4  650.33   18.70
  -1   6  -4  617.54   19.50
  -1   6  -4  603.14   20.80
  -1   6  -4  647.84   20.50
  -1   6  -4  654.83   21.10
  -1   6  -4  642.24   21.10
  -1   6  -4  658.93   24.00
   1  -6   4  644.84   21.60
   1  -6   4  606.54   21.70
   1  -6   4  607.44   23.50
   1  -6   4  619.64   20.10
   1  -6   4  630.24   21.00
   1  -6   4  615.94   21.40
  -2   6  -4 2844.82   68.29
  -2   6  -4 2656.33   65.09
  -2   6  -4 2764.62   71.59
  -2   6  -4 2810.42   67.99
  -2   6  -4 2816.12   67.29
  -2   6  -4 2804.32   65.49
   2  -6   4 2768.12   68.49
   2  -6   4 2775.22   69.29
   2  -6   4 2756.22   67.79
   2  -6   4 2767.42   67.99
   2  -6   4 2610.24   70.89
   2  -6   4 2758.32   67.09
  -3   6  -4    6.00    3.10
  -3   6  -4    8.80    5.20
  -3   6  -4    9.50    6.20
  -3   6  -4   12.80    5.80
  -3   6  -4    8.20    4.80
  -3   6  -4    0.50    3.70
  -3   6  -4    7.60    5.10
   3  -6   4    9.90    7.60
   3  -6   4   -0.20    5.40
   3  -6   4    5.50    5.90
   3  -6   4   18.60    5.40
   3  -6   4    7.20    5.60
   3  -6   4    8.60    9.30
  -4   6  -4  673.53   18.40
  -4   6  -4  717.33   23.90
  -4   6  -4  691.63   21.90
  -4   6  -4  673.63   22.80
  -4   6  -4  629.34   27.10
  -4   6  -4  721.73   24.00
   4  -6   4  674.83   23.30
   4  -6   4  703.53   26.00
   4  -6   4  722.23   24.20
   4  -6   4  696.53   24.80
   4  -6   4  675.83   27.50
   4  -6   4  674.13   24.00
  -5   6  -4   61.39    5.00
  -5   6  -4   68.49    8.60
  -5   6  -4   65.29    8.60
  -5   6  -4   62.09    8.10
  -5   6  -4   56.39    8.10
  -5   6  -4   69.09   11.30
   5  -6   4   69.59    8.80
   5  -6   4   46.20    8.70
   5  -6   4   69.39   11.50
   5  -6   4   69.19    9.20
   5  -6   4   67.29    9.60
   5  -6   4   53.79    8.50
  -6   6  -4   13.80    7.20
  -6   6  -4   24.70    9.50
  -6   6  -4   14.90    6.80
  -6   6  -4   19.40    7.70
   6  -6   4   26.70   10.00
   6  -6   4    2.90    7.00
   6  -6   4   11.90    7.20
   6  -6   4   13.10    8.70
   6  -6   4   11.70    8.80
  -7   6  -4   27.90   12.30
  -7   6  -4   44.50    8.40
  -7   6  -4   28.00    9.00
   7  -6   4   49.20   11.00
   7  -6   4   33.50    9.60
   7  -6   4   34.30   11.30
   7   5  -4  136.79   18.40
   7   5  -4  152.28   18.50
   7   5  -4  155.48   15.00
   7   5  -4  153.48   11.90
  -7  -5   4  178.68   15.00
  -7  -5   4  137.69   19.40
   6   5  -4   14.10    8.00
   6   5  -4    0.30    5.50
   6   5  -4   -0.80    4.80
   6   5  -4   -1.00    6.80
   6   5  -4    4.90    9.30
  -6  -5   4    0.90    5.20
  -6  -5   4    3.80    7.40
  -6  -5   4   18.00    6.80
   5   5  -4  901.21   26.70
   5   5  -4  834.12   32.10
   5   5  -4  824.02   21.50
   5   5  -4  816.82   31.80
   5   5  -4  838.82   33.70
   5   5  -4  950.10   31.70
   5   5  -4  855.31   25.90
   5   5  -4  881.01   26.80
  -5  -5   4  848.62   24.80
  -5  -5   4  843.92   25.60
  -5  -5   4  848.22   29.90
  -5  -5   4  863.91   29.20
  -5  -5   4  879.21   31.40
   4   5  -4  475.45   21.00
   4   5  -4  455.95   20.70
   4   5  -4  450.65   17.00
   4   5  -4  447.76   16.60
   4   5  -4  440.06   14.80
   4   5  -4  468.95   16.70
   4   5  -4  451.65   17.10
  -4  -5   4  444.26   15.80
  -4  -5   4  450.85   12.90
  -4  -5   4  436.46   20.00
  -4  -5   4  440.86   12.80
  -4  -5   4  448.36   16.90
  -4  -5   4  461.35   20.60
  -4  -5   4  450.45   18.80
   3   5  -4   -0.50    3.90
   3   5  -4    3.60    4.30
   3   5  -4   -0.70    3.40
   3   5  -4   -8.70    4.70
   3   5  -4    2.80    3.40
   3   5  -4    1.10    5.50
   3   5  -4    1.60    4.20
  -3  -5   4    1.10    4.00
  -3  -5   4   -0.40    4.70
  -3  -5   4    4.20    3.10
  -3  -5   4    0.90    4.10
  -3  -5   4    1.70    3.90
  -3  -5   4    0.50    5.20
  -3  -5   4    8.10    3.50
   2   5  -4   25.40    5.30
   2   5  -4   18.50    4.20
   2   5  -4   23.10    4.70
   2   5  -4   25.20    4.90
   2   5  -4   25.00    5.00
   2   5  -4   28.80    4.80
   2   5  -4   24.00    5.80
  -2  -5   4   29.50    4.80
  -2  -5   4   18.70    4.70
  -2  -5   4   27.10    4.70
  -2  -5   4   31.00    5.00
  -2  -5   4   27.90    5.70
  -2  -5   4   31.70    7.50
  -2  -5   4   26.60    4.30
   1   5  -4 1037.60   30.80
   1   5  -4 1077.99   30.50
   1   5  -4 1033.90   29.30
   1   5  -4 1056.89   29.50
   1   5  -4 1050.39   28.60
   1   5  -4 1055.79   29.30
   1   5  -4 1058.19   29.80
  -1  -5   4 1059.29   30.70
  -1  -5   4 1071.49   30.00
  -1  -5   4 1099.19   29.90
  -1  -5   4 1039.00   29.00
  -1  -5   4 1108.09   31.00
  -1  -5   4 1066.59   28.00
   0   5  -4 1714.73   43.70
   0   5  -4 1716.43   42.80
   0   5  -4 1737.23   44.80
   0   5  -4 1733.93   45.80
   0   5  -4 1705.13   43.40
   0   5  -4 1670.93   43.30
   0   5  -4 1700.23   42.70
   0  -5   4 1727.73   43.30
   0  -5   4 1661.33   45.30
   0  -5   4 1646.94   43.00
   0  -5   4 1744.23   42.50
   0  -5   4 1691.73   44.40
  -1   5  -4 1869.41   48.30
  -1   5  -4 1951.40   47.20
  -1   5  -4 1987.10   48.10
  -1   5  -4 1931.31   49.00
  -1   5  -4 2031.30   52.09
  -1   5  -4 1988.60   49.50
  -1   5  -4 1942.61   49.20
   1  -5   4 1997.70   49.30
   1  -5   4 1994.30   50.49
   1  -5   4 1922.11   51.69
   1  -5   4 1948.11   48.50
   1  -5   4 1993.30   49.30
   1  -5   4 2003.60   49.80
  -2   5  -4  544.95   18.50
  -2   5  -4  516.45   15.20
  -2   5  -4  558.54   17.50
  -2   5  -4  575.54   18.10
  -2   5  -4  555.04   18.70
  -2   5  -4  551.34   21.10
   2  -5   4  540.35   17.90
   2  -5   4  557.44   18.50
   2  -5   4  568.14   20.00
   2  -5   4  550.84   18.50
   2  -5   4  568.14   19.10
   2  -5   4  538.15   21.10
  -3   5  -4   10.10    5.70
  -3   5  -4   21.50    4.80
  -3   5  -4   12.00    4.50
  -3   5  -4   16.90    5.30
  -3   5  -4   15.00    2.30
  -3   5  -4    9.30    4.50
  -3   5  -4   17.90    4.30
   3  -5   4    5.30    4.40
   3  -5   4   15.00    5.40
   3  -5   4   15.90    4.50
   3  -5   4   19.90    5.60
   3  -5   4    8.50    5.10
   3  -5   4   16.60    4.70
  -4   5  -4  259.17   12.90
  -4   5  -4  262.07   12.70
  -4   5  -4  284.47   12.80
  -4   5  -4  282.47   12.60
  -4   5  -4  276.17   16.80
  -4   5  -4  250.77   13.10
   4  -5   4  254.07   16.10
   4  -5   4  279.97   14.10
   4  -5   4  252.27   13.20
   4  -5   4  273.57   13.40
   4  -5   4  260.47   13.80
   4  -5   4  256.37   12.60
  -5   5  -4   88.49    9.80
  -5   5  -4   65.89    9.80
  -5   5  -4   76.29    9.50
  -5   5  -4   77.19    8.90
  -5   5  -4   71.19    9.90
  -5   5  -4   91.09   12.10
   5  -5   4   79.09   10.30
   5  -5   4   71.69   10.00
   5  -5   4   66.69    9.40
   5  -5   4   84.09   11.40
   5  -5   4   60.69    8.00
   5  -5   4   78.19   13.50
  -6   5  -4  142.39   12.30
  -6   5  -4  134.49   10.20
  -6   5  -4  142.59   17.40
  -6   5  -4  143.89   15.60
  -6   5  -4  152.28   11.50
   6  -5   4  135.69   13.40
   6  -5   4  146.59   12.10
   6  -5   4  135.59   13.70
   6  -5   4  137.69   15.10
   6  -5   4  124.59   16.20
   6  -5   4  142.59   12.60
  -7   5  -4    2.00    5.60
  -7   5  -4    9.70    7.70
  -7   5  -4    0.80   15.70
  -7   5  -4   19.90    7.20
   7  -5   4    7.30   13.50
   7  -5   4    7.30    8.30
   7  -5   4   -2.90    7.30
  -8   5  -4   98.29   22.20
   8  -5   4   53.49   12.90
   8  -5   4   76.39   11.30
   8   4  -4   65.29   11.00
   8   4  -4   53.59   17.40
   8   4  -4   44.70    8.30
   8   4  -4   50.69   19.40
  -8  -4   4   72.39   12.30
  -8  -4   4   44.90   13.20
   7   4  -4   66.49    6.90
   7   4  -4   79.79   10.20
   7   4  -4   66.29    8.50
   7   4  -4   61.49   10.40
   7   4  -4   77.39   10.40
   7   4  -4   52.19   13.00
  -7  -4   4   66.39   10.20
  -7  -4   4   82.99   13.20
  -7  -4   4   76.29    9.60
   6   4  -4  154.08   11.70
   6   4  -4  171.18   20.30
   6   4  -4  179.08   12.90
   6   4  -4  147.49   14.50
   6   4  -4  159.78   11.10
   6   4  -4  156.88   19.40
  -6  -4   4  163.98   10.70
  -6  -4   4  149.39   14.30
  -6  -4   4  169.88   11.70
  -6  -4   4  152.98   14.40
  -6  -4   4  156.98   10.10
   5   4  -4  789.72   24.40
   5   4  -4  820.32   24.40
   5   4  -4  690.23   38.00
   5   4  -4  779.02   24.40
   5   4  -4  784.92   29.20
   5   4  -4  808.42   29.60
   5   4  -4  794.02   24.40
  -5  -4   4  790.12   26.20
  -5  -4   4  767.72   19.40
  -5  -4   4  790.02   19.30
  -5  -4   4  780.02   27.90
  -5  -4   4  802.62   23.70
  -5  -4   4  798.12   26.60
  -5  -4   4  776.82   23.00
   4   4  -4    2.20    4.00
   4   4  -4    3.00    4.10
   4   4  -4   -1.80    5.90
   4   4  -4   -2.90    3.80
   4   4  -4   -0.10    2.30
   4   4  -4   -0.10    5.90
   4   4  -4    4.90    3.60
   4   4  -4   -4.00    5.80
  -4  -4   4    2.30    4.30
  -4  -4   4    5.40    2.80
  -4  -4   4   -2.20    4.90
  -4  -4   4    0.90    2.70
  -4  -4   4    3.80    3.80
  -4  -4   4   -0.60    4.70
   3   4  -4 1302.67   36.50
   3   4  -4 1280.47   34.10
   3   4  -4 1287.47   36.40
   3   4  -4 1239.28   33.80
   3   4  -4 1267.47   34.10
   3   4  -4 1236.18   33.40
   3   4  -4 1304.87   32.60
  -3  -4   4 1269.67   31.80
  -3  -4   4 1313.17   36.80
  -3  -4   4 1318.17   34.30
  -3  -4   4 1244.78   35.90
  -3  -4   4 1267.67   33.30
  -3  -4   4 1259.37   35.50
  -3  -4   4 1332.97   32.70
   2   4  -4   99.99    7.40
   2   4  -4  100.19    7.40
   2   4  -4  100.59    7.60
   2   4  -4  101.19    8.20
   2   4  -4  115.09    9.30
   2   4  -4  110.79    7.20
   2   4  -4  112.99    7.70
  -2  -4   4  109.89    7.50
  -2  -4   4  102.59    7.50
  -2  -4   4   98.39    8.30
  -2  -4   4  113.69    7.40
  -2  -4   4  103.89    7.10
  -2  -4   4   89.29    7.80
  -2  -4   4  102.99    6.50
   1   4  -4  910.71   25.20
   1   4  -4  878.31   25.10
   1   4  -4  913.01   26.50
   1   4  -4  896.61   25.30
   1   4  -4  880.81   24.50
   1   4  -4  897.41   25.80
  -1  -4   4  899.21   25.10
  -1  -4   4  901.21   24.90
  -1  -4   4  910.21   26.00
  -1  -4   4  917.01   24.90
  -1  -4   4  925.31   24.30
  -1  -4   4  910.21   26.20
   0   4  -4 2439.96   59.29
   0   4  -4 2448.35   58.29
   0   4  -4 2499.35   59.49
   0   4  -4 2483.45   59.69
   0   4  -4 2491.55   61.09
   0   4  -4 2467.75   60.69
   0   4  -4 2510.05   58.89
   0  -4   4 2470.25   59.39
   0  -4   4 2406.26   58.19
   0  -4   4 2493.15   60.49
   0  -4   4 2502.05   58.69
   0  -4   4 2496.35   59.29
   0  -4   4 2518.15   59.99
   0  -4   4 2465.75   60.99
  -1   4  -4 1152.78   30.80
  -1   4  -4 1144.59   30.40
  -1   4  -4 1169.88   30.50
  -1   4  -4 1195.68   33.20
  -1   4  -4 1113.19   30.00
  -1   4  -4 1145.79   30.60
  -1   4  -4 1141.19   28.10
   1  -4   4 1141.79   30.10
   1  -4   4 1126.79   33.60
   1  -4   4 1162.58   30.70
   1  -4   4 1173.58   31.10
   1  -4   4 1172.88   33.00
   1  -4   4 1192.88   33.10
  -2   4  -4  635.34   22.30
  -2   4  -4  653.23   19.30
  -2   4  -4  629.84   19.60
  -2   4  -4  642.34   19.50
  -2   4  -4  623.44   19.50
   2  -4   4  634.14   22.10
   2  -4   4  660.63   21.20
   2  -4   4  644.44   20.00
   2  -4   4  638.34   19.60
   2  -4   4  636.24   19.60
   2  -4   4  645.84   19.20
  -3   4  -4  114.79    8.30
  -3   4  -4  120.59    7.80
  -3   4  -4  119.99    8.20
  -3   4  -4  115.79    8.50
  -3   4  -4  124.49    7.80
  -3   4  -4  121.29   11.10
   3  -4   4  113.59    7.70
   3  -4   4  118.19   10.80
   3  -4   4  109.59    8.50
   3  -4   4  109.29    8.00
   3  -4   4  107.29    8.20
   3  -4   4  110.79    9.50
  -4   4  -4  159.38    8.90
  -4   4  -4  157.98   12.70
  -4   4  -4  156.08   10.00
  -4   4  -4  155.18    9.60
  -4   4  -4  138.59   11.70
  -4   4  -4  154.08    9.60
  -4   4  -4  150.98    8.80
   4  -4   4  144.49    9.60
   4  -4   4  144.29   10.80
   4  -4   4  139.69    9.50
   4  -4   4  143.19   10.00
   4  -4   4  155.48   12.40
   4  -4   4  142.09    8.90
  -5   4  -4  322.57   18.10
  -5   4  -4  319.67   13.90
  -5   4  -4  315.07   14.20
  -5   4  -4  322.07   13.90
  -5   4  -4  343.67   12.90
  -5   4  -4  301.47   17.80
  -5   4  -4  321.07   15.30
   5  -4   4  312.27   14.50
   5  -4   4  303.67   14.40
   5  -4   4  331.27   17.90
   5  -4   4  326.37   14.40
   5  -4   4  315.37   13.60
   5  -4   4  311.07   16.40
  -6   4  -4  348.77   13.60
  -6   4  -4  350.26   19.80
  -6   4  -4  394.26   19.40
  -6   4  -4  335.27   20.30
  -6   4  -4  350.06   15.80
  -6   4  -4  362.46   13.00
   6  -4   4  366.86   16.20
   6  -4   4  355.06   16.80
   6  -4   4  350.96   16.50
   6  -4   4  377.56   20.40
   6  -4   4  382.06   16.50
   6  -4   4  371.36   19.90
  -7   4  -4   83.79   12.20
  -7   4  -4   81.49   12.90
  -7   4  -4  100.79    7.50
  -7   4  -4   89.29    6.90
  -7   4  -4  106.79   16.00
   7  -4   4   89.79   12.60
   7  -4   4   97.39   12.70
   7  -4   4   75.69   11.30
   7  -4   4  108.49   12.50
   7  -4   4   91.79   15.90
  -8   4  -4   -0.70   11.00
   8  -4   4    1.70    8.50
   8  -4   4   -2.60    8.60
   8  -4   4   -1.90    9.90
   8   3  -4  189.28   16.80
   8   3  -4  217.48   22.90
   8   3  -4  185.38   18.50
  -8  -3   4  205.08   12.30
  -8  -3   4  170.18   18.70
   7   3  -4  213.98   10.80
   7   3  -4  203.38   16.60
   7   3  -4  219.48   14.50
   7   3  -4  241.68   19.00
  -7  -3   4  224.88   12.10
  -7  -3   4  223.68   12.00
  -7  -3   4  225.98   17.40
   6   3  -4  396.46   21.20
   6   3  -4  387.46   16.50
   6   3  -4  417.16   21.60
   6   3  -4  448.46   17.20
   6   3  -4  414.96   12.80
   6   3  -4  439.96   17.20
  -6  -3   4  417.56   11.40
  -6  -3   4  401.96   11.40
  -6  -3   4  416.96   19.80
  -6  -3   4  437.76   15.80
  -6  -3   4  407.86   15.20
  -6  -3   4  400.36   18.80
  -6  -3   4  403.36   16.00
   5   3  -4   10.90    2.20
   5   3  -4   14.40    4.90
   5   3  -4    2.40    4.30
   5   3  -4   10.40    4.60
   5   3  -4   -2.80    6.80
   5   3  -4   11.90    7.30
  -5  -3   4   10.90    3.00
  -5  -3   4   11.50    4.90
  -5  -3   4   11.90    4.80
  -5  -3   4   11.50    4.70
  -5  -3   4    9.60    4.00
  -5  -3   4    9.80    3.00
   4   3  -4  790.32   23.60
   4   3  -4  835.52   26.70
   4   3  -4  814.52   24.00
   4   3  -4  796.82   19.70
   4   3  -4  788.92   26.00
   4   3  -4  746.83   24.90
  -4  -3   4  811.02   25.00
  -4  -3   4  843.82   21.70
  -4  -3   4  838.82   25.00
  -4  -3   4  818.22   23.60
  -4  -3   4  797.72   21.40
  -4  -3   4  811.02   23.00
  -4  -3   4  760.32   25.50
   3   3  -4  814.62   23.50
   3   3  -4  805.62   23.60
   3   3  -4  837.82   25.60
   3   3  -4  833.92   23.10
   3   3  -4  820.42   23.80
   3   3  -4  812.52   21.60
  -3  -3   4  841.22   23.20
  -3  -3   4  820.12   25.00
  -3  -3   4  850.71   21.80
  -3  -3   4  825.62   24.80
  -3  -3   4  857.01   22.70
  -3  -3   4  827.72   22.00
  -3  -3   4  830.92   24.20
   2   3  -4  817.02   23.10
   2   3  -4  806.92   22.50
   2   3  -4  817.92   23.10
   2   3  -4  812.52   22.40
   2   3  -4  828.72   23.40
   2   3  -4  817.42   24.40
  -2  -3   4  840.52   24.20
  -2  -3   4  828.02   22.00
  -2  -3   4  861.91   22.80
  -2  -3   4  803.62   23.30
  -2  -3   4  852.61   23.00
  -2  -3   4  834.52   22.50
  -2  -3   4  813.12   23.60
   1   3  -4 1754.22   43.60
   1   3  -4 1769.72   42.70
   1   3  -4 1767.62   44.30
   1   3  -4 1723.03   43.20
   1   3  -4 1718.63   43.40
   1   3  -4 1763.42   43.20
  -1  -3   4 1768.62   43.70
  -1  -3   4 1803.22   43.10
  -1  -3   4 1692.53   40.20
  -1  -3   4 1781.82   42.50
  -1  -3   4 1771.32   43.60
  -1  -3   4 1758.72   43.10
  -1  -3   4 1730.93   42.70
  -1  -3   4 1795.22   44.10
   0   3  -4 1834.32   44.60
   0   3  -4 1864.71   44.90
   0   3  -4 1827.62   44.30
   0   3  -4 1808.22   45.70
   0   3  -4 1792.42   44.80
   0   3  -4 1836.92   46.20
   0  -3   4 1763.62   43.00
   0  -3   4 1864.01   44.70
   0  -3   4 1858.81   45.20
   0  -3   4 1916.31   46.90
   0  -3   4 1784.42   45.50
   0  -3   4 1822.12   44.20
   0  -3   4 1899.01   44.90
  -1   3  -4  274.67   10.70
  -1   3  -4  257.67   10.20
  -1   3  -4  283.17   12.20
  -1   3  -4  279.27   10.60
  -1   3  -4  283.77   11.10
  -1   3  -4  266.87   10.10
   1  -3   4  282.77   10.90
   1  -3   4  266.57   10.40
   1  -3   4  278.17   12.30
   1  -3   4  268.47   11.40
   1  -3   4  282.17   10.60
   1  -3   4  282.27   10.30
  -2   3  -4  148.39    7.60
  -2   3  -4  147.49    7.40
  -2   3  -4  157.38   10.00
  -2   3  -4  157.48    8.70
  -2   3  -4  147.19    7.90
  -2   3  -4  156.38    8.10
   2  -3   4  158.68    9.00
   2  -3   4  154.38    7.90
   2  -3   4  150.88    8.00
   2  -3   4  161.58   10.20
   2  -3   4  160.38    9.50
   2  -3   4  145.79    8.20
   2  -3   4  152.18    8.00
  -3   3  -4  874.41   23.90
  -3   3  -4  871.41   23.10
  -3   3  -4  885.71   23.30
  -3   3  -4  899.71   25.80
  -3   3  -4  779.22   27.90
  -3   3  -4  833.32   27.30
  -3   3  -4  861.61   26.50
   3  -3   4  834.92   25.10
   3  -3   4  876.91   23.80
   3  -3   4  893.11   26.20
   3  -3   4  858.01   24.30
   3  -3   4  865.91   24.00
   3  -3   4  867.81   27.50
  -4   3  -4   32.90    5.40
  -4   3  -4   57.29    7.80
  -4   3  -4   43.60    6.20
  -4   3  -4   51.49    9.10
  -4   3  -4   49.10    6.30
  -4   3  -4   45.80    5.20
  -4   3  -4   44.80    5.40
   4  -3   4   45.00    7.50
   4  -3   4   45.00    5.50
   4  -3   4   44.50    6.80
   4  -3   4   48.10    5.70
   4  -3   4   45.90    6.20
   4  -3   4   42.40    6.20
  -5   3  -4  339.17   11.00
  -5   3  -4  332.37   17.70
  -5   3  -4  348.07   16.90
  -5   3  -4  331.37   11.10
  -5   3  -4  348.27   16.60
  -5   3  -4  342.17   13.50
  -5   3  -4  331.67   17.00
   5  -3   4  350.26   14.10
   5  -3   4  335.47   14.70
   5  -3   4  346.17   17.00
   5  -3   4  333.37   17.30
   5  -3   4  343.67   13.30
   5  -3   4  365.76   14.20
  -6   3  -4  154.28   10.20
  -6   3  -4  159.78   14.40
  -6   3  -4  134.59   10.40
  -6   3  -4  164.48   14.70
   6  -3   4  150.38   11.50
   6  -3   4  143.69   15.10
   6  -3   4  157.28   10.30
   6  -3   4  135.29   10.80
   6  -3   4  142.29   16.00
   6  -3   4  139.39   10.30
  -7   3  -4  297.87   20.10
  -7   3  -4  312.27   15.00
  -7   3  -4  304.17   19.40
   7  -3   4  293.77   15.10
   7  -3   4  310.07   15.20
   7  -3   4  311.27   16.80
   7  -3   4  318.07   19.70
   7  -3   4  264.57   16.70
   7  -3   4  330.67   15.80
  -8   3  -4  135.99   18.80
  -8   3  -4  114.79   15.60
   8  -3   4  150.18   18.60
   8  -3   4   77.39   10.40
   8  -3   4  103.79   13.80
   9   2  -4   73.09   13.10
   9   2  -4   71.79   18.30
   9   2  -4   54.89   11.40
  -9  -2   4   80.99   14.80
   8   2  -4  367.06   18.70
   8   2  -4  356.46   19.10
   8   2  -4  331.77   20.50
   8   2  -4  338.27   18.50
   8   2  -4  336.27   24.70
  -8  -2   4  383.66   21.70
  -8  -2   4  354.86   16.20
   7   2  -4  509.95   20.30
   7   2  -4  519.95   20.70
   7   2  -4  555.24   21.00
   7   2  -4  579.44   21.50
   7   2  -4  565.84   25.40
   7   2  -4  511.15   25.20
  -7  -2   4  562.44   19.50
  -7  -2   4  571.94   24.00
  -7  -2   4  548.95   18.90
  -7  -2   4  524.65   14.50
  -7  -2   4  547.95   17.20
  -7  -2   4  513.65   14.60
   6   2  -4   43.50    7.70
   6   2  -4   39.10    9.20
   6   2  -4   47.20    8.00
   6   2  -4   48.90    6.90
   6   2  -4   46.50    6.90
   6   2  -4   40.70    6.60
  -6  -2   4   38.40    7.70
  -6  -2   4   43.40    5.10
  -6  -2   4   43.80    6.70
  -6  -2   4   49.00    7.40
  -6  -2   4   39.90    5.70
  -6  -2   4   64.99    9.60
   5   2  -4   -2.10    3.80
   5   2  -4    7.40    5.50
   5   2  -4    4.00    4.00
   5   2  -4    1.10    4.00
   5   2  -4    2.30    4.20
   5   2  -4    3.20    5.90
  -5  -2   4    2.20    3.30
  -5  -2   4    0.10    2.60
  -5  -2   4    4.70    2.60
  -5  -2   4    1.60    3.50
  -5  -2   4    7.10    4.50
  -5  -2   4    5.50    3.50
  -5  -2   4   -1.80    4.60
   4   2  -4  842.02   24.90
   4   2  -4  826.42   24.60
   4   2  -4  874.81   26.90
   4   2  -4  827.12   24.50
   4   2  -4  853.11   24.70
   4   2  -4  883.61   26.40
  -4  -2   4  881.01   23.00
  -4  -2   4  909.11   25.90
  -4  -2   4  835.62   24.20
  -4  -2   4  886.01   26.30
  -4  -2   4  866.81   24.00
  -4  -2   4  877.51   22.80
  -4  -2   4  757.72   22.10
   3   2  -4 1110.79   29.70
   3   2  -4 1092.09   30.10
   3   2  -4 1126.09   30.20
   3   2  -4 1096.99   29.60
   3   2  -4 1102.19   27.60
   3   2  -4 1121.19   31.20
   3   2  -4 1079.99   29.00
   3   2  -4 1011.00   25.90
  -3  -2   4 1142.49   30.50
  -3  -2   4 1142.39   28.90
  -3  -2   4 1125.09   29.70
  -3  -2   4 1147.29   27.40
  -3  -2   4 1150.38   29.40
  -3  -2   4 1110.19   28.30
  -3  -2   4 1152.38   30.90
   2   2  -4 7780.42  173.78
   2   2  -4 7693.13  174.78
   2   2  -4 7835.52  173.38
   2   2  -4 7855.61  173.88
   2   2  -4 7733.23  174.08
   2   2  -4 7626.34  173.08
  -2  -2   4 7659.93  173.98
  -2  -2   4 7685.53  173.48
  -2  -2   4 7830.42  174.48
  -2  -2   4 7575.44  172.68
  -2  -2   4 7780.32  172.78
  -2  -2   4 7810.02  174.18
  -2  -2   4 7882.61  173.58
   1   2  -4   44.10    4.60
   1   2  -4   30.50    4.20
   1   2  -4   27.20    4.10
   1   2  -4   30.40    4.40
   1   2  -4   26.60    4.50
   1   2  -4   21.70    3.50
  -1  -2   4   29.30    4.60
  -1  -2   4   35.40    4.70
  -1  -2   4   35.90    4.50
  -1  -2   4   26.60    4.00
  -1  -2   4   29.70    4.30
  -1  -2   4   26.10    4.20
  -1  -2   4   29.90    4.60
  -1  -2   4   32.80    3.40
   0   2  -4  141.39    6.60
   0   2  -4  122.69    7.60
   0   2  -4  146.09    7.70
   0   2  -4  127.59    6.30
   0   2  -4  139.89    6.80
   0   2  -4  137.69    6.90
   0  -2   4  127.19    5.40
   0  -2   4  126.29    6.50
   0  -2   4  123.29    7.20
   0  -2   4  126.79    7.70
   0  -2   4  123.39    6.30
   0  -2   4  137.29    6.70
   0  -2   4  132.59    6.20
   0  -2   4  125.59    6.80
  -1   2  -4    1.50    2.40
  -1   2  -4    6.90    3.20
  -1   2  -4    3.50    2.70
  -1   2  -4    2.00    2.50
  -1   2  -4    6.30    2.50
   1  -2   4    6.90    2.70
   1  -2   4    5.70    2.60
   1  -2   4    4.60    2.30
   1  -2   4    2.90    2.50
   1  -2   4    1.70    2.70
   1  -2   4   -0.30    2.20
   1  -2   4    5.50    1.20
   1  -2   4    8.60    3.40
  -2   2  -4 1156.78   30.90
  -2   2  -4 1145.79   29.20
  -2   2  -4 1179.68   29.30
  -2   2  -4 1144.69   28.40
  -2   2  -4 1145.89   31.20
  -2   2  -4 1153.58   32.40
  -2   2  -4 1152.68   28.30
   2  -2   4 1141.79   29.60
   2  -2   4 1123.29   29.10
   2  -2   4 1122.29   29.10
   2  -2   4 1197.98   31.80
   2  -2   4 1142.69   28.90
   2  -2   4 1175.88   32.40
  -3   2  -4  990.60   23.90
  -3   2  -4  949.31   23.80
  -3   2  -4  979.60   27.80
  -3   2  -4  927.31   30.00
  -3   2  -4  980.80   25.50
  -3   2  -4  959.80   28.10
   3  -2   4  986.10   29.20
   3  -2   4  922.11   28.60
   3  -2   4  953.40   25.10
   3  -2   4  979.00   25.50
   3  -2   4  977.90   25.90
   3  -2   4  972.40   25.30
  -4   2  -4  478.75   18.40
  -4   2  -4  501.35   13.30
  -4   2  -4  497.95   15.60
  -4   2  -4  507.35   15.30
  -4   2  -4  479.15   19.50
  -4   2  -4  487.85   12.60
  -4   2  -4  507.85   18.80
   4  -2   4  527.25   15.70
   4  -2   4  495.95   15.80
   4  -2   4  508.95   15.60
   4  -2   4  513.75   16.30
   4  -2   4  523.65   19.90
   4  -2   4  521.35   19.80
  -5   2  -4  558.84   21.90
  -5   2  -4  564.34   21.70
  -5   2  -4  570.54   17.10
  -5   2  -4  565.84   17.20
   5  -2   4  569.34   18.00
   5  -2   4  569.94   18.00
   5  -2   4  580.44   17.60
   5  -2   4  570.44   22.30
   5  -2   4  549.65   22.30
  -6   2  -4   14.10    4.20
  -6   2  -4    3.70    5.90
  -6   2  -4   11.30    6.60
  -6   2  -4    9.60    4.40
   6  -2   4    2.80    6.70
   6  -2   4   13.30    4.80
   6  -2   4    5.50    4.50
   6  -2   4    7.70    4.10
   6  -2   4    7.80    8.30
   6  -2   4   13.30    5.40
  -7   2  -4  193.68   17.20
  -7   2  -4  199.08   17.00
  -7   2  -4  203.88   11.00
   7  -2   4  187.88   11.50
   7  -2   4  164.88   13.40
   7  -2   4  202.98   16.50
   7  -2   4  206.18   15.00
   7  -2   4  206.48   15.40
   7  -2   4  182.48   12.10
  -8   2  -4   62.49   15.40
   8  -2   4   95.49   12.90
   8  -2   4   49.10    8.20
   8  -2   4   63.39   10.80
   9   1  -4  154.98   17.60
   9   1  -4  105.59   17.70
   9   1  -4  165.58   20.10
  -9  -1   4  161.78   18.60
   8   1  -4  138.69   14.30
   8   1  -4  139.59   14.60
   8   1  -4  129.29   18.90
   8   1  -4  134.19   15.70
   8   1  -4  111.49   13.60
  -8  -1   4  134.19    8.20
  -8  -1   4  116.49    7.60
  -8  -1   4  119.29   15.40
   7   1  -4   76.59   11.20
   7   1  -4   67.89    9.10
   7   1  -4   59.99    8.40
   7   1  -4   62.49    8.80
   7   1  -4   40.40    8.10
   7   1  -4   52.19    9.30
  -7  -1   4   69.79    6.30
  -7  -1   4   68.39    6.50
  -7  -1   4   79.59   10.70
  -7  -1   4   55.39    6.90
  -7  -1   4   62.39    9.20
  -7  -1   4   70.09    4.70
   6   1  -4  350.26   17.20
   6   1  -4  349.96   15.30
   6   1  -4  356.36   15.30
   6   1  -4  356.36   17.90
   6   1  -4  369.16   16.20
   6   1  -4  351.66   15.00
  -6  -1   4  363.16   12.80
  -6  -1   4  348.47   14.20
  -6  -1   4  332.37   18.80
  -6  -1   4  368.16   12.60
  -6  -1   4  365.86   11.60
  -6  -1   4  377.86   17.50
   5   1  -4  328.77   14.30
   5   1  -4  325.57   14.70
   5   1  -4  321.07   15.40
   5   1  -4  316.97   13.60
   5   1  -4  335.97   13.30
   5   1  -4  317.17   13.80
  -5  -1   4  312.77   12.90
  -5  -1   4  348.17   13.30
  -5  -1   4  331.97   15.00
  -5  -1   4  340.17   11.80
  -5  -1   4  348.07   12.00
  -5  -1   4  351.56   14.40
   4   1  -4 1286.87   34.90
   4   1  -4 1328.77   35.00
   4   1  -4 1319.77   35.50
   4   1  -4 1339.37   36.40
   4   1  -4 1311.87   35.00
   4   1  -4 1308.47   34.80
  -4  -1   4 1340.17   36.30
  -4  -1   4 1333.67   34.50
  -4  -1   4 1323.27   33.60
  -4  -1   4 1347.97   35.30
  -4  -1   4 1330.67   31.60
  -4  -1   4 1391.06   43.10
  -4  -1   4 1377.06   33.70
   3   1  -4  201.98    8.60
   3   1  -4  202.78   10.10
   3   1  -4  198.18    9.40
   3   1  -4  202.98    9.70
   3   1  -4  198.38    9.40
   3   1  -4  203.78    8.90
   3   1  -4  201.08    7.70
  -3  -1   4  199.78    9.30
  -3  -1   4  211.98    9.30
  -3  -1   4  209.88    9.10
  -3  -1   4  204.58    8.40
  -3  -1   4  204.08    7.80
  -3  -1   4  200.68    8.60
   2   1  -4 1487.65   37.40
   2   1  -4 1535.55   37.60
   2   1  -4 1502.85   35.90
   2   1  -4 1490.95   36.90
   2   1  -4 1450.55   37.70
   2   1  -4 1440.46   37.60
  -2  -1   4 1530.95   37.30
  -2  -1   4 1536.55   37.30
  -2  -1   4 1533.75   37.00
  -2  -1   4 1504.65   37.60
  -2  -1   4 1478.45   37.40
  -2  -1   4 1518.45   36.70
   1   1  -4  182.98    7.70
   1   1  -4  176.08    7.30
   1   1  -4  184.58    8.40
   1   1  -4  180.88    8.10
   1   1  -4  177.58    7.50
   1   1  -4  178.48    7.90
   1   1  -4  177.88    7.70
  -1  -1   4  180.18    8.00
  -1  -1   4  181.98    7.70
  -1  -1   4  177.98    8.30
  -1  -1   4  184.38    7.80
  -1  -1   4  181.88    7.40
  -1  -1   4  185.18    7.80
  -1  -1   4  188.98    7.40
   0   1  -4   10.40    2.40
   0   1  -4    8.60    2.40
   0   1  -4    2.70    2.50
   0   1  -4   10.80    2.70
   0   1  -4    5.40    2.40
   0   1  -4    5.60    2.50
   0  -1   4    6.80    2.60
   0  -1   4    2.90    2.40
   0  -1   4    8.20    2.40
   0  -1   4    7.30    2.40
   0  -1   4   12.10    2.90
   0  -1   4    2.10    2.60
   0  -1   4    6.30    2.20
  -1   1  -4 1168.18   30.60
  -1   1  -4 1148.19   27.50
  -1   1  -4 1125.69   27.50
  -1   1  -4 1133.19   31.30
  -1   1  -4 1161.88   28.50
  -1   1  -4 1144.39   28.50
   1  -1   4 1109.09   28.10
   1  -1   4 1163.58   29.10
   1  -1   4 1144.29   29.40
   1  -1   4 1135.99   30.30
   1  -1   4 1133.99   28.50
   1  -1   4 1137.69   28.50
   1  -1   4 1139.49   31.30
  -2   1  -4 1133.59   31.60
  -2   1  -4 1119.99   27.70
  -2   1  -4 1151.08   30.70
  -2   1  -4 1111.09   27.80
  -2   1  -4 1111.29   25.90
  -2   1  -4 1108.79   28.90
  -2   1  -4 1133.89   26.00
   2  -1   4 1138.69   30.90
   2  -1   4 1076.29   26.80
   2  -1   4 1082.39   30.80
   2  -1   4 1086.29   27.50
   2  -1   4 1139.49   31.50
   2  -1   4 1113.29   27.70
   2  -1   4 1111.29   27.70
  -3   1  -4  828.42   30.00
  -3   1  -4  856.61   22.90
  -3   1  -4  877.51   25.90
  -3   1  -4  882.91   26.80
  -3   1  -4  867.21   23.20
   3  -1   4  932.71   27.70
   3  -1   4  862.01   24.50
   3  -1   4  953.10   23.40
   3  -1   4  890.11   23.00
   3  -1   4  978.30   28.00
   3  -1   4  926.91   23.50
   3  -1   4 1028.30   28.40
   3  -1   4  943.01   23.40
  -4   1  -4 1105.59   32.10
  -4   1  -4 1094.79   27.00
  -4   1  -4 1102.69   32.70
  -4   1  -4 1098.79   27.40
  -4   1  -4 1115.39   31.70
   4  -1   4 1095.69   27.50
   4  -1   4 1044.80   32.60
   4  -1   4 1090.19   27.60
   4  -1   4 1061.39   28.10
   4  -1   4 1114.79   28.20
   4  -1   4 1113.89   33.20
   4  -1   4 1078.99   27.80
   4  -1   4 1108.79   32.90
  -5   1  -4    8.00    5.30
  -5   1  -4    2.50    5.30
  -5   1  -4    4.60    2.80
  -5   1  -4    3.30    2.80
   5  -1   4   10.40    6.40
   5  -1   4    8.50    6.20
   5  -1   4    8.20    3.70
   5  -1   4   13.50    7.00
   5  -1   4    2.00    5.00
   5  -1   4    3.00    3.30
   5  -1   4    2.80    3.20
  -6   1  -4  141.69   13.60
  -6   1  -4  130.49    7.00
  -6   1  -4  124.29   13.30
   6  -1   4  138.69    8.30
   6  -1   4  136.49   17.60
   6  -1   4  150.38   13.60
   6  -1   4  138.89    7.90
   6  -1   4  124.89   13.70
   6  -1   4  142.39    9.70
   6  -1   4  134.19    8.30
  -7   1  -4   68.59   11.40
   7  -1   4   68.29   11.80
   7  -1   4   66.69    7.40
   7  -1   4   55.89    9.80
   7  -1   4   52.99    8.20
   7  -1   4   64.29    7.10
   7  -1   4   53.69    6.00
   8  -1   4  128.39   23.70
   8  -1   4  115.99    9.00
   8  -1   4  144.69   18.40
   9   0  -4   94.89   13.30
   9   0  -4  114.09   17.60
   9   0  -4  103.79   14.90
  -9   0   4  117.09   15.10
  -9   0   4  100.99   10.00
   8   0  -4   36.50   12.20
   8   0  -4   30.10   10.50
   8   0  -4   16.10    8.20
   8   0  -4   22.60   10.80
   8   0  -4   17.90   10.70
   8   0  -4   12.00    8.20
  -8   0   4   15.10    5.30
  -8   0   4   21.20    4.70
  -8   0   4   41.10    9.30
  -8   0   4   11.10    7.40
   7   0  -4  206.98   14.00
   7   0  -4  205.98   16.20
   7   0  -4  195.68   13.70
   7   0  -4  220.18   14.50
   7   0  -4  193.58   16.50
  -7   0   4  242.48   16.40
  -7   0   4  209.28   10.40
  -7   0   4  199.88   10.20
  -7   0   4  222.18   12.30
  -7   0   4  175.78   19.50
  -7   0   4  205.48   12.30
   6   0  -4  382.56   17.40
   6   0  -4  381.06   17.70
   6   0  -4  376.86   17.00
   6   0  -4  385.56   16.30
   6   0  -4  392.26   16.40
   6   0  -4  392.96   16.40
  -6   0   4  390.26   16.10
  -6   0   4  385.76   11.10
  -6   0   4  388.66   13.90
  -6   0   4  391.06   14.00
  -6   0   4  396.16   15.40
  -6   0   4  415.36   11.40
  -6   0   4  392.36   17.80
  -6   0   4  392.26   15.30
   5   0  -4 1000.60   28.90
   5   0  -4 1014.40   28.50
   5   0  -4 1014.20   29.00
   5   0  -4 1016.20   30.10
   5   0  -4  989.50   28.70
   5   0  -4 1000.90   29.50
  -5   0   4 1021.00   27.40
  -5   0   4 1021.20   28.50
  -5   0   4 1022.50   27.10
  -5   0   4 1005.80   28.20
  -5   0   4  986.80   25.30
  -5   0   4  996.10   28.30
  -4   0   4    7.50    3.20
  -4   0   4   10.80    3.50
  -4   0   4   11.50    3.60
  -4   0   4   11.50    2.70
  -4   0   4    9.50    3.40
  -4   0   4    9.80    3.30
   3   0  -4  360.26   13.10
   3   0  -4  370.46   13.40
   3   0  -4  359.86   11.40
   3   0  -4  385.46   12.70
   3   0  -4  375.96   12.60
   3   0  -4  357.06   13.40
   3   0  -4  358.66   13.20
  -3   0   4  363.76   12.40
  -3   0   4  363.76   12.80
  -3   0   4  362.26   12.40
  -3   0   4  369.36   12.30
  -3   0   4  363.36   12.40
  -3   0   4  342.17   12.80
   2   0  -4  520.95   13.50
   2   0  -4  524.75   16.10
   2   0  -4  538.65   16.70
   2   0  -4  520.45   16.10
   2   0  -4  522.15   15.60
   2   0  -4  548.55   16.30
   2   0  -4  542.75   15.90
  -2   0   4  530.05   15.60
  -2   0   4  559.84   16.20
  -2   0   4  558.14   15.80
  -2   0   4  529.65   16.30
  -2   0   4  527.65   16.50
  -2   0   4  545.05   16.10
   1   0  -4 2124.99   51.59
   1   0  -4 2176.08   50.39
   1   0  -4 2195.68   50.49
   1   0  -4 2168.88   50.89
   1   0  -4 2126.29   51.79
   1   0  -4 2157.38   51.09
  -1   0   4 2117.09   51.09
  -1   0   4 2110.39   52.59
  -1   0   4 2153.58   50.59
  -1   0   4 2189.58   51.49
  -1   0   4 2144.59   51.89
  -1   0   4 2176.48   51.19
  -1   0   4 2174.18   50.49
   0   0  -4 1476.85   37.50
   0   0  -4 1507.05   34.80
   0   0  -4 1521.85   37.70
   0   0  -4 1384.26   33.70
   0   0  -4 1499.75   35.10
   0   0  -4 1487.35   35.80
   0   0   4 1473.95   35.40
   0   0   4 1487.15   36.20
   0   0   4 1488.25   36.00
   0   0   4 1453.45   38.40
   0   0   4 1456.65   35.80
   0   0   4 1514.65   35.70
   0   0   4 1465.95   37.60
  -1   0  -4  619.04   19.20
  -1   0  -4  608.94   18.90
  -1   0  -4  617.44   16.70
  -1   0  -4  613.44   14.80
  -1   0  -4  627.24   16.60
  -1   0  -4  627.74   16.50
   1   0   4  620.14   17.40
   1   0   4  619.44   19.40
   1   0   4  603.24   19.90
   1   0   4  617.54   16.60
   1   0   4  603.44   16.30
   1   0   4  607.44   16.70
   1   0   4  625.14   17.10
  -2   0  -4  180.28    6.60
  -2   0  -4  177.68    6.60
  -2   0  -4  182.78    8.30
  -2   0  -4  179.58    9.60
   2   0   4  178.38   10.60
   2   0   4  184.68    7.30
   2   0   4  176.18    6.70
   2   0   4  175.48    8.20
   2   0   4  164.68   10.30
   2   0   4  182.78    6.90
   2   0   4  179.08    6.70
  -3   0  -4  528.85   17.50
  -3   0  -4  539.75   13.70
  -3   0  -4  526.55   18.60
  -3   0  -4  524.95   13.50
   3   0   4  500.45   18.90
   3   0   4  522.45   14.30
   3   0   4  502.45   16.10
   3   0   4  525.25   17.90
   3   0   4  511.95   13.90
   3   0   4  528.75   14.60
   3   0   4  522.45   19.50
   3   0   4  534.55   19.80
   3   0   4  530.25   14.40
  -4   0  -4  296.47   13.70
  -4   0  -4  272.87    7.60
  -4   0  -4  258.47   13.80
  -4   0  -4  295.07    7.60
   4   0   4  286.57    9.40
   4   0   4  270.17   14.80
   4   0   4  265.47   11.70
   4   0   4  244.58   14.70
   4   0   4  278.97   14.20
   4   0   4  283.67    9.30
   4   0   4  297.47   15.50
   4   0   4  264.27    8.50
   4   0   4  284.97    9.50
   4   0   4  295.07   14.60
  -5   0  -4  187.58   13.30
   5   0   4  197.48   13.50
   5   0   4  192.98    7.20
   5   0   4  173.98   15.70
   5   0   4  197.18   14.90
   5   0   4  184.28    6.80
   5   0   4  182.78   14.70
   5   0   4  178.38    9.30
   5   0   4  159.38   14.20
   5   0   4  183.38    7.90
  -6   0  -4  325.07   18.40
   6   0   4  309.77   12.30
   6   0   4  306.97   19.20
   6   0   4  356.56   18.70
   6   0   4  322.67   11.50
  -7   0  -4   35.40   11.30
   7   0   4   30.50   11.50
   7   0   4    8.90    9.80
   7   0   4    2.40    5.00
   7   0   4   13.00    8.50
   9  -1  -4   48.90   13.30
   9  -1  -4   76.49   15.50
   9  -1  -4   51.39   11.80
  -9   1   4   44.60    6.80
  -9   1   4   35.70    8.20
  -9   1   4   58.59   11.30
  -9   1   4   72.49   21.50
   8  -1  -4   10.90   10.30
   8  -1  -4    1.70    8.10
   8  -1  -4    3.10    7.90
   8  -1  -4   31.40    8.90
   8  -1  -4    2.10   10.00
  -8   1   4   12.20    7.60
  -8   1   4    8.50    3.00
  -8   1   4   12.20    5.20
  -8   1   4   15.30    8.40
  -8   1   4   14.50    6.60
  -8   1   4   17.60    5.70
   7  -1  -4   25.60    7.70
   7  -1  -4   26.10    7.60
   7  -1  -4   35.20    8.20
   7  -1  -4   21.20    8.10
   7  -1  -4   27.90    7.30
   7  -1  -4   18.80    7.60
  -7   1   4   29.20    5.70
  -7   1   4   35.70    5.90
  -7   1   4   28.70    6.00
  -7   1   4   33.50    8.40
  -7   1   4   24.60    6.30
  -7   1   4   24.70    4.40
  -7   1   4   15.20    5.40
   6  -1  -4  498.25   20.60
   6  -1  -4  483.75   18.70
   6  -1  -4  483.35   18.70
   6  -1  -4  522.35   20.10
   6  -1  -4  505.15   20.10
   6  -1  -4  495.45   19.20
  -6   1   4  492.55   17.00
  -6   1   4  472.55   18.00
  -6   1   4  496.75   18.30
  -6   1   4  529.55   16.30
  -6   1   4  494.95   16.90
  -6   1   4  487.95   18.20
   5  -1  -4  754.72   23.40
   5  -1  -4  758.72   24.60
   5  -1  -4  738.73   23.70
   5  -1  -4  747.23   24.10
   5  -1  -4  751.92   23.80
   5  -1  -4  763.62   23.60
  -5   1   4  755.12   19.70
  -5   1   4  773.92   22.20
  -5   1   4  793.12   22.70
  -5   1   4  785.32   23.50
  -5   1   4  771.62   22.60
  -5   1   4  771.62   23.50
   4  -1  -4  637.84   20.50
   4  -1  -4  671.63   20.90
   4  -1  -4  653.03   21.30
   4  -1  -4  682.23   20.40
   4  -1  -4  663.23   20.70
  -4   1   4  659.83   19.60
  -4   1   4  666.43   19.80
  -4   1   4  656.03   18.80
  -4   1   4  674.73   20.60
  -4   1   4  680.63   20.70
   3  -1  -4 1609.84   41.50
   3  -1  -4 1560.74   41.00
   3  -1  -4 1616.04   40.40
   3  -1  -4 1633.14   40.20
   3  -1  -4 1597.64   41.50
   3  -1  -4 1591.24   40.80
  -3   1   4 1632.44   41.00
  -3   1   4 1609.34   40.20
  -3   1   4 1723.93   41.10
  -3   1   4 1605.04   38.10
  -3   1   4 1625.24   39.40
  -3   1   4 1668.23   40.40
   2  -1  -4  296.67    9.90
   2  -1  -4  282.47   10.30
   2  -1  -4  308.67   12.50
   2  -1  -4  295.87   11.40
   2  -1  -4  303.47   11.00
   2  -1  -4  316.27   11.30
  -2   1   4  257.77    9.10
  -2   1   4  242.28   10.00
  -2   1   4  277.67   10.80
  -2   1   4  247.68   10.50
  -2   1   4  262.07   10.40
   1  -1  -4 4079.39   92.29
   1  -1  -4 4025.00   92.99
   1  -1  -4 4057.09   92.09
   1  -1  -4 4067.69   94.59
   1  -1  -4 3968.20   90.69
   1  -1  -4 4158.08   91.69
  -1   1   4 4150.48   92.79
  -1   1   4 4079.99   93.09
  -1   1   4 4171.08   94.49
  -1   1   4 3980.50   90.79
  -1   1   4 4010.90   92.49
  -1   1   4 3876.41   91.89
   0  -1  -4   66.39    5.90
   0  -1  -4   69.89    4.00
   0  -1  -4   68.69    3.80
   0  -1  -4   67.79    5.10
   0  -1  -4   68.69    4.60
   0  -1  -4   65.69    6.80
   0   1   4   64.99    4.90
   0   1   4   70.09    6.60
   0   1   4   62.69    3.20
   0   1   4   66.39    4.50
   0   1   4   66.49    7.00
   0   1   4   64.59    5.00
   0   1   4   61.59    4.20
   0   1   4   65.49    4.90
  -1  -1  -4  629.94   20.60
  -1  -1  -4  647.94   19.50
  -1  -1  -4  639.74   16.30
   1   1   4  611.14   16.90
   1   1   4  631.04   16.90
   1   1   4  608.24   16.90
   1   1   4  632.84   21.40
   1   1   4  621.54   16.90
   1   1   4  621.04   16.50
  -2  -1  -4  627.94   15.50
  -2  -1  -4  627.34   20.20
   2   1   4  630.34   20.80
   2   1   4  634.64   16.30
   2   1   4  606.14   16.40
   2   1   4  672.13   22.30
   2   1   4  623.64   16.30
   2   1   4  602.04   18.50
   2   1   4  643.24   19.80
   2   1   4  618.64   16.10
   2   1   4  617.44   22.30
   2   1   4  631.34   22.10
  -3  -1  -4  181.18   10.70
   3   1   4  176.48   10.50
   3   1   4  173.18   12.20
   3   1   4  157.58   12.30
   3   1   4  184.28   10.10
   3   1   4  161.38    5.30
   3   1   4  161.78    6.40
   3   1   4  177.18    5.80
   3   1   4  182.08   11.60
   3   1   4  166.28    6.50
   3   1   4  152.48   12.10
  -4  -1  -4  304.17   15.00
   4   1   4  282.07   14.80
   4   1   4  289.47   15.60
   4   1   4  271.47    8.90
   4   1   4  271.97   16.70
   4   1   4  267.47   16.30
   4   1   4  273.77   15.40
   4   1   4  280.77    8.80
   4   1   4  282.77   13.70
   5   1   4  147.99   12.60
   5   1   4  173.58   13.00
   5   1   4  147.79   15.10
   5   1   4  159.88    6.70
   5   1   4  156.08   13.50
   5   1   4  172.48   15.60
   5   1   4  175.98   15.40
   5   1   4  167.78   16.60
   5   1   4  158.28    7.30
   6   1   4  107.59   13.90
   6   1   4  116.19    8.00
   6   1   4  115.29    8.00
   6   1   4  143.79   17.80
   6   1   4  110.29   15.10
   7   1   4   64.89   11.60
   7   1   4   67.49   12.60
   9  -2  -4   -4.90   10.70
   9  -2  -4    0.90   12.30
   9  -2  -4   22.90   11.80
  -9   2   4   10.50    7.30
  -9   2   4    2.60    8.90
  -9   2   4    4.10    7.80
  -9   2   4   -8.40   13.70
   8  -2  -4   87.29   12.60
   8  -2  -4   72.19   11.60
   8  -2  -4   60.89   11.20
   8  -2  -4   79.59   12.00
  -8   2   4   94.09   13.20
  -8   2   4   76.39   10.80
  -8   2   4   71.59   10.70
  -8   2   4   94.99   13.40
  -8   2   4   86.39   11.00
  -8   2   4   81.69   11.60
   7  -2  -4  316.87   17.50
   7  -2  -4  333.47   18.40
   7  -2  -4  325.87   17.30
   7  -2  -4  310.07   17.50
   7  -2  -4  314.27   17.20
  -7   2   4  304.87   15.70
  -7   2   4  317.17   15.90
  -7   2   4  314.47   16.00
  -7   2   4  328.87   14.60
  -7   2   4  327.27   14.80
   6  -2  -4  251.57   14.20
   6  -2  -4  261.37   15.10
   6  -2  -4  223.08   17.50
   6  -2  -4  246.28   14.20
   6  -2  -4  262.67   15.50
  -6   2   4  259.47   13.60
  -6   2   4  236.28   13.30
  -6   2   4  250.97   12.70
  -6   2   4  254.37   12.60
   5  -2  -4  795.02   24.50
   5  -2  -4  787.42   24.60
   5  -2  -4  762.42   24.60
   5  -2  -4  781.12   25.60
   5  -2  -4  791.92   24.90
  -5   2   4  796.32   23.90
  -5   2   4  778.82   20.90
  -5   2   4  833.52   24.80
  -5   2   4  768.12   24.40
  -5   2   4  801.12   23.50
  -5   2   4  786.82   23.00
   4  -2  -4 1286.37   34.00
   4  -2  -4 1295.47   35.90
   4  -2  -4 1278.07   35.00
   4  -2  -4 1283.57   35.20
   4  -2  -4 1294.07   34.90
  -4   2   4 1325.67   32.70
  -4   2   4 1315.57   35.10
  -4   2   4 1286.17   33.20
  -4   2   4 1301.57   35.10
  -4   2   4 1269.87   34.00
  -4   2   4 1350.66   34.70
   3  -2  -4   95.29    6.50
   3  -2  -4   90.19    8.10
   3  -2  -4   79.59    7.20
   3  -2  -4  100.99    8.90
   3  -2  -4   82.29    7.50
   3  -2  -4   81.79    8.30
  -3   2   4   96.09    7.50
  -3   2   4   87.19    7.10
  -3   2   4   94.59    7.60
  -3   2   4  100.69    7.20
  -3   2   4   85.99    7.10
  -3   2   4   96.69    4.90
   2  -2  -4   40.00    4.00
   2  -2  -4   54.49    6.00
   2  -2  -4   35.40    5.10
   2  -2  -4   44.40    6.20
   2  -2  -4   46.60    5.40
  -2   2   4   40.40    4.80
  -2   2   4   28.80    5.40
  -2   2   4   37.60    5.60
  -2   2   4   39.10    4.80
  -2   2   4   31.10    4.20
   1  -2  -4  422.26   13.00
   1  -2  -4  402.46   13.90
   1  -2  -4  401.46   16.10
   1  -2  -4  433.96   14.30
   1  -2  -4  414.26   12.40
  -1   2   4  403.76   13.30
  -1   2   4  402.86   16.00
  -1   2   4  401.46   13.20
  -1   2   4  428.86   13.80
  -1   2   4  416.06   10.50
  -1   2   4  401.96   13.50
   0  -2  -4 1383.16   33.90
   0  -2  -4 1409.76   38.30
   0  -2  -4 1384.66   31.90
   0  -2  -4 1372.26   34.80
   0  -2  -4 1424.56   36.00
   0   2   4 1342.47   31.70
   0   2   4 1472.85   39.30
   0   2   4 1404.16   34.20
   0   2   4 1408.96   34.60
   0   2   4 1353.16   34.40
   0   2   4 1374.26   33.10
   0   2   4 1417.56   34.80
   0   2   4 1471.45   38.70
  -1  -2  -4 1339.07   30.80
  -1  -2  -4 1228.38   35.90
  -1  -2  -4 1306.97   31.40
  -1  -2  -4 1349.36   34.40
   1   2   4 1266.17   31.70
   1   2   4 1267.67   36.40
   1   2   4 1300.67   32.40
   1   2   4 1335.07   37.70
   1   2   4 1288.57   31.70
   1   2   4 1306.47   31.50
   1   2   4 1313.97   37.80
   1   2   4 1262.27   30.80
   1   2   4 1274.07   31.30
  -2  -2  -4  104.29    9.80
  -2  -2  -4  105.39    8.50
   2   2   4   99.69    7.40
   2   2   4   90.79   10.70
   2   2   4  108.29    9.40
   2   2   4   99.19    4.70
   2   2   4   98.39    5.60
   2   2   4  103.19    4.70
   2   2   4  108.19   11.20
   2   2   4  107.49   10.40
   2   2   4  105.09    5.20
   2   2   4  100.09    9.30
   2   2   4  100.19    6.30
  -3  -2  -4   87.89    9.20
   3   2   4   98.09   11.80
   3   2   4   71.49    4.90
   3   2   4   75.09    9.30
   3   2   4   81.49    9.90
   3   2   4   82.19    7.20
   3   2   4   83.49   10.80
   3   2   4   79.99   10.60
   3   2   4   76.59    4.60
   3   2   4   76.79    8.70
   4   2   4   70.49    8.50
   4   2   4   83.19    9.70
   4   2   4   74.29    5.00
   4   2   4   80.49   11.80
   4   2   4   87.99   11.90
   4   2   4   83.09   12.50
   4   2   4   87.89   13.60
   4   2   4   72.79   11.60
   4   2   4   79.39    4.70
   5   2   4  448.96   18.70
   5   2   4  496.25   32.40
   5   2   4  467.85   23.40
   5   2   4  460.65   21.90
   5   2   4  438.56   24.00
   5   2   4  393.96   31.50
   6   2   4  133.19   19.90
   6   2   4  156.98   17.00
   6   2   4  177.98   16.10
   9  -3  -4   59.79   13.10
   9  -3  -4   46.10   13.20
   9  -3  -4   80.39   15.10
  -9   3   4   68.19   11.70
  -9   3   4   65.99   14.40
  -9   3   4   62.39   10.10
   8  -3  -4  411.96   23.80
   8  -3  -4  441.36   22.90
   8  -3  -4  372.56   22.00
   8  -3  -4  465.75   24.10
  -8   3   4  451.95   23.00
  -8   3   4  424.56   20.80
  -8   3   4  395.86   20.30
  -8   3   4  405.46   19.50
  -8   3   4  420.96   19.00
   7  -3  -4  157.18   14.00
   7  -3  -4  145.29   15.10
   7  -3  -4  129.79   15.30
   7  -3  -4  124.49   15.50
   7  -3  -4  117.69   17.50
  -7   3   4  124.19   11.70
  -7   3   4  145.59   13.50
  -7   3   4  113.79   11.90
  -7   3   4  134.49   12.30
  -7   3   4  117.29   12.70
  -7   3   4  137.59   12.50
   6  -3  -4  390.86   16.90
   6  -3  -4  355.86   17.30
   6  -3  -4  387.36   18.50
   6  -3  -4  353.06   17.70
   6  -3  -4  395.56   18.40
  -6   3   4  364.76   15.60
  -6   3   4  391.76   15.70
  -6   3   4  344.87   11.70
  -6   3   4  386.56   17.00
  -6   3   4  386.86   16.30
  -6   3   4  404.76   17.30
   5  -3  -4  134.69   11.60
   5  -3  -4  121.99   10.40
   5  -3  -4  110.29   10.70
   5  -3  -4  123.69    9.50
   5  -3  -4  131.59   11.00
  -5   3   4  125.69    7.70
  -5   3   4  124.39    8.50
  -5   3   4  125.09    9.50
  -5   3   4  124.89    9.80
  -5   3   4  125.59   10.10
  -5   3   4  120.39   10.10
   4  -3  -4    6.60    4.90
   4  -3  -4   -2.00    3.50
   4  -3  -4    2.60    4.80
   4  -3  -4   -7.40    4.60
   4  -3  -4    1.60    4.70
  -4   3   4    6.50    3.10
  -4   3   4   -1.00    3.90
  -4   3   4    0.90    4.30
  -4   3   4   -4.00    3.90
  -4   3   4   -0.80    3.40
  -4   3   4    1.00    4.10
   3  -3  -4  505.15   15.00
   3  -3  -4  515.45   17.90
   3  -3  -4  521.05   17.60
   3  -3  -4  511.55   20.20
   3  -3  -4  521.45   17.10
   3  -3  -4  521.95   18.50
  -3   3   4  520.35   18.20
  -3   3   4  520.05   15.20
  -3   3   4  505.55   17.70
  -3   3   4  549.85   17.90
  -3   3   4  550.84   17.70
  -3   3   4  545.65   17.20
   2  -3  -4  991.10   28.50
   2  -3  -4 1026.40   27.90
   2  -3  -4 1030.20   27.00
   2  -3  -4 1021.60   27.70
   2  -3  -4 1027.40   31.20
  -2   3   4 1024.00   27.80
  -2   3   4 1046.20   30.20
  -2   3   4 1013.10   28.10
  -2   3   4 1030.10   28.20
  -2   3   4  998.10   27.40
   1  -3  -4   27.20    4.20
   1  -3  -4   30.60    3.90
   1  -3  -4   22.00    6.10
   1  -3  -4   28.50    3.50
   1  -3  -4   22.10    3.80
  -1   3   4   24.50    4.10
  -1   3   4   17.60    3.90
  -1   3   4   18.70    4.00
  -1   3   4   25.70    4.30
  -1   3   4   29.00    6.50
   0  -3  -4  713.63   20.60
   0  -3  -4  674.33   23.50
   0  -3  -4  691.43   20.00
   0  -3  -4  705.73   19.10
   0   3   4  703.03   19.40
   0   3   4  696.93   19.50
   0   3   4  679.73   19.40
   0   3   4  718.93   20.00
   0   3   4  678.53   24.40
   0   3   4  717.63   24.30
  -1  -3  -4  215.48    8.30
  -1  -3  -4  224.18   13.30
  -1  -3  -4  237.58   10.80
  -1  -3  -4  226.48    7.70
   1   3   4  221.98    8.60
   1   3   4  212.98    8.30
   1   3   4  212.28    8.70
   1   3   4  199.48    8.40
   1   3   4  221.88   14.30
   1   3   4  216.58   14.00
   1   3   4  225.58   10.10
  -2  -3  -4  459.35   16.60
  -2  -3  -4  454.15   19.20
   2   3   4  414.66   11.70
   2   3   4  454.05   20.40
   2   3   4  412.36   11.60
   2   3   4  412.66   20.10
   2   3   4  429.06   12.70
   2   3   4  429.46   13.00
   2   3   4  423.96   13.00
   2   3   4  423.86   18.90
   2   3   4  454.75   17.70
   2   3   4  439.86   16.80
   2   3   4  441.26   20.20
   3   3   4  132.29   13.20
   3   3   4  139.99    6.70
   3   3   4  129.89   15.60
   3   3   4  146.69    9.00
   3   3   4  133.79    6.30
   3   3   4  120.99   14.40
   3   3   4  161.08   13.00
   3   3   4  136.89   14.30
   3   3   4  151.38   12.30
   4   3   4  521.25   27.10
   4   3   4  440.96   12.80
   4   3   4  452.95   17.30
   4   3   4  445.46   21.30
   4   3   4  494.35   22.50
   4   3   4  454.35   22.30
   4   3   4  466.55   25.60
   4   3   4  493.05   23.70
   5   3   4  193.68   14.80
   5   3   4  240.48   19.00
   5   3   4  193.78   22.80
   6   3   4  120.59   17.40
   6   3   4  110.89   15.00
   9  -4  -4  303.87   24.80
   9  -4  -4  223.28   28.00
   9  -4  -4  189.48   25.50
  -9   4   4  252.87   22.60
  -9   4   4  208.88   18.00
   8  -4  -4  236.58   19.30
   8  -4  -4  242.48   22.30
   8  -4  -4  204.88   20.30
   8  -4  -4  227.88   19.00
  -8   4   4  211.98   16.10
  -8   4   4  192.78   16.90
  -8   4   4  216.08   17.40
  -8   4   4  209.98   18.30
   7  -4  -4   85.49   11.60
   7  -4  -4   75.39   13.70
   7  -4  -4   96.59   13.00
  -7   4   4   60.39    9.40
  -7   4   4   64.69    9.10
  -7   4   4   82.09   11.10
  -7   4   4  100.39   12.00
  -7   4   4   91.99   12.50
   6  -4  -4   11.50    7.90
   6  -4  -4   10.60    7.20
   6  -4  -4   18.60    6.30
   6  -4  -4    9.50    8.00
   6  -4  -4    7.30    7.50
  -6   4   4    6.50    5.10
  -6   4   4   10.70    6.40
  -6   4   4   12.70    7.10
  -6   4   4   14.60    4.80
  -6   4   4    6.10    6.10
  -6   4   4   17.50    7.10
   5  -4  -4   39.40    6.10
   5  -4  -4   45.00    7.90
   5  -4  -4   39.20    7.90
   5  -4  -4   35.80    7.80
   5  -4  -4   36.30    7.60
  -5   4   4   49.60    7.80
  -5   4   4   32.20    6.50
  -5   4   4   51.09    7.70
  -5   4   4   46.50    7.40
  -5   4   4   37.10    6.90
   4  -4  -4  199.78    9.50
   4  -4  -4  217.08   13.50
   4  -4  -4  212.98   12.20
   4  -4  -4  205.88   15.50
   4  -4  -4  193.88   12.10
   4  -4  -4  230.48   13.90
  -4   4   4  211.38   11.60
  -4   4   4  210.98   10.10
  -4   4   4  213.28   12.70
  -4   4   4  214.68   12.10
  -4   4   4  210.48   12.10
  -4   4   4  221.38   12.50
   3  -4  -4  233.28   15.40
   3  -4  -4  236.28   11.50
   3  -4  -4  233.08   12.20
   3  -4  -4  235.58   12.20
   3  -4  -4  224.08   12.80
   3  -4  -4  240.28    8.50
  -3   4   4  244.38   13.10
  -3   4   4  251.67   11.90
  -3   4   4  248.78   12.30
  -3   4   4  239.18   11.60
  -3   4   4  229.28   11.80
   2  -4  -4  965.00   26.90
   2  -4  -4  953.50   26.60
   2  -4  -4  933.31   25.20
   2  -4  -4  934.31   25.60
   2  -4  -4  924.81   30.80
  -2   4   4  945.51   26.50
  -2   4   4  970.90   27.30
  -2   4   4  933.11   29.70
  -2   4   4  944.01   27.00
  -2   4   4  934.01   26.90
   1  -4  -4    9.80    3.10
   1  -4  -4    1.70    3.30
   1  -4  -4   10.60    4.00
   1  -4  -4    3.40    3.00
   1  -4  -4    4.50    6.00
   1  -4  -4   11.30    4.20
  -1   4   4   11.90    4.20
  -1   4   4    4.60    3.80
  -1   4   4    5.60    5.40
  -1   4   4    9.60    4.10
  -1   4   4    9.40    3.80
   0  -4  -4  561.64   16.70
   0  -4  -4  600.64   17.90
   0  -4  -4  617.24   23.00
   0  -4  -4  557.94   17.80
   0   4   4  565.34   18.20
   0   4   4  583.14   17.70
   0   4   4  501.25   22.50
   0   4   4  588.14   23.10
   0   4   4  571.44   18.20
   0   4   4  557.94   17.70
  -1  -4  -4  171.48    8.10
  -1  -4  -4  177.38    9.90
  -1  -4  -4  172.98    7.20
  -1  -4  -4  180.18   14.60
   1   4   4  165.78   11.10
   1   4   4  174.28    8.60
   1   4   4  182.98   15.10
   1   4   4  166.78   15.50
   1   4   4  175.38    8.70
   1   4   4  179.58    8.10
   1   4   4  139.79    9.90
  -2  -4  -4  376.96   19.10
   2   4   4  351.56   12.10
   2   4   4  358.66   20.70
   2   4   4  344.67   10.20
   2   4   4  387.36   17.10
   2   4   4  344.07   20.70
   2   4   4  355.06   12.20
   2   4   4  362.76   19.70
   3   4   4  689.43   25.60
   3   4   4  600.44   17.60
   3   4   4  646.74   28.40
   3   4   4  686.93   25.90
   3   4   4  619.54   17.90
   3   4   4  666.43   19.60
   3   4   4  661.63   27.90
   3   4   4  696.83   34.40
   4   4   4  198.18   19.50
   4   4   4  197.88   19.80
   4   4   4  171.08   19.60
   4   4   4  196.48   12.60
   5   4   4    7.20   11.00
   8  -5  -4   14.90   12.90
   8  -5  -4   -0.20   13.50
   8  -5  -4   29.50   11.20
   8  -5  -4   43.20   13.70
  -8   5   4   18.20   11.70
  -8   5   4   18.70    9.50
  -8   5   4   23.40    9.70
   7  -5  -4  207.08   21.20
   7  -5  -4  150.38   21.10
   7  -5  -4  178.38   20.60
   7  -5  -4  189.48   19.70
  -7   5   4  181.48   14.90
  -7   5   4  186.88   19.70
  -7   5   4  199.78   16.70
  -7   5   4  198.88   19.60
  -7   5   4  187.28   18.30
   6  -5  -4    4.60    8.80
   6  -5  -4    3.10    8.40
   6  -5  -4   19.50    6.90
   6  -5  -4   23.80    9.30
  -6   5   4   12.40    8.80
  -6   5   4   16.60    8.20
  -6   5   4   21.00    6.40
  -6   5   4   17.30    8.30
  -6   5   4   28.70    7.80
   5  -5  -4   27.90    8.20
   5  -5  -4   30.00    6.00
   5  -5  -4   40.70    9.30
   5  -5  -4   32.90    9.40
   5  -5  -4   42.80    8.70
   5  -5  -4   15.80    9.40
  -5   5   4   35.10    7.70
  -5   5   4   43.40   10.00
  -5   5   4   31.60    7.30
  -5   5   4   37.00    9.30
  -5   5   4   33.80    7.30
  -5   5   4   35.80    6.50
   4  -5  -4   26.90    7.40
   4  -5  -4   36.20    7.10
   4  -5  -4   32.40    7.30
   4  -5  -4   42.00    8.70
   4  -5  -4   51.39   10.40
   4  -5  -4   44.20    5.00
  -4   5   4   42.70    7.60
  -4   5   4   35.70    7.00
  -4   5   4   57.49    7.90
  -4   5   4   40.10    7.90
  -4   5   4   39.10    7.30
   3  -5  -4  331.77   19.90
   3  -5  -4  319.27   16.40
   3  -5  -4  353.86   14.80
   3  -5  -4  337.87   12.00
   3  -5  -4  338.87   15.30
   3  -5  -4  341.77   15.70
  -3   5   4  367.96   17.70
  -3   5   4  351.26   15.80
  -3   5   4  321.37   15.40
  -3   5   4  343.77   15.40
   2  -5  -4  711.83   19.70
   2  -5  -4  717.93   21.50
   2  -5  -4  712.73   22.80
   2  -5  -4  728.73   28.20
   2  -5  -4  706.33   24.20
   2  -5  -4  739.83   22.20
  -2   5   4  760.92   27.20
  -2   5   4  691.03   23.10
  -2   5   4  737.83   23.50
  -2   5   4  740.33   23.70
  -2   5   4  722.93   22.90
   1  -5  -4  579.24   18.90
   1  -5  -4  573.94   15.30
   1  -5  -4  570.44   24.30
   1  -5  -4  572.74   19.80
   1  -5  -4  585.54   16.80
   1  -5  -4  569.04   15.10
  -1   5   4  585.74   19.50
  -1   5   4  538.05   19.10
  -1   5   4  580.84   24.40
  -1   5   4  596.94   19.50
  -1   5   4  582.94   19.30
   0  -5  -4   38.80    9.70
   0  -5  -4   31.40    5.80
   0  -5  -4   29.30    5.10
   0   5   4   37.50    6.00
   0   5   4   37.70    5.40
   0   5   4   32.60    9.70
   0   5   4   38.40    5.80
   0   5   4   33.60    5.30
  -1  -5  -4   70.09    8.00
  -1  -5  -4   65.69   10.60
  -1  -5  -4   66.99    6.30
   1   5   4   89.19   18.70
   1   5   4   57.89    7.00
   1   5   4   76.89    7.70
   1   5   4   58.69    6.60
   1   5   4   82.49   11.80
   1   5   4   61.39    7.10
  -2  -5  -4  811.52   30.30
   2   5   4  749.62   27.50
   2   5   4  708.63   19.10
   2   5   4  798.62   21.90
   2   5   4  761.52   32.20
   2   5   4  699.73   18.80
   3   5   4   41.60   10.50
   3   5   4   50.19   15.30
   4   5   4   14.30   11.40
   7  -6  -4   39.50   13.60
   7  -6  -4   22.30   12.60
   7  -6  -4   63.89   11.50
  -7   6   4   43.30   12.50
  -7   6   4   43.40   11.60
  -7   6   4   40.70    9.70
  -7   6   4   33.00   11.00
   6  -6  -4    0.60   10.60
   6  -6  -4    6.00   10.20
   6  -6  -4    3.90    7.00
  -6   6   4    9.80    9.00
  -6   6   4   12.60    9.30
  -6   6   4    0.90    8.60
   5  -6  -4   92.79    9.70
   5  -6  -4  129.19   18.90
   5  -6  -4  108.29   16.20
   5  -6  -4  130.39   15.20
   5  -6  -4  111.49   15.50
  -5   6   4  130.69   13.90
  -5   6   4   99.39   11.50
  -5   6   4  102.39   13.80
  -5   6   4  116.19   15.00
  -5   6   4   92.89   14.00
   4  -6  -4  818.62   27.20
   4  -6  -4  846.62   28.50
   4  -6  -4  795.92   33.50
   4  -6  -4  786.02   21.30
   4  -6  -4  839.42   29.90
  -4   6   4  832.72   28.50
  -4   6   4  831.72   28.40
  -4   6   4  843.42   28.40
  -4   6   4  793.02   29.80
   3  -6  -4  134.19   12.20
   3  -6  -4  145.79   14.10
   3  -6  -4  165.78   12.40
   3  -6  -4  164.88   17.90
  -3   6   4  162.98   16.50
  -3   6   4  167.48   13.50
  -3   6   4  166.98   12.80
  -3   6   4  155.88   13.20
  -3   6   4  173.28   13.00
   2  -6  -4   36.00    6.20
   2  -6  -4   36.70   10.40
   2  -6  -4   43.00    6.40
   2  -6  -4   30.60    8.00
  -2   6   4   36.40    7.00
  -2   6   4   30.50    7.50
  -2   6   4   34.60   10.30
  -2   6   4   44.10    7.80
  -2   6   4   31.40    7.00
   1  -6  -4  384.46   22.20
   1  -6  -4  356.26   17.00
  -1   6   4  393.06   16.40
  -1   6   4  387.26   16.60
  -1   6   4  357.56   16.30
   0  -6  -4   68.29   11.80
   0  -6  -4   79.09   10.60
   0   6   4   65.49    8.30
   0   6   4   62.99    8.20
   0   6   4   62.19    7.80
   0   6   4   68.09   10.00
   0   6   4   71.69   10.10
  -1  -6  -4  205.28   10.90
  -1  -6  -4  190.58   17.90
   1   6   4  203.78   18.20
   1   6   4  179.18   13.30
   1   6   4  177.18   10.60
   1   6   4  171.88   10.10
   1   6   4  208.88   12.50
  -2  -6  -4   -5.70   12.80
   2   6   4   -1.40    3.30
   2   6   4   15.50   18.80
   2   6   4   -1.80   15.60
   2   6   4   -3.80    5.90
   6  -7  -4  434.56   48.30
   6  -7  -4  445.06   26.10
   6  -7  -4  394.76   33.00
  -6   7   4  445.96   22.70
  -6   7   4  429.56   24.60
   5  -7  -4  317.97   28.00
   5  -7  -4  327.07   21.30
   5  -7  -4  346.67   31.10
  -5   7   4  300.57   21.30
  -5   7   4  344.17   20.90
  -5   7   4  294.17   24.20
  -5   7   4  333.87   20.60
   4  -7  -4    7.00   13.20
   4  -7  -4   12.80   10.30
   4  -7  -4   17.90    9.40
  -4   7   4    2.60    7.90
  -4   7   4    4.10    8.60
   3  -7  -4  101.29   14.70
   3  -7  -4   83.49   10.00
   3  -7  -4   62.79   13.60
  -3   7   4   98.39   11.50
  -3   7   4   96.19   13.60
   2  -7  -4   80.79   14.20
  -2   7   4   84.49   12.30
  -2   7   4   66.69   10.40
   1  -7  -4   39.50   12.90
  -1   7   4   40.00    8.60
  -1   7   4   27.10    7.50
   0  -7  -4  107.19   16.00
   0   7   4  121.09   12.30
   0   7   4  133.49   16.80
   0   7   4  142.69   14.10
  -1  10  -5  136.39   15.90
   1 -10   5  108.09   16.10
   1 -10   5  202.18   34.90
  -2  10  -5    9.20   12.80
   2 -10   5   -9.80   14.50
   3   9  -5  122.59   17.40
   2   9  -5  342.77   20.60
   2   9  -5  409.16   26.30
   2   9  -5  398.76   24.20
  -2  -9   5  306.27   20.40
  -2  -9   5  384.36   27.50
   1   9  -5   32.30    9.60
  -1  -9   5   47.60   14.00
  -1  -9   5   13.10    9.50
  -1  -9   5   31.90    6.50
   0   9  -5    1.60    9.10
   0   9  -5    5.50    5.10
   0   9  -5    5.20   10.00
   0  -9   5   -7.40    5.80
   0  -9   5    1.70    9.90
   0  -9   5   -7.50    8.70
   0  -9   5    9.50   12.10
   0  -9   5    0.40    6.90
  -1   9  -5  592.24   25.40
  -1   9  -5  609.94   26.90
  -1   9  -5  714.23   32.30
  -1   9  -5  588.34   17.60
  -1   9  -5  596.24   25.10
   1  -9   5  562.74   23.10
   1  -9   5  588.14   26.20
  -2   9  -5   13.10    9.40
  -2   9  -5   22.20   11.90
  -2   9  -5   17.30    9.10
  -2   9  -5    8.00    7.90
   2  -9   5   12.60   11.80
   2  -9   5   24.50    9.00
  -3   9  -5   54.09   11.90
  -3   9  -5   55.49   13.10
  -3   9  -5   46.60   13.50
  -3   9  -5   48.90   10.90
   3  -9   5   69.39   14.20
   3  -9   5   57.29   12.40
   3  -9   5   40.50   10.30
  -4   9  -5   56.79   11.70
  -4   9  -5   66.19   12.30
   4  -9   5  113.39   20.00
   4  -9   5   47.80   11.40
   4  -9   5   65.29   12.70
  -5   9  -5   79.69   14.70
   5  -9   5   78.39   15.00
   5  -9   5   85.99   15.80
   4   8  -5   61.39   10.70
   4   8  -5   43.20   13.10
   4   8  -5   38.80    8.80
  -4  -8   5   44.30   13.30
   3   8  -5  115.89   16.90
   3   8  -5  103.29   11.50
   3   8  -5   86.79   10.20
   3   8  -5   93.29   11.60
  -3  -8   5   83.99   21.70
   2   8  -5  131.39   16.90
   2   8  -5  189.18   13.90
   2   8  -5  172.18   13.90
   2   8  -5  142.99   14.70
   2   8  -5  144.79   16.70
  -2  -8   5  192.78   19.20
  -2  -8   5  183.58   14.30
  -2  -8   5  162.28   12.90
  -2  -8   5  125.49   17.00
  -2  -8   5  179.98   10.80
   1   8  -5  296.27   19.10
   1   8  -5  277.87   17.70
   1   8  -5  272.47   15.50
   1   8  -5  261.57   16.60
   1   8  -5  284.97   15.90
   1   8  -5  246.28   18.60
  -1  -8   5  279.57   18.50
  -1  -8   5  288.57   13.90
  -1  -8   5  289.27   16.00
  -1  -8   5  286.07   20.10
  -1  -8   5  268.17   11.20
  -1  -8   5  295.37   16.20
   0   8  -5   13.90    7.90
   0   8  -5   28.00    8.00
   0   8  -5   29.00    7.70
   0   8  -5   25.40   12.00
   0   8  -5   29.10    5.50
   0   8  -5   24.50    7.60
   0  -8   5   21.70    8.20
   0  -8   5   31.50    8.10
   0  -8   5   23.00    9.00
   0  -8   5   27.60    9.50
   0  -8   5   42.30   11.60
   0  -8   5   23.40    6.80
  -1   8  -5    4.00    6.90
  -1   8  -5   21.70    6.50
  -1   8  -5    1.90    7.60
  -1   8  -5   11.60    8.40
  -1   8  -5    9.30    7.00
  -1   8  -5   15.20    4.60
   1  -8   5   11.00    7.40
   1  -8   5   11.60    7.00
   1  -8   5   12.90    8.10
   1  -8   5    8.60    8.10
   1  -8   5   -0.60    9.30
   1  -8   5   -2.10    7.70
  -2   8  -5  263.07   17.60
  -2   8  -5  256.57   16.30
  -2   8  -5  252.17   13.80
  -2   8  -5  242.78   15.80
  -2   8  -5  248.58   14.40
   2  -8   5  233.68   14.80
   2  -8   5  238.58   17.90
   2  -8   5  272.27   16.80
   2  -8   5  262.07   19.40
   2  -8   5  261.97   18.50
  -3   8  -5  224.58   17.70
  -3   8  -5  240.98   11.80
  -3   8  -5  243.78   19.70
  -3   8  -5  238.98   13.70
  -3   8  -5  253.37   16.40
   3  -8   5  213.48   15.00
   3  -8   5  259.17   19.60
   3  -8   5  232.28   16.90
   3  -8   5  264.47   19.70
  -4   8  -5  479.05   16.80
  -4   8  -5  490.05   25.00
  -4   8  -5  519.75   22.80
  -4   8  -5  523.75   24.10
   4  -8   5  472.05   24.10
   4  -8   5  509.45   27.00
   4  -8   5  525.25   24.00
   4  -8   5  524.05   26.40
  -5   8  -5  155.98   17.40
   5  -8   5  127.99   19.20
   5  -8   5  157.98   22.40
   5  -8   5  139.09   18.20
   5  -8   5  161.28   17.20
  -6   8  -5   -0.50   10.20
   6  -8   5  -20.30   11.30
   6  -8   5   -1.80   11.00
   5   7  -5   -6.10    5.80
   5   7  -5    7.80    8.50
   5   7  -5   -8.80   11.20
  -5  -7   5   12.80    9.00
  -5  -7   5    3.70    9.30
   4   7  -5  132.19   13.60
   4   7  -5  153.48   13.80
   4   7  -5  123.49   15.30
   4   7  -5  128.79   12.90
   4   7  -5  145.69   17.80
   4   7  -5  130.89   11.80
  -4  -7   5  152.38   17.20
  -4  -7   5  136.09    7.10
  -4  -7   5  163.78   13.10
   3   7  -5   93.49   10.40
   3   7  -5   91.29   11.90
   3   7  -5   89.59   11.80
   3   7  -5   92.79   11.40
   3   7  -5   89.39   11.70
   3   7  -5   73.09   11.70
   3   7  -5   99.49   11.10
  -3  -7   5   82.49   11.40
  -3  -7   5   79.49   10.60
  -3  -7   5   88.89   14.70
  -3  -7   5   81.19   11.70
  -3  -7   5   83.69    7.60
   2   7  -5  309.97   15.10
   2   7  -5  289.17   17.70
   2   7  -5  286.37   16.30
   2   7  -5  316.37   15.40
   2   7  -5  283.87   17.50
   2   7  -5  279.77   15.00
   2   7  -5  281.17   15.50
  -2  -7   5  294.47   14.20
  -2  -7   5  293.37   12.70
  -2  -7   5  291.97   16.40
  -2  -7   5  315.67   15.30
  -2  -7   5  283.87   19.40
  -2  -7   5  323.57   17.80
   1   7  -5  133.29   11.10
   1   7  -5  129.49   12.00
   1   7  -5  124.39   11.80
   1   7  -5   96.99   12.50
   1   7  -5  122.79   11.10
   1   7  -5  137.59   11.20
   1   7  -5   83.69   12.70
  -1  -7   5  127.89    9.60
  -1  -7   5  143.79   13.80
  -1  -7   5  115.99   14.60
  -1  -7   5  140.09   11.70
  -1  -7   5  120.09   11.00
  -1  -7   5  116.19    7.10
  -1  -7   5  129.79   12.30
   0   7  -5  315.97   13.30
   0   7  -5  298.27   15.60
   0   7  -5  311.27   14.80
   0   7  -5  297.27   14.80
   0   7  -5  312.17   16.30
   0   7  -5  329.67   15.50
   0   7  -5  274.57   17.00
   0  -7   5  321.57   14.60
   0  -7   5  342.07   16.80
   0  -7   5  294.07   16.60
   0  -7   5  305.17   18.70
   0  -7   5  305.27   15.50
   0  -7   5  322.17   15.40
  -1   7  -5   10.80    6.30
  -1   7  -5   14.60    5.50
  -1   7  -5   21.00    4.90
  -1   7  -5    7.10    5.40
  -1   7  -5    4.10    5.80
  -1   7  -5   10.90    5.80
  -1   7  -5   10.00    7.40
   1  -7   5   13.50    8.20
   1  -7   5    4.90    6.50
   1  -7   5    3.70    5.30
   1  -7   5   21.30    6.90
   1  -7   5   12.00    7.80
   1  -7   5   19.70    6.30
  -2   7  -5 1497.15   47.80
  -2   7  -5 1555.04   41.10
  -2   7  -5 1671.13   41.90
  -2   7  -5 1660.63   45.20
  -2   7  -5 1639.54   44.80
  -2   7  -5 1607.84   44.00
  -2   7  -5 1671.43   45.10
   2  -7   5 1615.64   48.80
   2  -7   5 1617.54   46.60
   2  -7   5 1650.83   45.90
   2  -7   5 1601.14   44.80
   2  -7   5 1694.33   45.10
   2  -7   5 1594.64   43.80
  -3   7  -5  560.64   21.60
  -3   7  -5  537.25   26.20
  -3   7  -5  550.44   17.10
  -3   7  -5  608.44   22.40
  -3   7  -5  565.84   21.90
  -3   7  -5  599.24   19.60
  -3   7  -5  564.44   22.60
   3  -7   5  548.15   21.40
   3  -7   5  583.44   24.60
   3  -7   5  578.24   26.00
   3  -7   5  561.24   22.20
   3  -7   5  551.24   25.60
   3  -7   5  597.04   23.80
  -4   7  -5   -7.10    7.10
  -4   7  -5   -3.80    4.70
  -4   7  -5    7.10    7.20
  -4   7  -5   -2.00    6.70
  -4   7  -5    3.70    2.90
  -4   7  -5   -0.40    7.40
   4  -7   5    3.20    6.80
   4  -7   5   -1.10    7.70
   4  -7   5    5.00    7.40
   4  -7   5    0.10    6.50
  -5   7  -5   94.19   13.30
  -5   7  -5  102.89   14.00
   5  -7   5  105.99   13.80
   5  -7   5  100.09   12.50
   5  -7   5   98.89   14.70
  -6   7  -5   22.30    8.60
  -6   7  -5   11.60   11.90
  -6   7  -5   32.80   10.20
   6  -7   5    8.40   11.80
   6  -7   5   43.80   10.60
   6  -7   5   29.50   11.30
   6   6  -5   11.30   23.50
   6   6  -5   24.50    8.90
   6   6  -5   14.80    6.20
   6   6  -5    7.80   11.20
  -6  -6   5   28.20    9.10
  -6  -6   5   29.70   10.70
   5   6  -5  131.89    8.90
   5   6  -5  125.89   13.60
   5   6  -5  122.79   11.10
   5   6  -5  143.79   18.10
   5   6  -5  127.19   13.40
   5   6  -5  133.59   17.80
  -5  -6   5  142.19   11.80
  -5  -6   5  139.49   15.90
  -5  -6   5  131.39   15.00
   4   6  -5  104.99   13.70
   4   6  -5   91.89    9.90
   4   6  -5   86.49    9.40
   4   6  -5  122.09   15.20
   4   6  -5   96.19   14.70
   4   6  -5   98.39   12.10
   4   6  -5   97.89   11.20
  -4  -6   5   91.29   13.00
  -4  -6   5  107.29   14.00
  -4  -6   5   98.59   13.20
  -4  -6   5   97.39    7.00
  -4  -6   5   88.49   13.30
  -4  -6   5  106.19    7.60
   3   6  -5  186.08   11.80
   3   6  -5  173.28   11.80
   3   6  -5  164.48   14.50
   3   6  -5  168.68   11.70
   3   6  -5  179.28   12.10
   3   6  -5  160.48   15.00
  -3  -6   5  167.28   14.10
  -3  -6   5  173.48    9.20
  -3  -6   5  174.88   12.40
  -3  -6   5  179.88   15.70
  -3  -6   5  175.18   16.30
  -3  -6   5  185.98   10.50
  -3  -6   5  175.88   13.30
   2   6  -5  119.79   11.60
   2   6  -5  104.29    9.50
   2   6  -5   90.09    9.60
   2   6  -5  119.59    9.50
   2   6  -5   87.19   10.00
   2   6  -5   75.19   11.50
   2   6  -5   90.29    8.90
  -2  -6   5   88.19   10.60
  -2  -6   5   90.89    9.80
  -2  -6   5   79.29    9.80
  -2  -6   5   77.19   14.90
  -2  -6   5   90.59    9.10
  -2  -6   5  119.89    8.30
  -2  -6   5   96.89    9.20
   1   6  -5  870.01   27.00
   1   6  -5  860.31   26.70
   1   6  -5  859.61   27.00
   1   6  -5  867.71   26.30
   1   6  -5  884.41   28.30
   1   6  -5  860.71   28.60
   1   6  -5  884.31   27.10
  -1  -6   5  904.11   26.80
  -1  -6   5  891.31   26.70
  -1  -6   5  865.41   28.50
  -1  -6   5  901.01   25.50
  -1  -6   5  864.81   27.30
   0   6  -5 3231.48   80.29
   0   6  -5 3161.08   76.69
   0   6  -5 3173.28   77.89
   0   6  -5 3127.09   77.69
   0   6  -5 3138.19   76.99
   0   6  -5 3148.59   76.59
   0   6  -5 3224.48   78.19
   0  -6   5 3284.77   76.79
   0  -6   5 3349.76   77.99
   0  -6   5 3179.58   77.59
   0  -6   5 3204.08   79.39
   0  -6   5 3401.46   78.99
   0  -6   5 3120.59   79.99
  -1   6  -5   14.00    5.90
  -1   6  -5    6.20    5.10
  -1   6  -5   11.60    3.70
  -1   6  -5    7.90    4.40
  -1   6  -5   15.30    5.50
  -1   6  -5   12.20    5.60
  -1   6  -5    4.70    4.80
   1  -6   5    6.40    5.40
   1  -6   5   11.50    4.80
   1  -6   5   12.40    5.70
   1  -6   5   10.10    5.90
   1  -6   5   14.90    6.00
   1  -6   5    1.20    5.80
  -2   6  -5  117.29   12.40
  -2   6  -5  133.49   10.90
  -2   6  -5  116.99   10.10
  -2   6  -5  150.28   10.10
  -2   6  -5  136.49    9.40
  -2   6  -5  127.29   10.60
  -2   6  -5  128.69    7.10
   2  -6   5  125.89   11.20
   2  -6   5  135.49   10.30
   2  -6   5  134.19   10.40
   2  -6   5  106.39   13.00
   2  -6   5  139.79   12.40
   2  -6   5  132.89   10.90
  -3   6  -5  127.29   15.00
  -3   6  -5  121.39   14.40
  -3   6  -5  135.19    9.90
  -3   6  -5  141.49   11.90
  -3   6  -5  119.89   10.90
  -3   6  -5  134.89   11.50
  -3   6  -5  110.79    5.60
   3  -6   5  141.59   10.90
   3  -6   5  136.59   13.30
   3  -6   5  121.69   12.50
   3  -6   5  124.59   11.30
   3  -6   5  133.39   14.40
   3  -6   5  131.29   11.90
  -4   6  -5  381.86   16.80
  -4   6  -5  395.06   16.40
  -4   6  -5  375.86   17.20
  -4   6  -5  376.06   17.50
  -4   6  -5  406.26   17.00
  -4   6  -5  353.66   22.10
   4  -6   5  339.37   16.60
   4  -6   5  377.16   17.80
   4  -6   5  391.36   20.10
   4  -6   5  351.96   18.20
   4  -6   5  368.06   17.90
   4  -6   5  379.06   21.40
  -5   6  -5    4.40    9.00
  -5   6  -5   11.80    6.10
  -5   6  -5    4.40   10.20
  -5   6  -5   21.60    7.30
  -5   6  -5   17.80    6.40
  -5   6  -5   14.10    6.50
   5  -6   5   -3.90    7.60
   5  -6   5    7.30    7.50
   5  -6   5    1.80    7.80
   5  -6   5   -0.50    6.50
   5  -6   5    2.10    7.10
  -6   6  -5   -1.50   10.40
  -6   6  -5   11.50    7.90
  -6   6  -5   -2.10    6.50
  -6   6  -5    6.00    7.00
   6  -6   5   12.40    7.50
   6  -6   5  -11.10    7.60
   6  -6   5   15.80   10.20
   6  -6   5   -3.40   12.10
   6  -6   5    6.30    9.50
  -7   6  -5   47.40   14.50
  -7   6  -5   38.30    8.40
   7  -6   5   29.90   11.20
   7  -6   5   39.70   10.60
   7  -6   5   34.00   11.40
   7   5  -5   21.40    7.40
   7   5  -5   42.40   14.00
   7   5  -5   26.20    9.60
  -7  -5   5   36.20   12.20
  -7  -5   5   38.30    8.60
   6   5  -5   45.10    8.70
   6   5  -5   54.59    7.90
   6   5  -5   50.69    9.40
   6   5  -5   51.79   12.20
   6   5  -5   36.30    8.60
  -6  -5   5   39.60    6.90
  -6  -5   5   35.50    9.00
  -6  -5   5   57.59    9.30
   5   5  -5  347.97   20.50
   5   5  -5  422.66   17.20
   5   5  -5  390.96   17.90
   5   5  -5  387.76   23.30
   5   5  -5  407.26   17.90
   5   5  -5  410.76   22.20
  -5  -5   5  402.96   12.50
  -5  -5   5  429.36   21.00
  -5  -5   5  400.86   20.00
  -5  -5   5  395.66   19.40
  -5  -5   5  402.06   12.50
  -5  -5   5  373.06   17.10
   4   5  -5  143.29   11.00
   4   5  -5  144.69    8.70
   4   5  -5  130.49   11.30
   4   5  -5  152.98   14.40
   4   5  -5  144.29   11.40
   4   5  -5  140.99   10.90
   4   5  -5  183.28   15.40
  -4  -5   5  162.98   13.10
  -4  -5   5  139.29   13.30
  -4  -5   5  132.79   12.80
  -4  -5   5  135.29   10.40
  -4  -5   5  146.39    8.30
  -4  -5   5  131.29   11.20
  -4  -5   5  151.88    8.70
   3   5  -5  727.03   23.30
   3   5  -5  715.13   23.20
   3   5  -5  743.73   22.80
   3   5  -5  726.13   26.30
   3   5  -5  736.13   22.10
   3   5  -5  725.43   23.40
   3   5  -5  707.83   25.10
  -3  -5   5  697.13   24.70
  -3  -5   5  695.63   22.50
  -3  -5   5  702.33   23.50
  -3  -5   5  735.83   25.10
  -3  -5   5  760.52   27.10
  -3  -5   5  732.03   22.00
  -3  -5   5  726.23   20.90
   2   5  -5 2044.60   52.09
   2   5  -5 2038.90   52.99
   2   5  -5 2020.50   53.89
   2   5  -5 2075.59   51.99
   2   5  -5 2014.50   51.09
   2   5  -5 2008.40   51.69
   2   5  -5 2049.99   51.99
  -2  -5   5 2038.00   52.79
  -2  -5   5 2021.00   51.79
  -2  -5   5 2032.60   49.99
  -2  -5   5 2047.80   51.39
  -2  -5   5 2080.29   53.69
  -2  -5   5 2123.89   52.69
  -2  -5   5 2060.29   51.99
   1   5  -5  146.99   11.50
   1   5  -5  149.39   11.10
   1   5  -5  151.98    9.80
   1   5  -5  153.48    9.20
   1   5  -5  151.58    9.90
   1   5  -5  155.88    9.50
   1   5  -5  152.88    9.50
  -1  -5   5  142.69   10.30
  -1  -5   5  155.28   10.90
  -1  -5   5  149.49    9.30
  -1  -5   5  140.19    9.70
  -1  -5   5  155.08    9.30
  -1  -5   5  149.59    8.60
   0   5  -5   67.19    8.90
   0   5  -5   70.89    7.50
   0   5  -5   70.59    8.00
   0   5  -5   69.99    7.80
   0   5  -5   70.89    6.50
   0   5  -5   78.19    7.60
   0   5  -5   61.39    9.20
   0  -5   5   80.89    7.90
   0  -5   5   74.39    7.90
   0  -5   5   78.59    8.80
   0  -5   5   78.19    7.30
   0  -5   5   62.69    9.00
  -1   5  -5 1989.60   50.09
  -1   5  -5 2040.50   50.49
  -1   5  -5 1940.11   47.60
  -1   5  -5 2073.99   53.99
  -1   5  -5 1963.20   50.39
  -1   5  -5 2032.40   50.99
  -1   5  -5 2017.30   50.89
   1  -5   5 1982.40   51.19
   1  -5   5 2037.70   50.69
   1  -5   5 2028.30   50.99
   1  -5   5 2009.30   52.29
   1  -5   5 2014.00   50.09
   1  -5   5 1962.30   53.39
  -2   5  -5    3.40    4.00
  -2   5  -5   10.20    4.50
  -2   5  -5    2.60    4.40
  -2   5  -5    5.90    4.30
  -2   5  -5    6.00    4.00
  -2   5  -5    6.30    5.50
   2  -5   5    0.80    4.90
   2  -5   5    5.00    4.80
   2  -5   5    3.30    4.20
   2  -5   5    4.00    4.40
   2  -5   5    0.90    4.50
   2  -5   5   -3.40    4.30
  -3   5  -5  113.09    9.60
  -3   5  -5  117.69    9.80
  -3   5  -5  119.09    9.40
  -3   5  -5  109.49   12.60
  -3   5  -5  119.59    9.20
  -3   5  -5  110.69    9.50
   3  -5   5  108.39   12.50
   3  -5   5  120.29    9.30
   3  -5   5  110.89   11.50
   3  -5   5  127.09   10.60
   3  -5   5  108.79    9.50
   3  -5   5  104.79    9.80
  -4   5  -5  160.98   11.00
  -4   5  -5  151.88   11.10
  -4   5  -5  153.18   11.40
  -4   5  -5  152.58   11.20
  -4   5  -5  153.58   10.60
  -4   5  -5  144.49   14.90
   4  -5   5  171.28   15.20
   4  -5   5  153.68   11.70
   4  -5   5  128.79   17.70
   4  -5   5  150.98   12.10
   4  -5   5  144.09   12.90
   4  -5   5  150.18   13.00
  -5   5  -5   40.00    7.00
  -5   5  -5   21.40    6.50
  -5   5  -5   23.50    8.30
  -5   5  -5   26.30    7.10
  -5   5  -5   27.90    9.10
  -5   5  -5   34.50    6.90
  -5   5  -5   20.90    5.60
   5  -5   5   35.50    8.90
   5  -5   5   34.60    8.80
   5  -5   5   28.70    6.60
   5  -5   5   12.50    6.40
   5  -5   5   20.50    7.40
   5  -5   5   25.90    7.50
  -6   5  -5  148.39   17.10
  -6   5  -5  166.18   12.20
  -6   5  -5  198.98   14.00
  -6   5  -5  172.38   11.00
   6  -5   5  167.58   13.20
   6  -5   5  175.08   13.80
   6  -5   5  182.78   18.70
   6  -5   5  188.08   15.00
  -7   5  -5   49.90    8.10
  -7   5  -5   49.40   12.00
   7  -5   5   59.49   10.30
   7  -5   5   62.89   12.60
   7  -5   5   58.29   10.30
   8   4  -5   91.89   13.40
   8   4  -5  118.99   15.10
   8   4  -5  131.29   19.50
  -8  -4   5   99.49   12.20
  -8  -4   5   95.89   15.80
   7   4  -5    2.70   10.20
   7   4  -5   17.80    7.80
   7   4  -5    7.60    6.80
   7   4  -5    9.20    9.20
   7   4  -5    9.20    8.00
  -7  -4   5    6.20    6.40
  -7  -4   5    5.70    5.80
  -7  -4   5    4.90    9.40
   6   4  -5   91.79   10.60
   6   4  -5   99.39   11.60
   6   4  -5   91.69   12.20
   6   4  -5  111.39   16.30
   6   4  -5  102.59   14.10
  -6  -4   5   71.09   11.20
  -6  -4   5   79.19    9.60
  -6  -4   5   85.89   13.00
  -6  -4   5   81.39   10.30
  -6  -4   5   90.49    6.00
   5   4  -5 1699.23   46.20
   5   4  -5 1726.83   49.90
   5   4  -5 1769.92   45.90
   5   4  -5 1757.22   50.29
   5   4  -5 1772.62   46.50
   5   4  -5 1697.93   46.70
  -5  -4   5 1737.83   49.20
  -5  -4   5 1736.83   45.60
  -5  -4   5 1754.52   42.20
  -5  -4   5 1770.02   42.30
  -5  -4   5 1664.93   47.80
  -5  -4   5 1779.32   47.80
  -5  -4   5 1722.73   44.90
   4   4  -5 1211.58   36.80
   4   4  -5 1173.58   34.00
   4   4  -5 1264.17   37.30
   4   4  -5 1188.08   30.80
   4   4  -5 1191.08   33.90
   4   4  -5 1211.18   34.30
   4   4  -5 1267.77   33.90
  -4  -4   5 1218.08   33.40
  -4  -4   5 1189.88   31.20
  -4  -4   5 1226.08   36.50
  -4  -4   5 1230.18   33.20
  -4  -4   5 1219.88   35.70
  -4  -4   5 1294.17   36.50
  -4  -4   5 1235.68   34.20
   3   4  -5  350.06   14.60
   3   4  -5  362.86   14.30
   3   4  -5  371.96   13.20
   3   4  -5  347.57   14.40
   3   4  -5  365.26   16.50
   3   4  -5  357.06   14.60
  -3  -4   5  359.56   14.00
  -3  -4   5  358.76   13.10
  -3  -4   5  364.76   16.00
  -3  -4   5  357.26   14.80
  -3  -4   5  302.07   15.10
  -3  -4   5  356.26   15.30
  -3  -4   5  378.56   12.90
   2   4  -5   23.80    4.70
   2   4  -5   19.70    4.80
   2   4  -5   21.90    5.90
   2   4  -5   18.20    4.70
  -2  -4   5   22.00    4.50
  -2  -4   5   13.30    4.90
  -2  -4   5   20.10    4.20
  -2  -4   5   18.60    4.20
  -2  -4   5   17.60    4.40
  -2  -4   5   24.80    5.10
  -2  -4   5   21.10    4.50
   1   4  -5  293.37   12.20
   1   4  -5  274.17   12.30
   1   4  -5  297.57   13.50
   1   4  -5  301.07   13.00
   1   4  -5  278.47   11.80
   1   4  -5  290.67   12.40
  -1  -4   5  270.37   11.30
  -1  -4   5  287.27   12.00
  -1  -4   5  302.67   12.50
  -1  -4   5  301.87   13.30
  -1  -4   5  304.47   12.70
  -1  -4   5  285.67    9.00
  -1  -4   5  292.27   11.60
  -1  -4   5  295.17   12.90
   0   4  -5  447.76   17.10
   0   4  -5  451.05   16.00
   0   4  -5  468.15   16.10
   0   4  -5  467.95   15.90
   0   4  -5  469.35   15.70
   0  -4   5  470.55   15.30
   0  -4   5  461.95   16.40
   0  -4   5  463.25   17.40
   0  -4   5  460.85   15.90
   0  -4   5  447.96   13.90
   0  -4   5  470.75   17.10
   0  -4   5  469.65   16.10
  -1   4  -5 1789.62   45.20
  -1   4  -5 1825.92   45.70
  -1   4  -5 1815.52   45.20
  -1   4  -5 1826.52   45.90
  -1   4  -5 1779.22   48.30
  -1   4  -5 1826.62   46.30
   1  -4   5 1831.92   46.30
   1  -4   5 1822.92   45.10
   1  -4   5 1768.02   48.00
   1  -4   5 1850.01   45.70
   1  -4   5 1846.52   45.80
   1  -4   5 1755.62   46.90
  -2   4  -5    3.80    3.80
  -2   4  -5   -3.00    3.70
  -2   4  -5   -1.50    3.40
  -2   4  -5    1.70    3.40
  -2   4  -5    5.70    4.40
   2  -4   5    5.40    3.60
   2  -4   5    5.60    4.80
   2  -4   5    7.90    5.20
   2  -4   5    0.20    3.60
   2  -4   5    6.40    3.70
   2  -4   5    2.40    3.70
  -3   4  -5   55.09    6.30
  -3   4  -5   58.19    6.80
  -3   4  -5   52.79    8.50
  -3   4  -5   57.69    7.80
  -3   4  -5   56.29    7.40
  -3   4  -5   56.89    7.40
   3  -4   5   54.09    7.20
   3  -4   5   50.29    6.80
   3  -4   5   58.59    8.10
   3  -4   5   65.89    8.00
   3  -4   5   52.69    7.60
   3  -4   5   59.99    7.90
  -4   4  -5   25.20    5.60
  -4   4  -5   31.80    7.50
  -4   4  -5   22.10    4.70
  -4   4  -5   22.40    5.30
  -4   4  -5   25.10    5.80
  -4   4  -5   25.50    6.50
  -4   4  -5   28.30    5.30
   4  -4   5   30.40    5.60
   4  -4   5   35.60    6.00
   4  -4   5   31.70    7.70
   4  -4   5   24.40    6.40
   4  -4   5   24.80    5.90
   4  -4   5   19.50    6.90
  -5   4  -5  437.66   19.30
  -5   4  -5  416.76   17.10
  -5   4  -5  416.86   20.40
  -5   4  -5  425.46   16.90
  -5   4  -5  456.85   14.80
  -5   4  -5  414.36   15.50
  -5   4  -5  409.46   22.00
   5  -4   5  428.46   21.70
   5  -4   5  422.16   17.70
   5  -4   5  438.96   17.80
   5  -4   5  415.46   20.60
   5  -4   5  428.96   17.10
  -6   4  -5  137.09    7.90
  -6   4  -5  152.98   18.00
  -6   4  -5  136.99    8.60
  -6   4  -5  152.08   15.80
   6  -4   5  141.99   11.60
   6  -4   5  140.39   12.60
   6  -4   5  159.78   14.10
   6  -4   5  157.18   12.30
   6  -4   5  143.69   16.80
  -7   4  -5  381.56   23.40
   7  -4   5  360.76   18.50
   7  -4   5  371.86   18.60
   7  -4   5  392.96   24.10
   8   3  -5   99.19   18.50
   8   3  -5  111.49   16.10
  -8  -3   5  126.99   10.30
  -8  -3   5  120.39   17.50
   7   3  -5  237.38   16.40
   7   3  -5  273.77   15.90
   7   3  -5  255.17    9.60
   7   3  -5  269.57   16.10
   7   3  -5  225.78   15.40
   7   3  -5  249.58   20.60
  -7  -3   5  248.48    9.20
  -7  -3   5  259.67   12.60
  -7  -3   5  243.48    9.40
  -7  -3   5  236.48   17.40
  -7  -3   5  251.87   15.00
   6   3  -5 1216.58   35.40
   6   3  -5 1267.87   35.90
   6   3  -5 1247.38   39.30
   6   3  -5 1242.98   39.30
   6   3  -5 1175.78   35.00
   6   3  -5 1166.28   34.80
  -6  -3   5 1229.18   34.30
  -6  -3   5 1256.57   38.30
  -6  -3   5 1139.89   36.60
  -6  -3   5 1152.88   33.90
  -6  -3   5 1215.78   30.70
  -6  -3   5 1222.88   33.90
  -6  -3   5 1197.98   30.70
   5   3  -5    2.50    4.80
   5   3  -5   -2.20    6.50
   5   3  -5   -2.80    6.90
   5   3  -5   -1.40    4.80
   5   3  -5   -3.20    4.90
  -5  -3   5    4.20    4.30
  -5  -3   5    2.00    4.20
  -5  -3   5    0.80    4.70
  -5  -3   5    2.70    4.20
  -5  -3   5    6.10    4.80
  -5  -3   5   -0.10    3.10
   4   3  -5 1106.99   31.00
   4   3  -5 1086.69   31.10
   4   3  -5 1102.49   33.10
   4   3  -5 1126.09   32.70
   4   3  -5 1079.99   30.20
  -4  -3   5 1078.49   32.20
  -4  -3   5 1074.59   28.50
  -4  -3   5 1080.19   31.90
  -4  -3   5 1109.89   27.20
  -4  -3   5 1070.49   30.00
  -4  -3   5 1062.39   30.70
   3   3  -5  221.38   12.80
   3   3  -5  240.18   10.80
   3   3  -5  227.88   10.90
   3   3  -5  236.18    9.80
   3   3  -5  232.28   11.20
   3   3  -5  226.08   11.20
  -3  -3   5  233.88   11.30
  -3  -3   5  240.58    9.60
  -3  -3   5  242.18   16.20
  -3  -3   5  224.98   12.10
  -3  -3   5  229.28    9.60
  -3  -3   5  225.28   11.60
  -3  -3   5  229.28   10.60
   2   3  -5  148.79    8.90
   2   3  -5  156.08   10.10
   2   3  -5  120.89   11.90
   2   3  -5  147.39    8.50
   2   3  -5  152.18    9.00
   2   3  -5  145.39    8.70
  -2  -3   5  162.98    8.60
  -2  -3   5  149.19    9.10
  -2  -3   5  149.29    8.40
  -2  -3   5  151.08    8.40
  -2  -3   5  149.59    7.80
  -2  -3   5  145.69    9.70
  -2  -3   5  148.89    8.70
   1   3  -5 1236.28   31.50
   1   3  -5 1217.08   32.80
   1   3  -5 1175.28   31.80
   1   3  -5 1182.08   32.10
   1   3  -5 1156.08   32.70
   1   3  -5 1227.58   31.90
  -1  -3   5 1213.48   31.90
  -1  -3   5 1190.88   32.60
  -1  -3   5 1193.48   31.00
  -1  -3   5 1179.28   30.70
  -1  -3   5 1218.68   32.50
  -1  -3   5 1216.68   31.90
  -1  -3   5 1187.68   29.30
  -1  -3   5 1226.48   32.60
   0   3  -5   40.40    5.80
   0   3  -5   46.50    6.40
   0   3  -5   41.00    5.20
   0   3  -5   31.40    4.80
   0   3  -5   37.10    5.30
   0   3  -5   44.10    5.80
   0  -3   5   38.70    3.90
   0  -3   5   44.80    5.90
   0  -3   5   40.00    5.70
   0  -3   5   35.30    4.70
   0  -3   5   28.30    4.50
   0  -3   5   43.50    5.00
   0  -3   5   39.20    5.50
  -1   3  -5  614.34   19.80
  -1   3  -5  620.64   18.30
  -1   3  -5  620.54   18.30
  -1   3  -5  627.54   18.90
  -1   3  -5  523.75   26.00
  -1   3  -5  629.64   18.90
   1  -3   5  631.74   20.80
   1  -3   5  633.24   19.40
   1  -3   5  616.84   18.30
   1  -3   5  630.94   21.10
   1  -3   5  612.84   18.60
  -2   3  -5  818.02   22.40
  -2   3  -5  811.52   26.60
  -2   3  -5  823.72   23.30
  -2   3  -5  836.62   25.00
  -2   3  -5  814.62   22.50
  -2   3  -5  818.82   23.30
   2  -3   5  793.72   26.20
   2  -3   5  811.62   25.00
   2  -3   5  816.92   23.60
   2  -3   5  792.72   23.20
   2  -3   5  804.02   22.80
   2  -3   5  790.02   23.70
  -3   3  -5  257.47   10.40
  -3   3  -5  269.07   11.50
  -3   3  -5  262.97   13.40
  -3   3  -5  243.78   14.80
  -3   3  -5  282.27   10.50
  -3   3  -5  273.97   13.30
  -3   3  -5  249.88   11.30
   3  -3   5  269.47   12.00
   3  -3   5  255.17   14.00
   3  -3   5  270.57   11.40
   3  -3   5  266.57   11.70
   3  -3   5  298.87   11.70
   3  -3   5  262.97   15.00
  -4   3  -5    8.50    3.30
  -4   3  -5   10.80    5.10
  -4   3  -5    9.50    3.30
  -4   3  -5   -3.00    5.70
  -4   3  -5    6.40    4.60
  -4   3  -5    8.20    4.20
   4  -3   5    2.80    5.30
   4  -3   5   11.60    4.60
   4  -3   5    8.90    5.60
   4  -3   5    4.80    3.90
   4  -3   5    6.30    4.10
   4  -3   5   11.60    4.00
  -5   3  -5 1056.39   32.60
  -5   3  -5 1010.10   28.60
  -5   3  -5  982.60   27.80
  -5   3  -5  987.60   24.00
  -5   3  -5  968.70   23.90
  -5   3  -5 1020.90   32.60
  -5   3  -5  997.70   34.10
   5  -3   5 1037.00   29.40
   5  -3   5 1025.00   28.40
   5  -3   5  997.60   33.60
   5  -3   5  995.40   29.30
   5  -3   5  934.71   40.60
   5  -3   5 1011.20   28.50
  -6   3  -5  740.43   29.30
  -6   3  -5  741.23   23.00
  -6   3  -5  744.43   28.70
   6  -3   5  737.43   24.90
   6  -3   5  701.33   31.40
   6  -3   5  760.02   23.80
   6  -3   5  766.72   29.30
   7  -3   5    4.40    6.20
   7  -3   5   15.10    9.30
   7  -3   5   17.10    9.20
   7  -3   5    1.90    7.30
   7  -3   5    7.10   10.30
   9   2  -5   96.59   16.70
   9   2  -5   60.79   25.40
  -9  -2   5   71.89   13.80
   8   2  -5  356.26   20.10
   8   2  -5  355.86   31.10
  -8  -2   5  355.66   12.50
  -8  -2   5  332.77   12.70
  -8  -2   5  331.47   28.90
  -8  -2   5  341.27   11.70
   7   2  -5  378.66   18.80
   7   2  -5  403.36   19.30
   7   2  -5  399.26   22.40
   7   2  -5  404.16   19.30
   7   2  -5  439.76   23.00
   7   2  -5  405.06   19.00
  -7  -2   5  413.16   17.20
  -7  -2   5  420.66   14.50
  -7  -2   5  417.56   13.90
  -7  -2   5  412.46   21.00
   6   2  -5  143.49   11.80
   6   2  -5  152.58   11.50
   6   2  -5  134.59   11.00
   6   2  -5  148.59   14.70
   6   2  -5  134.89   11.50
   6   2  -5  142.89   14.00
  -6  -2   5  151.58   10.20
  -6  -2   5  143.09    8.30
  -6  -2   5  148.79   10.50
  -6  -2   5  149.49    9.10
  -6  -2   5  151.48   12.30
  -6  -2   5  154.18    8.50
  -6  -2   5  136.19   12.90
   5   2  -5   31.10    6.00
   5   2  -5   21.50    5.60
   5   2  -5   28.50    5.50
   5   2  -5   29.10    8.00
   5   2  -5   36.70    7.00
   5   2  -5   29.20    5.70
   5   2  -5   29.40    4.00
  -5  -2   5   15.60    4.80
  -5  -2   5   21.20    5.00
  -5  -2   5   21.30    4.30
  -5  -2   5   29.90    6.40
  -5  -2   5   29.00    5.30
  -5  -2   5   32.60    4.80
   4   2  -5  647.54   22.90
   4   2  -5  659.73   20.70
   4   2  -5  643.34   21.30
   4   2  -5  668.53   21.30
   4   2  -5  673.43   22.00
   4   2  -5  652.53   21.50
   4   2  -5  641.04   17.20
  -4  -2   5  691.93   20.00
  -4  -2   5  663.63   20.60
  -4  -2   5  695.13   22.70
  -4  -2   5  681.23   19.70
  -4  -2   5  679.13   18.00
  -4  -2   5  669.43   21.20
  -4  -2   5  656.03   21.80
   3   2  -5  261.67   12.70
   3   2  -5  273.17   11.30
   3   2  -5  255.27   12.00
   3   2  -5  254.97    8.40
   3   2  -5  267.57   11.80
   3   2  -5  261.07   11.10
   3   2  -5  248.88   11.50
  -3  -2   5  265.27   11.20
  -3  -2   5  266.67   11.60
  -3  -2   5  262.07   12.10
  -3  -2   5  262.07   10.00
  -3  -2   5  264.77   12.70
  -3  -2   5  275.27   10.50
  -3  -2   5  252.87   13.00
   2   2  -5  332.87   10.40
   2   2  -5  328.57   12.90
   2   2  -5  356.26   13.00
   2   2  -5  345.77   12.90
   2   2  -5  330.77   12.30
   2   2  -5  346.77   13.90
  -2  -2   5  348.97   13.20
  -2  -2   5  343.87   12.70
  -2  -2   5  329.37   12.40
  -2  -2   5  327.07   12.60
  -2  -2   5  319.07   11.80
  -2  -2   5  343.87   13.30
  -2  -2   5  329.97   12.60
   1   2  -5  456.45   16.40
   1   2  -5  466.25   16.10
   1   2  -5  492.95   15.20
   1   2  -5  473.35   15.30
   1   2  -5  492.55   15.80
  -1  -2   5  475.45   16.00
  -1  -2   5  462.25   14.80
  -1  -2   5  453.05   14.30
  -1  -2   5  471.05   15.40
  -1  -2   5  489.85   16.30
  -1  -2   5  478.35   15.50
  -1  -2   5  475.25   15.90
   0   2  -5 1251.47   32.20
   0   2  -5 1238.78   31.40
   0   2  -5 1265.57   31.40
   0   2  -5 1218.98   31.90
   0   2  -5 1213.98   33.40
   0   2  -5 1267.97   34.20
   0  -2   5 1183.48   32.30
   0  -2   5 1235.38   32.60
   0  -2   5 1242.18   31.90
   0  -2   5 1199.28   33.40
   0  -2   5 1267.87   32.00
   0  -2   5 1232.18   31.30
   0  -2   5 1179.18   31.60
  -1   2  -5   15.70    4.00
  -1   2  -5   18.60    3.70
  -1   2  -5   15.80    3.20
  -1   2  -5    9.90    3.00
  -1   2  -5    5.30    4.70
   1  -2   5    6.60    3.00
   1  -2   5   13.80    4.40
   1  -2   5   16.70    4.20
   1  -2   5   15.00    4.20
   1  -2   5   15.20    3.70
   1  -2   5   17.00    3.60
   1  -2   5    9.50    3.20
  -2   2  -5 1230.18   31.20
  -2   2  -5 1229.28   29.70
  -2   2  -5 1195.68   29.60
  -2   2  -5 1224.58   32.20
  -2   2  -5 1190.58   33.40
  -2   2  -5 1123.49   30.60
  -2   2  -5 1191.58   34.90
   2  -2   5 1201.38   31.60
   2  -2   5 1251.87   35.00
   2  -2   5 1218.78   31.20
   2  -2   5 1177.48   30.80
   2  -2   5 1166.08   30.60
   2  -2   5 1154.88   33.00
  -3   2  -5 1110.19   29.10
  -3   2  -5 1168.08   29.70
  -3   2  -5 1120.19   27.00
  -3   2  -5 1149.19   31.60
  -3   2  -5 1125.69   34.00
  -3   2  -5 1078.99   32.50
  -3   2  -5 1086.49   26.90
   3  -2   5 1180.58   33.90
   3  -2   5 1121.69   29.60
   3  -2   5 1094.89   29.20
   3  -2   5 1118.39   29.30
   3  -2   5 1105.09   30.00
   3  -2   5 1123.29   33.90
   3  -2   5 1099.49   32.70
  -4   2  -5 1041.10   31.90
  -4   2  -5 1070.69   33.30
  -4   2  -5 1008.20   27.10
  -4   2  -5  988.00   33.10
  -4   2  -5 1045.70   27.90
   4  -2   5 1033.30   32.70
   4  -2   5 1064.29   33.40
   4  -2   5 1052.99   28.40
   4  -2   5 1017.70   29.10
   4  -2   5 1058.39   27.80
   4  -2   5 1055.59   27.90
   4  -2   5 1011.00   32.80
  -5   2  -5   61.79    8.90
  -5   2  -5   59.39    7.40
  -5   2  -5   62.29    6.90
  -5   2  -5   73.69   11.10
   5  -2   5   78.89   14.80
   5  -2   5   65.49    7.40
   5  -2   5   55.39   10.00
   5  -2   5   73.79    8.50
   5  -2   5   77.09    7.10
   5  -2   5   76.79   11.00
   5  -2   5   62.69    7.90
  -6   2  -5    9.20    7.10
  -6   2  -5    1.00    7.00
  -6   2  -5    4.50    4.60
   6  -2   5   -0.90    4.70
   6  -2   5    6.80    4.70
   6  -2   5    5.60    7.40
   6  -2   5   -5.60    6.00
   6  -2   5   -0.60    4.20
  -7   2  -5   65.09   16.50
  -7   2  -5   61.59   20.00
   7  -2   5   71.79    8.70
   7  -2   5   79.69   13.90
   7  -2   5   60.59    7.50
   7  -2   5   64.79    9.90
   7  -2   5   66.79   11.30
   7  -2   5   64.79   12.00
   9   1  -5   71.09   17.80
   9   1  -5   40.40   12.10
  -9  -1   5   42.00   12.60
   8   1  -5  359.26   20.40
   8   1  -5  319.87   20.00
   8   1  -5  396.86   20.90
   8   1  -5  402.06   24.50
  -8  -1   5  375.76   22.40
  -8  -1   5  361.56   14.20
  -8  -1   5  368.56   13.70
  -8  -1   5  358.86   18.10
   7   1  -5  326.37   17.90
   7   1  -5  325.57   20.30
   7   1  -5  325.57   19.10
   7   1  -5  351.16   17.90
   7   1  -5  305.67   17.20
   7   1  -5  372.96   18.20
  -7  -1   5  331.87   15.50
  -7  -1   5  361.66   19.20
  -7  -1   5  333.27   15.90
  -7  -1   5  324.27   13.00
  -7  -1   5  325.27   10.90
   6   1  -5  216.08   13.00
   6   1  -5  212.48   13.70
   6   1  -5  207.38   13.50
   6   1  -5  194.68   12.30
   6   1  -5  223.68   13.50
   6   1  -5  195.28   17.40
  -6  -1   5  207.98   11.80
  -6  -1   5  217.88   10.30
  -6  -1   5  207.68   10.50
  -6  -1   5  202.58   13.00
  -6  -1   5  194.48   11.50
  -6  -1   5  226.78    9.50
  -6  -1   5  227.68   15.30
   5   1  -5   38.70    6.50
   5   1  -5   53.69    7.30
   5   1  -5   36.40    5.80
   5   1  -5   42.40    6.60
   5   1  -5   46.30    7.90
   5   1  -5   36.90    6.60
  -5  -1   5   36.00    4.40
  -5  -1   5   27.90    5.20
  -5  -1   5   47.40    6.60
  -5  -1   5   56.99    8.80
  -5  -1   5   41.90    6.00
  -5  -1   5   31.80    5.20
  -5  -1   5   50.99    7.80
   4   1  -5   50.89    7.20
   4   1  -5   59.49    7.50
   4   1  -5   54.89    5.90
   4   1  -5   72.09    7.20
   4   1  -5   73.79    8.20
   4   1  -5   66.19    6.80
   4   1  -5   62.59    7.50
  -4  -1   5   57.59    7.10
  -4  -1   5   54.59    6.50
  -4  -1   5   60.99    6.10
  -4  -1   5   58.39    8.60
  -4  -1   5   56.19    5.30
  -4  -1   5   65.29    6.90
   3   1  -5 1464.05   36.60
   3   1  -5 1477.65   36.70
   3   1  -5 1489.85   39.10
   3   1  -5 1514.05   38.80
   3   1  -5 1459.55   38.60
   3   1  -5 1486.75   39.20
  -3  -1   5 1514.95   38.40
  -3  -1   5 1456.65   37.40
  -3  -1   5 1510.95   37.50
  -3  -1   5 1514.45   38.80
  -3  -1   5 1458.45   38.40
   2   1  -5 2576.54   61.39
   2   1  -5 2510.55   61.69
   2   1  -5 2587.64   60.69
   2   1  -5 2522.95   60.09
   2   1  -5 2540.65   61.19
   2   1  -5 2571.94   61.39
  -2  -1   5 2509.35   61.49
  -2  -1   5 2505.35   61.29
  -2  -1   5 2556.04   61.09
  -2  -1   5 2572.14   61.19
  -2  -1   5 2613.24   61.19
  -2  -1   5 2557.54   60.39
   1   1  -5  562.64   17.10
   1   1  -5  532.95   17.20
   1   1  -5  558.44   18.50
   1   1  -5  566.04   16.40
   1   1  -5  547.25   16.70
   1   1  -5  559.64   17.10
   1   1  -5  562.64   16.70
  -1  -1   5  558.74   17.00
  -1  -1   5  542.55   17.40
  -1  -1   5  537.05   17.00
  -1  -1   5  561.54   18.20
  -1  -1   5  517.75   16.70
  -1  -1   5  536.95   16.30
  -1  -1   5  560.24   16.90
   0   1  -5  143.59    9.20
   0   1  -5  150.68    7.80
   0   1  -5  134.09    8.10
   0   1  -5  151.68    8.30
   0   1  -5  147.69    7.10
   0   1  -5  147.09    6.90
   0   1  -5  156.98    9.20
   0  -1   5  159.88    8.70
   0  -1   5  160.48    7.40
   0  -1   5  163.28    8.00
   0  -1   5  161.18    7.90
   0  -1   5  152.48    9.20
   0  -1   5  157.68    8.10
   0  -1   5  177.58    8.50
  -1   1  -5  411.26   11.90
  -1   1  -5  412.66   12.00
  -1   1  -5  411.26   12.60
  -1   1  -5  401.76   15.30
   1  -1   5  426.46   16.40
   1  -1   5  393.36   13.60
   1  -1   5  393.36   15.20
   1  -1   5  404.76   13.20
   1  -1   5  416.86   13.50
   1  -1   5  418.66   13.50
   1  -1   5  413.56   14.30
  -2   1  -5 1302.07   32.50
  -2   1  -5 1310.57   33.50
  -2   1  -5 1269.97   37.10
  -2   1  -5 1295.77   32.30
  -2   1  -5 1301.87   29.90
  -2   1  -5 1272.97   35.80
  -2   1  -5 1318.97   29.90
   2  -1   5 1291.07   33.30
   2  -1   5 1311.17   32.50
   2  -1   5 1331.67   36.50
   2  -1   5 1309.07   36.30
   2  -1   5 1287.17   31.70
   2  -1   5 1261.17   32.30
   2  -1   5 1306.97   32.80
   2  -1   5 1269.67   37.00
  -3   1  -5  326.77   14.10
  -3   1  -5  365.56   15.90
  -3   1  -5  362.86   16.80
  -3   1  -5  363.06   12.00
  -3   1  -5  348.57   11.50
   3  -1   5  366.76   12.80
   3  -1   5  354.56   12.30
   3  -1   5  362.06   16.50
   3  -1   5  341.17   11.50
   3  -1   5  358.46   16.60
   3  -1   5  343.57   16.70
   3  -1   5  347.47   12.00
   3  -1   5  360.66   11.80
  -4   1  -5 1068.59   31.50
  -4   1  -5 1060.19   27.00
  -4   1  -5 1062.99   26.60
  -4   1  -5 1054.89   33.80
   4  -1   5 1042.10   33.70
   4  -1   5 1037.40   27.20
   4  -1   5 1041.20   27.80
   4  -1   5 1092.69   27.90
   4  -1   5 1108.29   34.10
   4  -1   5 1071.79   34.10
   4  -1   5 1056.89   28.10
  -5   1  -5   52.59    5.60
  -5   1  -5   52.49    5.40
  -5   1  -5   45.80    8.40
  -5   1  -5   55.99    9.00
   5  -1   5   43.50    8.80
   5  -1   5   64.79   10.30
   5  -1   5   57.49    6.60
   5  -1   5   54.39   10.90
   5  -1   5   36.00    9.50
   5  -1   5   53.09    5.80
  -6   1  -5  113.89    5.60
  -6   1  -5   99.59   12.40
  -6   1  -5  105.59    5.60
   6  -1   5   79.09   12.50
   6  -1   5   91.29   15.40
   6  -1   5   89.59   10.30
   6  -1   5  106.09   10.40
   6  -1   5   94.59    7.80
   6  -1   5   92.09    7.20
  -7   1  -5   53.79   13.10
   7  -1   5   55.59    7.40
   7  -1   5   40.30    5.60
   7  -1   5   45.90   16.30
   7  -1   5   28.30   10.70
   7  -1   5   41.70    6.70
   9   0  -5  206.38   29.60
   9   0  -5  252.27   26.00
   9   0  -5  195.58   25.10
  -9   0   5  193.08   11.90
  -9   0   5  202.58   21.30
   8   0  -5   27.10    9.70
   8   0  -5   27.70   11.70
   8   0  -5   22.40    8.70
   8   0  -5   23.40   10.20
   8   0  -5    5.10   10.60
  -8   0   5   33.70    6.20
  -8   0   5   23.30   10.30
  -8   0   5   32.80    7.90
  -8   0   5   30.80    6.50
   7   0  -5  108.19   12.90
   7   0  -5   96.49   13.30
   7   0  -5  103.29   12.90
   7   0  -5  108.99   12.60
   7   0  -5  106.49   12.60
   7   0  -5   98.19   14.80
  -7   0   5   99.29   10.40
  -7   0   5   90.79   13.80
  -7   0   5  102.99   11.00
  -7   0   5  111.79    9.10
   6   0  -5   11.70    6.30
   6   0  -5    1.30    5.40
   6   0  -5   -4.60    6.60
   6   0  -5   -1.40    5.70
   6   0  -5   -1.70    5.40
   6   0  -5   -2.90    5.70
  -6   0   5    7.80    5.30
  -6   0   5    1.90    2.50
  -6   0   5    6.30    4.40
  -6   0   5    6.50    4.60
  -6   0   5    3.40    4.40
   5   0  -5 1015.60   30.70
   5   0  -5  998.80   29.90
   5   0  -5 1037.80   30.20
   5   0  -5 1006.30   28.80
   5   0  -5 1028.20   29.60
   5   0  -5 1011.40   30.70
  -5   0   5  983.90   27.90
  -5   0   5 1015.60   29.40
  -5   0   5 1012.70   29.10
  -5   0   5 1022.50   28.40
  -5   0   5 1015.80   29.50
  -5   0   5  991.20   26.80
   4   0  -5  159.88   10.10
   4   0  -5  151.08   10.40
   4   0  -5  162.18    9.50
   4   0  -5  138.49    7.80
   4   0  -5  140.89    9.10
   4   0  -5  135.29   10.10
   4   0  -5  162.98   10.00
  -4   0   5  161.68    9.00
  -4   0   5  138.29    9.50
  -4   0   5  181.28    8.70
  -4   0   5  158.28    8.70
  -4   0   5  171.78    9.50
  -4   0   5  152.98    9.30
   3   0  -5 1639.74   40.80
   3   0  -5 1415.46   42.40
   3   0  -5 1571.64   41.60
   3   0  -5 1568.04   37.60
   3   0  -5 1583.04   40.90
   3   0  -5 1574.04   40.90
   3   0  -5 1614.74   40.90
  -3   0   5 1611.74   40.70
  -3   0   5 1635.24   40.10
  -3   0   5 1585.94   40.00
  -3   0   5 1601.54   40.80
  -3   0   5 1592.34   41.00
  -3   0   5 1661.43   40.60
   2   0  -5  776.82   21.50
   2   0  -5  725.23   22.60
   2   0  -5  765.52   22.50
   2   0  -5  747.33   21.50
   2   0  -5  740.43   22.00
   2   0  -5  776.82   22.20
  -2   0   5  793.72   22.10
  -2   0   5  763.12   21.40
  -2   0   5  736.63   21.30
  -2   0   5  797.82   22.60
  -2   0   5  807.72   22.40
  -2   0   5  756.22   23.00
   1   0  -5  229.98    8.90
   1   0  -5  235.58   10.80
   1   0  -5  234.48    9.10
   1   0  -5  229.98    9.40
   1   0  -5  229.18   10.20
   1   0  -5  232.08    9.70
  -1   0   5  228.08    9.90
  -1   0   5  222.38    9.90
  -1   0   5  220.98    9.30
  -1   0   5  232.38    9.10
  -1   0   5  236.18    9.90
  -1   0   5  224.68   11.10
  -1   0   5  232.68   10.60
   0   0  -5  893.71   26.00
   0   0  -5  889.11   22.50
   0   0  -5  911.31   22.90
   0   0  -5  871.41   26.00
   0   0  -5  851.41   25.10
   0   0   5  863.41   24.30
   0   0   5  907.21   23.70
   0   0   5  890.31   24.10
   0   0   5  926.61   23.70
   0   0   5  890.21   27.20
   0   0   5  911.61   24.20
   0   0   5  899.31   26.20
  -1   0  -5  279.27    7.90
  -1   0  -5  280.17    7.80
  -1   0  -5  277.37    9.50
  -1   0  -5  289.77   12.70
  -1   0  -5  281.77   10.20
  -1   0  -5  281.07   10.30
  -1   0  -5  276.27   12.60
   1   0   5  283.27   13.80
   1   0   5  288.87   10.20
   1   0   5  270.07   10.50
   1   0   5  270.57   10.30
   1   0   5  270.07   13.20
   1   0   5  286.47   10.10
   1   0   5  268.17   10.70
  -2   0  -5  498.25   13.90
  -2   0  -5  478.15   17.50
  -2   0  -5  461.55   13.70
  -2   0  -5  484.75   15.40
   2   0   5  492.15   18.40
   2   0   5  446.86   14.00
   2   0   5  475.25   18.40
   2   0   5  455.35   15.50
   2   0   5  484.35   19.20
   2   0   5  461.75   14.40
   2   0   5  467.85   13.90
   2   0   5  476.35   14.70
  -3   0  -5  605.44   19.50
  -3   0  -5  581.94   15.50
  -3   0  -5  566.04   15.30
  -3   0  -5  598.04   21.10
   3   0   5  577.64   16.80
   3   0   5  590.24   22.10
   3   0   5  574.34   18.40
   3   0   5  605.44   22.80
   3   0   5  595.34   22.70
   3   0   5  582.94   16.70
   3   0   5  582.94   16.00
   3   0   5  578.34   16.90
  -4   0  -5  242.58   14.60
  -4   0  -5  214.18    6.30
  -4   0  -5  222.88   12.60
   4   0   5  219.38    9.00
   4   0   5  234.48   15.20
   4   0   5  208.78    8.50
   4   0   5  195.08   15.40
   4   0   5  217.88   11.50
   4   0   5  170.38   14.80
   4   0   5  205.98    7.70
   4   0   5  221.18    9.40
   4   0   5  220.48   16.10
  -5   0  -5   49.10    8.20
   5   0   5   53.39    4.60
   5   0   5   51.69    7.20
   5   0   5   51.19    7.00
   5   0   5   34.70   10.00
   5   0   5   46.60    8.70
   5   0   5   40.70    4.30
   5   0   5   58.69    9.80
  -6   0  -5   -3.20    7.60
   6   0   5   21.50   11.80
   6   0   5    8.80    4.50
   6   0   5    1.10    8.00
   6   0   5   -3.80    7.70
  -7   0  -5   53.79   12.60
   7   0   5   35.70   12.40
   7   0   5   45.20   12.10
   9  -1  -5   16.30   11.20
   9  -1  -5   21.50   14.10
   9  -1  -5    6.40   12.00
  -9   1   5   40.40   12.50
  -9   1   5   20.50    7.10
  -9   1   5   27.70    8.00
   8  -1  -5    9.70    8.70
   8  -1  -5    9.50    9.90
   8  -1  -5   -2.80    8.40
   8  -1  -5   -1.80   10.00
  -8   1   5   -1.60    6.20
  -8   1   5    5.50    3.30
  -8   1   5   14.80    7.20
  -8   1   5   -6.10    8.30
  -8   1   5   -4.90    3.70
  -8   1   5   13.60    6.60
  -8   1   5    3.70    6.60
   7  -1  -5   52.69    9.60
   7  -1  -5   66.99   10.20
   7  -1  -5   41.00    8.60
   7  -1  -5   41.90    8.50
   7  -1  -5   80.99   11.70
  -7   1   5   57.59    8.40
  -7   1   5   49.99    7.60
  -7   1   5   68.19    9.40
  -7   1   5   63.59    7.70
  -7   1   5   66.69    9.60
   6  -1  -5  747.13   25.50
   6  -1  -5  723.43   27.50
   6  -1  -5  770.42   26.60
   6  -1  -5  696.93   24.70
   6  -1  -5  739.33   26.20
  -6   1   5  739.83   23.10
  -6   1   5  725.73   23.20
  -6   1   5  774.52   24.70
  -6   1   5  774.62   23.70
  -6   1   5  718.93   24.40
  -6   1   5  697.83   19.30
   5  -1  -5 1057.89   31.90
   5  -1  -5 1060.29   31.50
   5  -1  -5 1089.59   32.00
   5  -1  -5 1113.29   32.50
   5  -1  -5 1127.89   33.20
  -5   1   5 1114.79   29.70
  -5   1   5 1090.29   31.70
  -5   1   5 1115.89   30.60
  -5   1   5 1110.89   31.60
  -5   1   5 1102.79   30.70
   4  -1  -5  471.75   17.50
   4  -1  -5  451.65   18.00
   4  -1  -5  483.65   17.10
   4  -1  -5  481.45   17.20
   4  -1  -5  486.95   17.90
   4  -1  -5  460.15   17.60
  -4   1   5  476.55   16.40
  -4   1   5  464.95   17.00
  -4   1   5  487.45   15.90
  -4   1   5  448.66   16.10
  -4   1   5  461.45   17.00
   3  -1  -5  237.08   11.00
   3  -1  -5  220.08   11.30
   3  -1  -5  222.28   11.20
   3  -1  -5  205.58   11.40
   3  -1  -5  238.38   11.80
   3  -1  -5  224.28   10.10
  -3   1   5  222.98   10.50
  -3   1   5  223.58   11.10
  -3   1   5  239.48   10.40
  -3   1   5  234.88   11.20
  -3   1   5  244.08    9.30
   2  -1  -5   98.19    7.40
   2  -1  -5  104.29    6.30
   2  -1  -5   92.69    8.50
   2  -1  -5   86.39   11.00
   2  -1  -5   98.99    7.70
   2  -1  -5  100.29    6.60
  -2   1   5   97.69    7.30
  -2   1   5   91.59    8.40
  -2   1   5   98.39    7.30
  -2   1   5   93.09    6.80
  -2   1   5  100.49    5.70
   1  -1  -5 1173.48   30.30
   1  -1  -5 1196.68   32.10
   1  -1  -5 1160.98   29.60
   1  -1  -5 1170.68   32.80
   1  -1  -5 1149.98   31.10
   1  -1  -5 1104.29   32.30
  -1   1   5 1132.89   30.60
  -1   1   5 1167.78   33.30
  -1   1   5 1163.48   30.60
  -1   1   5 1208.88   30.80
  -1   1   5 1153.18   28.60
  -1   1   5 1197.38   33.80
  -1   1   5 1131.19   29.90
   0  -1  -5  959.20   23.40
   0  -1  -5  974.80   26.00
   0  -1  -5  965.10   25.10
   0  -1  -5  983.60   27.70
   0  -1  -5  960.20   23.60
   0  -1  -5  978.30   28.90
   0   1   5  957.60   25.70
   0   1   5  963.60   25.80
   0   1   5  965.80   25.80
   0   1   5  948.61   24.20
   0   1   5  940.01   29.30
   0   1   5  939.91   25.20
   0   1   5  956.90   29.80
  -1  -1  -5  737.33   24.70
  -1  -1  -5  770.12   20.20
  -1  -1  -5  766.52   20.70
  -1  -1  -5  784.82   23.80
   1   1   5  791.32   21.10
   1   1   5  742.73   25.30
   1   1   5  778.22   20.70
   1   1   5  786.82   21.10
   1   1   5  747.73   21.00
   1   1   5  774.02   26.10
   1   1   5  751.82   20.70
  -2  -1  -5  526.45   14.10
  -2  -1  -5  555.44   19.40
  -2  -1  -5  526.95   14.30
   2   1   5  516.95   21.40
   2   1   5  534.45   14.90
   2   1   5  569.94   21.70
   2   1   5  527.85   15.70
   2   1   5  548.25   20.20
   2   1   5  539.75   15.20
   2   1   5  532.95   15.30
   2   1   5  522.55   17.10
   2   1   5  498.85   21.70
   2   1   5  524.15   18.60
  -3  -1  -5   19.40    6.20
   3   1   5   14.60    3.40
   3   1   5   16.20    2.70
   3   1   5   23.60    5.60
   3   1   5    8.30    5.50
   3   1   5   14.00    5.90
   3   1   5   21.40    3.70
   3   1   5   18.50    7.80
   3   1   5   15.70    2.40
   3   1   5   24.00    8.00
   3   1   5   23.30    5.40
  -4  -1  -5   -1.60    5.90
   4   1   5    1.80    3.60
   4   1   5    2.20    5.60
   4   1   5   -6.80    8.30
   4   1   5   13.00    9.10
   4   1   5    0.60   10.30
   4   1   5  -14.30    6.80
   4   1   5    4.60    3.20
   4   1   5    0.70    6.30
   5   1   5  375.76   24.20
   5   1   5  413.16   22.50
   5   1   5  428.06   14.30
   5   1   5  426.16   20.10
   5   1   5  462.35   22.70
   5   1   5  451.05   13.30
   6   1   5  174.08   16.90
   6   1   5  205.38   23.30
   6   1   5  187.88   19.20
   9  -2  -5   61.69   14.00
   9  -2  -5   66.09   15.10
   9  -2  -5   87.99   16.30
  -9   2   5   69.09   12.00
  -9   2   5   65.89    9.90
  -9   2   5   63.39   13.60
   8  -2  -5   78.39   13.00
   8  -2  -5   80.69   12.60
   8  -2  -5   78.09   12.40
   8  -2  -5  121.69   18.10
  -8   2   5   76.89   10.30
  -8   2   5   71.19    9.90
  -8   2   5   59.19    9.10
  -8   2   5   54.39    8.90
   7  -2  -5  279.27   18.30
   7  -2  -5  280.67   18.70
   7  -2  -5  264.37   17.00
   7  -2  -5  256.37   19.40
   7  -2  -5  283.97   18.00
  -7   2   5  261.37   16.20
  -7   2   5  275.57   14.20
  -7   2   5  270.47   14.40
  -7   2   5  247.38   14.70
  -7   2   5  271.47   15.60
   6  -2  -5  285.47   15.80
   6  -2  -5  299.47   16.10
   6  -2  -5  288.77   16.70
   6  -2  -5  271.77   16.20
   6  -2  -5  297.07   16.30
  -6   2   5  282.57   14.10
  -6   2   5  288.67   15.30
  -6   2   5  299.87   15.20
  -6   2   5  275.17   10.40
  -6   2   5  295.77   13.00
  -6   2   5  258.87   13.60
   5  -2  -5  253.37   14.00
   5  -2  -5  253.87   13.30
   5  -2  -5  279.67   14.90
   5  -2  -5  255.57   14.10
   5  -2  -5  247.68   13.50
  -5   2   5  243.08   10.70
  -5   2   5  257.77   12.60
  -5   2   5  257.97   10.80
  -5   2   5  254.47   12.30
  -5   2   5  261.47   13.50
  -5   2   5  267.57   13.50
   4  -2  -5  447.56   17.10
   4  -2  -5  433.06   16.80
   4  -2  -5  480.25   18.80
   4  -2  -5  440.86   17.30
   4  -2  -5  452.25   18.00
   4  -2  -5  426.76   15.70
  -4   2   5  418.86   16.00
  -4   2   5  442.36   15.90
  -4   2   5  431.66   13.40
  -4   2   5  438.26   16.70
  -4   2   5  461.25   17.10
   3  -2  -5  113.29   10.50
   3  -2  -5  109.99    8.30
   3  -2  -5  102.69    9.20
   3  -2  -5  111.99    7.00
   3  -2  -5  116.09    9.60
   3  -2  -5  116.19    8.70
  -3   2   5  132.89    9.00
  -3   2   5  117.09    9.70
  -3   2   5  105.19    8.70
  -3   2   5  119.99    8.20
  -3   2   5  126.99    8.40
  -3   2   5  116.49    5.00
   2  -2  -5  846.42   25.30
   2  -2  -5  845.62   24.30
   2  -2  -5  834.72   24.10
   2  -2  -5  842.82   27.00
   2  -2  -5  858.81   23.50
   2  -2  -5  841.02   21.20
  -2   2   5  819.92   24.00
  -2   2   5  865.31   24.70
  -2   2   5  853.31   24.30
  -2   2   5  853.91   26.90
  -2   2   5  858.51   24.80
   1  -2  -5  648.74   20.20
   1  -2  -5  648.44   17.40
   1  -2  -5  545.65   19.20
   1  -2  -5  629.94   18.60
   1  -2  -5  643.74   17.90
   1  -2  -5  607.94   21.90
  -1   2   5  650.83   22.70
  -1   2   5  647.74   19.40
  -1   2   5  643.04   18.80
  -1   2   5  566.94   21.90
  -1   2   5  651.43   22.00
  -1   2   5  642.14   19.20
  -1   2   5  615.94   15.20
   0  -2  -5  875.11   28.20
   0  -2  -5  908.51   23.90
   0  -2  -5  896.81   24.80
   0  -2  -5  922.81   26.40
   0   2   5  913.01   24.60
   0   2   5  915.21   29.90
   0   2   5  883.81   21.50
   0   2   5  885.11   24.60
   0   2   5  912.61   24.80
   0   2   5  875.31   22.00
   0   2   5  895.61   24.20
   0   2   5  897.01   28.60
   0   2   5  934.51   30.10
  -1  -2  -5  511.85   14.20
  -1  -2  -5  491.35   19.70
  -1  -2  -5  511.45   17.80
   1   2   5  514.45   20.80
   1   2   5  496.75   21.20
   1   2   5  503.25   15.00
   1   2   5  517.95   21.40
   1   2   5  485.45   15.10
   1   2   5  476.95   14.90
   1   2   5  484.35   14.90
   1   2   5  479.65   13.90
   1   2   5  484.95   15.60
  -2  -2  -5    2.60    1.90
  -2  -2  -5    1.40    1.70
  -2  -2  -5    6.30    4.70
   2   2   5    3.10    2.20
   2   2   5    0.30    2.30
   2   2   5   -1.80    5.70
   2   2   5   -0.50    6.80
   2   2   5    0.80    2.90
   2   2   5    3.50    3.50
   2   2   5    1.30    3.70
   2   2   5   19.20    7.40
   2   2   5    0.40    5.10
   3   2   5  167.18   15.50
   3   2   5  190.78   16.30
   3   2   5  186.08    8.20
   3   2   5  198.28   13.50
   3   2   5  187.28   10.10
   3   2   5  181.48    8.60
   3   2   5  189.78   12.50
   3   2   5  203.18   17.20
   3   2   5  192.48   14.90
   4   2   5  141.89   14.20
   4   2   5  110.29    6.80
   4   2   5  113.19   15.20
   4   2   5  107.19    7.60
   4   2   5  123.49   10.20
   4   2   5  127.19   14.40
   4   2   5  126.39   18.70
   4   2   5  117.59   16.20
   5   2   5  582.64   26.80
   5   2   5  603.84   28.50
   5   2   5  628.64   28.20
   6   2   5  116.49   16.60
   9  -3  -5   36.70   14.60
   9  -3  -5   38.20   14.40
   9  -3  -5   50.39   15.20
  -9   3   5   29.40   13.80
  -9   3   5   51.89   11.50
   8  -3  -5  361.86   25.20
   8  -3  -5  397.86   24.20
   8  -3  -5  385.46   22.90
   8  -3  -5  387.56   24.50
  -8   3   5  385.96   19.50
  -8   3   5  377.36   19.40
  -8   3   5  368.56   19.80
  -8   3   5  387.56   20.50
   7  -3  -5   27.90    9.10
   7  -3  -5   27.70    9.40
   7  -3  -5   18.80    9.80
   7  -3  -5   12.60    9.70
  -7   3   5   29.20    8.50
  -7   3   5   20.20    6.80
  -7   3   5   17.70    8.00
  -7   3   5   24.20    6.70
  -7   3   5   22.10    7.20
   6  -3  -5   12.40    7.30
   6  -3  -5   16.70    7.70
   6  -3  -5   24.70    6.90
   6  -3  -5   21.80    8.10
   6  -3  -5   16.40    8.30
  -6   3   5   10.30    6.40
  -6   3   5   11.90    7.40
  -6   3   5   16.30    6.40
  -6   3   5   16.00    4.60
  -6   3   5    9.30    6.00
  -6   3   5   19.80    5.10
   5  -3  -5   57.39   10.40
   5  -3  -5   74.99   11.10
   5  -3  -5   79.29    9.90
   5  -3  -5   69.79   12.40
   5  -3  -5   55.09    7.30
   5  -3  -5   61.99    8.30
  -5   3   5   69.19   10.10
  -5   3   5   65.39    7.90
  -5   3   5   72.19    7.80
  -5   3   5   69.89    8.20
  -5   3   5   62.19    6.80
  -5   3   5   72.59    9.50
   4  -3  -5  531.85   20.40
   4  -3  -5  497.85   21.70
   4  -3  -5  513.75   19.40
   4  -3  -5  528.65   22.90
   4  -3  -5  530.05   18.80
   4  -3  -5  494.05   16.70
  -4   3   5  536.45   19.40
  -4   3   5  512.25   18.20
  -4   3   5  517.65   15.30
  -4   3   5  531.85   18.90
  -4   3   5  554.24   19.50
  -4   3   5  521.35   19.00
   3  -3  -5  272.77   15.20
   3  -3  -5  294.57   13.20
   3  -3  -5  285.97    9.60
   3  -3  -5  290.87   12.60
   3  -3  -5  285.27   13.50
   3  -3  -5  303.97   14.30
  -3   3   5  287.37   13.30
  -3   3   5  284.77   12.70
  -3   3   5  307.07   13.50
  -3   3   5  295.07   13.00
  -3   3   5  291.47   14.50
  -3   3   5  277.87    8.90
   2  -3  -5  582.54   18.90
   2  -3  -5  627.54   19.70
   2  -3  -5  591.04   22.70
   2  -3  -5  508.35   23.70
   2  -3  -5  597.14   19.20
   2  -3  -5  605.24   18.20
  -2   3   5  628.04   20.00
  -2   3   5  610.24   22.40
  -2   3   5  595.44   19.40
  -2   3   5  591.54   19.10
  -2   3   5  602.04   19.70
   1  -3  -5   57.99    8.50
   1  -3  -5   75.89    5.50
   1  -3  -5   68.09    6.80
   1  -3  -5   71.59    5.60
   1  -3  -5   72.89    7.50
   1  -3  -5   61.09   10.40
  -1   3   5   64.29    6.80
  -1   3   5   60.79    6.80
  -1   3   5   72.69    7.30
  -1   3   5   61.89    9.90
  -1   3   5   64.49    4.10
  -1   3   5   62.09    7.00
   0  -3  -5  402.46   14.50
   0  -3  -5  399.66   18.80
   0  -3  -5  424.36   13.40
   0  -3  -5  406.36   15.30
   0   3   5  402.46   12.40
   0   3   5  404.86   14.40
   0   3   5  401.76   19.20
   0   3   5  389.76   18.90
   0   3   5  395.66   14.00
   0   3   5  402.26   14.20
  -1  -3  -5  255.87    9.40
  -1  -3  -5  244.08   15.50
  -1  -3  -5  246.58   10.20
  -1  -3  -5  274.67   13.10
   1   3   5  294.57   11.10
   1   3   5  257.77   11.10
   1   3   5  251.27   10.20
   1   3   5  339.07   20.10
   1   3   5  326.57   18.60
   1   3   5  316.17   18.10
   1   3   5  287.77   11.30
  -2  -3  -5  290.87   14.30
  -2  -3  -5  296.17   16.90
   2   3   5  262.87   18.10
   2   3   5  245.88   18.10
   2   3   5  317.37   19.70
   2   3   5  250.17    9.60
   2   3   5  244.88    8.60
   2   3   5  234.68    9.10
   2   3   5  260.17    9.40
   2   3   5  267.27   11.20
   2   3   5  237.38   16.40
   2   3   5  270.07   10.90
   3   3   5  267.67   18.10
   3   3   5  281.27   12.20
   3   3   5  278.67   15.70
   3   3   5  267.67   10.60
   3   3   5  282.47   11.10
   3   3   5  292.67   18.50
   3   3   5  270.37   19.70
   4   3   5  229.38   12.90
   4   3   5  238.28   10.00
   4   3   5  258.77   19.60
   4   3   5  251.77   21.00
   4   3   5  245.18   21.20
   5   3   5   46.20   10.50
   5   3   5   43.50   12.10
   8  -4  -5    4.00   11.50
   8  -4  -5   20.60   12.00
   8  -4  -5   14.30   11.00
   8  -4  -5   -3.00   14.60
  -8   4   5    8.50    9.20
  -8   4   5   24.20   11.30
  -8   4   5   33.40    9.50
  -8   4   5   13.10    9.00
   7  -4  -5   62.29   12.00
   7  -4  -5   64.69   12.40
[truncated: 218,005 more chars]
