# Supplementary material for: Synthesis, crystal structure and Hirshfeld surface analysis of a 1D coordination polymer catena-poly[[di­aqua­bis­(nicotinamide-κN 1)nickel(II)]-μ-fumarato-κ2 O 1:O 4]
Source: Acta Crystallogr E Crystallogr Commun. 2018 Aug 16;74(Pt 9):1263–6. doi: 10.1107/S2056989018011489 (PMC6127707; doi:10.1107/S2056989018011489)
Supplement: Supplementary file 2 [file e-74-01263-Isup2.hkl]

data_I                                                                          
_shelx_title ' shelxt_a.res in P-1'                                             
_shelx_refln_list_code          4                                               
_shelx_F_calc_maximum       69.54                                               
_exptl_crystal_F_000       234.00                                               
_reflns_d_resolution_high  0.7471                                               
                                                                                
loop_                                                                           
 _space_group_symop_operation_xyz                                               
 'x, y, z'                                                                      
 '-x, -y, -z'                                                                   
                                                                                
_cell_length_a     7.3660                                                       
_cell_length_b     7.5521                                                       
_cell_length_c     8.9344                                                       
_cell_angle_alpha 109.672                                                       
_cell_angle_beta  102.556                                                       
_cell_angle_gamma  98.887                                                       
                                                                                
_shelx_F_squared_multiplier     1.000                                           
                                                                                
loop_                                                                           
 _refln_index_h                                                                 
 _refln_index_k                                                                 
 _refln_index_l                                                                 
 _refln_F_squared_calc                                                          
 _refln_F_squared_meas                                                          
 _refln_F_squared_sigma                                                         
 _refln_observed_status                                                         
   1   0   0        214.04        234.99         5.80 o                         
   2   0   0        123.31        139.73         4.34 o                         
   3   0   0          1.36          3.23         0.22 o                         
   4   0   0         63.95         76.30         1.63 o                         
   5   0   0        247.47        244.74         2.01 o                         
   6   0   0        247.09        232.40         2.14 o                         
   7   0   0         64.48         66.53         1.46 o                         
   8   0   0         14.68         18.97         1.22 o                         
   9   0   0         51.52         46.37         2.80 o                         
  -9   1   0        111.20        122.95         3.70 o                         
  -8   1   0          6.63          5.77         1.08 o                         
  -7   1   0         38.13         39.61         1.26 o                         
  -6   1   0        123.71        125.50         1.37 o                         
  -5   1   0         68.62         69.28         1.26 o                         
  -4   1   0          2.74          0.60         0.62 o                         
  -3   1   0       1104.41       1167.72        10.54 o                         
  -1   1   0       1772.68       1706.19        14.31 o                         
   0   1   0        676.72        638.63        10.48 o                         
   1   1   0        361.85        352.96         3.42 o                         
   2   1   0         18.16         15.20         0.33 o                         
   3   1   0         61.81         76.12         0.78 o                         
   4   1   0        447.65        446.60         3.19 o                         
   5   1   0        227.10        232.32         1.94 o                         
   6   1   0        364.80        360.85         2.89 o                         
   7   1   0         38.45         42.83         1.15 o                         
   8   1   0         22.71         21.06         1.32 o                         
   9   1   0         23.65         27.33         3.23 o                         
  -9   2   0         25.98         30.92         2.53 o                         
  -8   2   0         77.65         74.21         1.57 o                         
  -7   2   0        163.36        155.81         1.95 o                         
  -6   2   0        109.80        109.72         1.51 o                         
  -5   2   0        481.07        515.64         4.34 o                         
  -4   2   0       1650.89       1901.99        13.10 o                         
  -3   2   0        965.37       1091.71        11.21 o                         
  -2   2   0       1593.77       1603.41        10.93 o                         
  -1   2   0         89.65        106.75         1.10 o                         
   0   2   0        418.85        489.69         4.88 o                         
   1   2   0       1465.12       1353.90        11.24 o                         
   2   2   0         67.31         53.99         0.55 o                         
   3   2   0        258.49        259.12         2.04 o                         
   4   2   0        297.65        311.28         2.47 o                         
   5   2   0        342.98        331.84         3.13 o                         
   6   2   0          9.27         10.17         0.72 o                         
   7   2   0        208.48        196.89         2.86 o                         
   8   2   0        295.00        294.12         7.16 o                         
  -9   3   0          6.90          6.98         2.07 o                         
  -8   3   0        146.31        150.22         2.64 o                         
  -7   3   0         76.83         75.77         1.64 o                         
  -6   3   0        189.02        214.55         2.71 o                         
  -5   3   0         51.41         60.88         1.65 o                         
  -4   3   0        457.16        441.18         3.46 o                         
  -3   3   0        950.57        976.02         7.76 o                         
  -2   3   0        435.42        421.54         3.30 o                         
  -1   3   0        618.84        682.35         5.07 o                         
   0   3   0       1468.55       1584.91        12.56 o                         
   1   3   0        515.32        488.18         3.36 o                         
   2   3   0        976.94        997.73         6.26 o                         
   3   3   0       1041.58       1037.69         7.49 o                         
   4   3   0         38.78         34.27         0.84 o                         
   5   3   0        182.12        185.95         2.31 o                         
   6   3   0        345.42        348.21         3.70 o                         
   7   3   0         67.80         66.90         2.84 o                         
   8   3   0          5.59          4.23         6.13 o                         
  -9   4   0         50.69         47.65         3.47 o                         
  -8   4   0         42.98         43.40         1.70 o                         
  -7   4   0         24.65         27.50         1.21 o                         
  -6   4   0        329.63        356.30         3.46 o                         
  -5   4   0         16.86         14.58         0.74 o                         
  -4   4   0        475.74        518.11         4.23 o                         
  -3   4   0        255.16        244.76         2.46 o                         
  -2   4   0          1.13          3.70         0.44 o                         
  -1   4   0         19.83         21.10         0.73 o                         
   0   4   0        886.99       1026.06         7.00 o                         
   1   4   0        199.20        204.79         1.79 o                         
   2   4   0        220.47        233.76         1.98 o                         
   3   4   0       1494.97       1477.56         9.62 o                         
   4   4   0        162.02        161.83         1.79 o                         
   5   4   0         29.04         31.38         1.31 o                         
   6   4   0         33.74         38.84         1.92 o                         
   7   4   0         12.61          9.24         5.39 o                         
  -9   5   0          0.52          0.31         2.11 o                         
  -8   5   0         17.68         14.06         1.49 o                         
  -7   5   0         52.11         50.12         1.93 o                         
  -6   5   0        385.33        369.64         3.48 o                         
  -5   5   0         89.91         86.28         1.54 o                         
  -4   5   0          4.95          3.72         0.76 o                         
  -3   5   0         24.22         28.03         0.97 o                         
  -2   5   0        224.27        208.11         2.29 o                         
  -1   5   0        487.32        505.39         4.34 o                         
   0   5   0        762.33        802.23         5.78 o                         
   1   5   0        219.20        224.76         2.02 o                         
   2   5   0        537.68        544.29         3.99 o                         
   3   5   0          1.49          2.00         0.44 o                         
   4   5   0        254.50        246.53         2.94 o                         
   5   5   0         14.41         15.79         1.20 o                         
   6   5   0         49.34         56.36         4.85 o                         
  -8   6   0          9.70          7.40         2.56 o                         
  -7   6   0         72.45         72.28         2.60 o                         
  -6   6   0          1.42          0.83         0.93 o                         
  -5   6   0        174.28        171.15         2.71 o                         
  -4   6   0         94.86         92.70         1.67 o                         
  -3   6   0         12.40         15.77         0.86 o                         
  -2   6   0        370.75        368.30         3.42 o                         
  -1   6   0        369.54        371.37         3.38 o                         
   0   6   0        253.65        262.76         2.50 o                         
   1   6   0        202.02        192.47         2.18 o                         
   2   6   0         72.06         68.99         1.23 o                         
   3   6   0          2.40          1.66         0.61 o                         
   4   6   0        296.38        290.53         6.18 o                         
   5   6   0         70.29         67.04         4.47 o                         
  -8   7   0         12.21         10.37         3.44 o                         
  -7   7   0         25.54         27.19         3.62 o                         
  -6   7   0         11.48         12.05         1.50 o                         
  -5   7   0        243.40        238.55         3.42 o                         
  -4   7   0         31.74         29.68         1.29 o                         
  -3   7   0        177.92        176.72         2.47 o                         
  -2   7   0         26.66         28.80         1.34 o                         
  -1   7   0        115.97        112.89         1.79 o                         
   0   7   0        222.51        205.15         2.22 o                         
   1   7   0         65.45         66.53         1.72 o                         
   2   7   0        134.37        138.29         2.15 o                         
   3   7   0         17.12         16.13         0.97 o                         
   4   7   0         10.87         12.28         2.40 o                         
  -7   8   0         15.13         13.56         3.49 o                         
  -6   8   0         54.41         51.20         2.73 o                         
  -5   8   0          5.05          6.33         1.61 o                         
  -4   8   0         44.74         44.50         2.20 o                         
  -3   8   0        101.20         96.74         2.56 o                         
  -2   8   0         67.19         67.46         2.06 o                         
  -1   8   0         95.01         91.98         2.04 o                         
   0   8   0         95.82        123.54         3.20 o                         
   1   8   0         28.35         25.91         1.87 o                         
   2   8   0          3.77          1.90         1.51 o                         
   3   8   0        208.30        195.20         6.25 o                         
  -5   9   0          2.57         -1.75         3.06 o                         
  -4   9   0        114.16        109.17         4.65 o                         
  -3   9   0         85.61         80.26         4.07 o                         
  -2   9   0         90.96         93.31         4.42 o                         
  -1   9   0          2.10          2.90         2.38 o                         
   0   9   0         18.26         17.14         2.48 o                         
  -1  -9   1         31.41         29.74         2.62 o                         
   0  -9   1         37.90         38.60         5.34 o                         
   1  -9   1         34.93         31.98         2.12 o                         
   2  -9   1         36.50         32.11         2.47 o                         
   3  -9   1         51.17         54.06         3.06 o                         
   4  -9   1         15.28         13.37         2.37 o                         
   5  -9   1         21.13         19.24         2.84 o                         
  -3  -8   1        126.78        125.82         3.38 o                         
  -2  -8   1        118.08        118.10         2.65 o                         
  -1  -8   1        193.26        197.69         3.00 o                         
   0  -8   1         19.53         26.18         1.70 o                         
   1  -8   1         24.97         27.31         1.24 o                         
   2  -8   1          1.27          0.64         1.01 o                         
   3  -8   1        262.88        257.68         3.61 o                         
   4  -8   1        166.53        157.34         3.14 o                         
   5  -8   1         31.41         31.95         2.00 o                         
   6  -8   1         17.35         16.36         2.04 o                         
   7  -8   1         19.99         22.37         3.08 o                         
  -5  -7   1          9.55         14.84         4.34 o                         
  -4  -7   1        278.57        291.57         4.20 o                         
  -3  -7   1        147.18        143.73         2.34 o                         
  -2  -7   1         69.93         65.54         1.46 o                         
  -1  -7   1         39.90         51.29         1.49 o                         
   0  -7   1         37.52         47.51         1.25 o                         
   1  -7   1        168.98        180.22         2.13 o                         
   2  -7   1        117.88        112.76         2.67 o                         
   3  -7   1        446.55        432.18         4.35 o                         
   4  -7   1          8.24          7.80         0.99 o                         
   5  -7   1        132.73        127.78         2.80 o                         
   6  -7   1          3.63          4.33         1.26 o                         
   7  -7   1          3.55          2.99         1.52 o                         
   8  -7   1         43.53         36.85         5.57 o                         
  -6  -6   1        233.40        255.78         9.87 o                         
  -5  -6   1        155.96        154.20         2.39 o                         
  -4  -6   1        213.83        201.70         2.24 o                         
  -3  -6   1         21.20         24.00         0.92 o                         
  -2  -6   1          3.54          5.83         0.59 o                         
  -1  -6   1        206.01        202.31         1.79 o                         
   0  -6   1        498.11        501.85         3.89 o                         
   1  -6   1        617.64        628.34         4.92 o                         
   2  -6   1        196.34        203.75         2.32 o                         
   3  -6   1         18.66         17.95         1.05 o                         
   4  -6   1        101.35         96.33         1.79 o                         
   5  -6   1         68.51         64.39         1.64 o                         
   6  -6   1         87.35         85.08         1.96 o                         
   7  -6   1        108.19        107.88         3.12 o                         
   8  -6   1          4.38          3.76         2.00 o                         
  -6  -5   1         54.08         55.68         2.41 o                         
  -5  -5   1        257.24        250.91         2.83 o                         
  -4  -5   1        141.69        135.20         1.78 o                         
  -3  -5   1         18.22         20.19         0.75 o                         
  -2  -5   1        466.09        467.94         3.65 o                         
  -1  -5   1        280.26        289.04         2.22 o                         
   0  -5   1        409.94        423.00         3.48 o                         
   1  -5   1        391.09        375.21         3.62 o                         
   2  -5   1         39.91         31.64         1.13 o                         
   3  -5   1         29.16         25.07         0.97 o                         
   4  -5   1        432.28        450.58         4.12 o                         
   5  -5   1        136.26        134.62         1.95 o                         
   6  -5   1        276.39        274.97         2.95 o                         
   7  -5   1         19.60         18.58         1.14 o                         
   8  -5   1          3.36          3.49         1.51 o                         
   9  -5   1          8.13         10.44         2.73 o                         
  -7  -4   1        128.55        129.90         4.31 o                         
  -6  -4   1         49.97         47.88         1.30 o                         
  -5  -4   1        319.90        314.18         2.91 o                         
  -4  -4   1         21.41         20.37         0.66 o                         
  -3  -4   1        880.56        891.81         6.09 o                         
  -2  -4   1         95.14         91.58         1.22 o                         
  -1  -4   1        235.05        222.71         1.79 o                         
   0  -4   1         38.96         27.82         0.72 o                         
   1  -4   1          4.60          5.14         0.45 o                         
   2  -4   1       1732.95       1733.21        12.06 o                         
   3  -4   1        148.71        156.65         1.95 o                         
   4  -4   1        177.86        206.31         2.26 o                         
   5  -4   1         79.75         69.14         1.36 o                         
   6  -4   1        182.78        201.10         2.37 o                         
   7  -4   1         73.93         82.62         1.72 o                         
   8  -4   1         37.86         37.10         1.72 o                         
   9  -4   1         11.60         12.61         2.31 o                         
  -8  -3   1        114.97        113.87         5.37 o                         
  -7  -3   1        354.64        337.46         5.52 o                         
  -6  -3   1         39.37         39.25         1.25 o                         
  -5  -3   1          1.04          1.61         0.37 o                         
  -4  -3   1        222.06        208.38         1.80 o                         
  -3  -3   1        893.53        866.76         7.56 o                         
  -2  -3   1          6.17         16.07         0.74 o                         
  -1  -3   1        760.65        723.25         7.78 o                         
   0  -3   1        413.41        471.46         3.27 o                         
   1  -3   1        122.52        144.80         1.34 o                         
   2  -3   1        582.51        549.01         4.36 o                         
   3  -3   1       1779.34       1816.73        12.60 o                         
   4  -3   1         44.96         46.22         0.94 o                         
   5  -3   1        217.80        248.62         2.37 o                         
   6  -3   1         64.86         68.31         1.40 o                         
   7  -3   1         19.59         18.28         0.92 o                         
   8  -3   1        101.44         96.05         2.55 o                         
   9  -3   1          9.70         11.55         2.51 o                         
  -8  -2   1         38.35         39.18         2.12 o                         
  -7  -2   1         65.85         61.04         1.35 o                         
  -6  -2   1        111.72        109.48         1.52 o                         
  -5  -2   1         37.14         32.20         0.81 o                         
  -4  -2   1          0.99          1.51         0.34 o                         
  -3  -2   1        685.99        680.38         4.63 o                         
  -2  -2   1       2751.80       2589.68        16.05 o                         
  -1  -2   1         43.81         33.51         1.80 o                         
   0  -2   1        339.26        345.96         2.39 o                         
   1  -2   1        569.41        633.64         5.98 o                         
   2  -2   1        930.11        964.77         6.94 o                         
   3  -2   1       2091.11       2165.81        29.82 o                         
   4  -2   1         88.83         81.59         1.04 o                         
   5  -2   1        100.50         88.53         1.17 o                         
   6  -2   1         41.53         35.37         0.91 o                         
   7  -2   1        189.27        186.84         2.43 o                         
   8  -2   1         17.23         18.47         1.25 o                         
   9  -2   1         84.13         73.68         3.65 o                         
  -9  -1   1          8.58         10.76         3.67 o                         
  -8  -1   1         80.15         77.44         3.28 o                         
  -7  -1   1          0.98          1.41         0.69 o                         
  -6  -1   1        150.17        156.40         3.35 o                         
  -5  -1   1        290.16        295.66         2.79 o                         
  -4  -1   1        789.81        784.66         5.55 o                         
  -3  -1   1        224.82        246.85         1.75 o                         
  -2  -1   1       3489.02       3175.20        28.88 o                         
  -1  -1   1        909.46        847.17         7.49 o                         
   1  -1   1       3291.12       2892.65        63.75 o                         
   2  -1   1        247.87        239.64         1.85 o                         
   3  -1   1        133.59        108.83         1.02 o                         
   4  -1   1        461.65        468.82         3.21 o                         
   5  -1   1         15.09         15.91         0.62 o                         
   6  -1   1          9.36          9.35         0.60 o                         
   7  -1   1        178.68        171.83         1.90 o                         
   8  -1   1        132.66        124.88         2.59 o                         
   9  -1   1         95.82         95.94         4.31 o                         
  -9   0   1         13.91         14.21         1.92 o                         
  -8   0   1          0.73          1.40         1.02 o                         
  -7   0   1         51.34         51.96         1.47 o                         
  -6   0   1        227.65        215.01         2.43 o                         
  -5   0   1        506.58        513.52         3.71 o                         
  -4   0   1        634.80        620.21         4.42 o                         
  -3   0   1         73.08         65.14         1.14 o                         
  -2   0   1       3916.95       3466.99        54.19 o                         
  -1   0   1       1369.85       1287.19        19.06 o                         
   1   0   1         60.17         81.63         2.75 o                         
   2   0   1        406.79        460.10         2.96 o                         
   3   0   1          4.64         12.05         0.37 o                         
   4   0   1         13.12         11.29         0.57 o                         
   5   0   1        593.77        619.28         4.23 o                         
   6   0   1        499.58        486.63         3.94 o                         
   7   0   1         37.47         37.41         1.06 o                         
   8   0   1         65.11         70.20         2.69 o                         
   9   0   1         15.92         14.56         2.20 o                         
  -9   1   1         45.08         50.67         3.12 o                         
  -8   1   1          5.26          4.79         0.94 o                         
  -7   1   1         98.46         93.21         1.38 o                         
  -6   1   1        225.67        222.85         2.14 o                         
  -5   1   1        449.81        449.48         3.40 o                         
  -4   1   1       2897.18       2760.01        17.94 o                         
  -3   1   1       1041.89       1081.70         7.58 o                         
  -2   1   1       4836.43       4643.10       102.33 o                         
  -1   1   1       2186.69       2064.69        18.65 o                         
   0   1   1       1032.81       1016.66        10.43 o                         
   1   1   1        221.61        259.64         2.15 o                         
   2   1   1         76.73         70.19         1.05 o                         
   3   1   1         53.71         40.16         0.67 o                         
   4   1   1        452.44        474.72         3.46 o                         
   5   1   1        316.30        324.53         2.83 o                         
   6   1   1        570.19        565.49         4.39 o                         
   7   1   1          9.79         13.20         0.78 o                         
   8   1   1         95.63         91.62         6.41 o                         
  -9   2   1         48.06         51.45         3.43 o                         
  -8   2   1         55.79         58.53         1.62 o                         
  -7   2   1        365.21        361.78         3.40 o                         
  -6   2   1        394.08        386.98         3.22 o                         
  -5   2   1        254.32        250.69         2.54 o                         
  -4   2   1         92.85        109.11         1.42 o                         
  -3   2   1        873.57        868.12         6.24 o                         
  -2   2   1         93.52        106.09         1.24 o                         
  -1   2   1        230.70        240.40         2.06 o                         
   0   2   1         50.95         33.05         0.44 o                         
   1   2   1       1456.17       1455.05        12.75 o                         
   2   2   1         58.30         54.56         1.12 o                         
   3   2   1        565.57        569.07         5.74 o                         
   4   2   1        355.37        370.04         5.32 o                         
   5   2   1        297.62        293.93         3.01 o                         
   6   2   1        314.01        334.65         3.55 o                         
   7   2   1         53.41         49.17         2.07 o                         
   8   2   1         18.70         16.30         5.85 o                         
  -9   3   1         52.70         50.22         3.72 o                         
  -8   3   1        625.37        605.98         5.96 o                         
  -7   3   1          9.53         11.78         0.85 o                         
  -6   3   1          0.73          0.64         0.62 o                         
  -5   3   1         49.41         48.32         1.20 o                         
  -4   3   1         15.31         13.16         0.72 o                         
  -3   3   1       1164.25       1213.80         9.03 o                         
  -2   3   1        662.74        701.23         5.43 o                         
  -1   3   1         46.75         55.20         0.91 o                         
   0   3   1          4.16          5.74         0.30 o                         
   1   3   1       1057.09       1000.94         6.52 o                         
   2   3   1        457.53        472.59         3.92 o                         
   3   3   1        720.78        745.50         7.47 o                         
   4   3   1       1049.08       1075.18        10.37 o                         
   5   3   1          1.12          0.53         0.65 o                         
   6   3   1         74.91         73.60         2.40 o                         
   7   3   1         71.48         76.20         5.63 o                         
  -9   4   1         22.11         20.92         1.92 o                         
  -8   4   1         19.04         16.60         1.33 o                         
  -7   4   1         44.96         45.64         1.68 o                         
  -6   4   1         70.17         69.62         1.72 o                         
  -5   4   1         28.57         26.45         0.97 o                         
  -4   4   1        160.79        165.86         1.93 o                         
  -3   4   1         86.78         73.89         1.29 o                         
  -2   4   1       1363.30       1382.51        10.28 o                         
  -1   4   1         65.23         74.61         1.03 o                         
   0   4   1        169.06        198.31         2.54 o                         
   1   4   1        317.32        300.73         2.47 o                         
   2   4   1       1805.25       1787.65        11.96 o                         
   3   4   1        205.11        208.83         2.50 o                         
   4   4   1         94.40         91.67         1.99 o                         
   5   4   1         22.36         22.17         1.19 o                         
   6   4   1         15.56         13.85         1.80 o                         
   7   4   1         75.44         74.38        10.22 o                         
  -9   5   1         10.54         10.64         2.17 o                         
  -8   5   1          2.58          2.82         1.51 o                         
  -7   5   1         66.61         70.41         2.12 o                         
  -6   5   1         46.26         46.10         1.60 o                         
  -5   5   1         55.00         52.11         1.39 o                         
  -4   5   1        385.30        398.87         3.61 o                         
  -3   5   1        114.31        121.85         1.83 o                         
  -2   5   1         69.00         60.26         1.21 o                         
  -1   5   1        669.10        677.08         5.02 o                         
   0   5   1       1187.47       1176.05         8.09 o                         
   1   5   1         25.96         29.40         0.85 o                         
   2   5   1        181.18        173.16         1.76 o                         
   3   5   1          1.83          1.38         0.49 o                         
   4   5   1         32.44         29.38         1.53 o                         
   5   5   1        135.51        139.19         4.57 o                         
   6   5   1         43.08         51.03         6.83 o                         
  -8   6   1         13.53          9.46         2.07 o                         
  -7   6   1         70.50         71.14         2.64 o                         
  -6   6   1        154.85        144.92         2.71 o                         
  -5   6   1        208.26        206.30         2.64 o                         
  -4   6   1         84.14         85.54         1.60 o                         
  -3   6   1         43.86         44.73         1.35 o                         
  -2   6   1        261.66        259.99         2.60 o                         
  -1   6   1        109.54        108.38         1.56 o                         
   0   6   1        163.27        155.92         1.69 o                         
   1   6   1        119.99        119.42         1.83 o                         
   2   6   1          3.87          3.39         0.63 o                         
   3   6   1        104.55        100.31         1.84 o                         
   4   6   1         64.30         68.04         3.16 o                         
   5   6   1         66.86         67.24         6.38 o                         
  -7   7   1         26.33         20.95         2.21 o                         
  -6   7   1         39.07         41.31         2.83 o                         
  -5   7   1        222.08        220.14         3.49 o                         
  -4   7   1          2.82          2.02         1.27 o                         
  -3   7   1         59.74         62.92         1.74 o                         
  -2   7   1         77.93         71.95         1.62 o                         
  -1   7   1         73.73         68.21         1.47 o                         
   0   7   1         97.26         99.22         2.32 o                         
   1   7   1        177.65        167.27         2.82 o                         
   2   7   1         19.89         21.35         1.19 o                         
   3   7   1         79.06         76.61         3.62 o                         
  -6   8   1         22.56         21.00         2.40 o                         
  -5   8   1          0.40          1.98         1.71 o                         
  -4   8   1        119.50        120.03         3.90 o                         
  -3   8   1         88.32         88.99         2.40 o                         
  -2   8   1         43.37         42.00         1.81 o                         
  -1   8   1         77.59         68.44         2.61 o                         
   0   8   1          9.07         14.37         1.77 o                         
   1   8   1        136.18        134.43         3.72 o                         
   2   8   1        117.65        126.84         4.39 o                         
  -4   9   1         93.56         94.18         6.54 o                         
  -3   9   1         35.32         41.31         2.86 o                         
  -2   9   1          2.05          1.74         2.51 o                         
  -1   9   1         51.54         55.31         4.93 o                         
  -2  -9   2         49.29         50.80         6.22 o                         
  -1  -9   2         72.82         76.30         4.66 o                         
   0  -9   2          6.85         11.50         1.60 o                         
   1  -9   2         81.69         84.44         3.14 o                         
   2  -9   2         11.29         14.02         1.61 o                         
   3  -9   2         68.95         66.14         2.99 o                         
   4  -9   2        128.54        124.62         3.51 o                         
   5  -9   2         48.43         50.87         3.32 o                         
  -4  -8   2          0.86         -0.66         2.31 o                         
  -3  -8   2        228.05        217.87         3.83 o                         
  -2  -8   2         50.29         51.47         1.76 o                         
  -1  -8   2        169.38        172.99         2.65 o                         
   0  -8   2          2.81          3.39         0.86 o                         
   1  -8   2         79.11         79.71         1.84 o                         
   2  -8   2        164.92        167.83         2.60 o                         
   3  -8   2        253.18        253.65         3.34 o                         
   4  -8   2         91.48         88.54         2.67 o                         
   5  -8   2         32.62         34.91         1.93 o                         
   6  -8   2         27.79         24.42         2.33 o                         
   7  -8   2          0.31         -2.11         3.01 o                         
  -5  -7   2         57.45         53.38         2.77 o                         
  -4  -7   2        109.13        112.53         2.34 o                         
  -3  -7   2         49.60         49.92         1.58 o                         
  -2  -7   2         27.69         32.01         1.17 o                         
  -1  -7   2        181.85        190.92         1.96 o                         
   0  -7   2        407.13        378.52         3.32 o                         
   1  -7   2         54.98         65.74         1.63 o                         
   2  -7   2        108.58        123.03         2.14 o                         
   3  -7   2        306.22        308.29         3.77 o                         
   4  -7   2         42.46         38.08         1.67 o                         
   5  -7   2         43.20         39.91         1.84 o                         
   6  -7   2          2.09          1.29         1.22 o                         
   7  -7   2         24.23         24.40         2.09 o                         
  -6  -6   2         52.09         50.44         2.52 o                         
  -5  -6   2         83.16         80.77         1.59 o                         
  -4  -6   2        119.90        128.97         1.87 o                         
  -3  -6   2        111.43        121.26         1.72 o                         
  -2  -6   2        183.08        153.69         2.21 o                         
  -1  -6   2        171.43        169.16         1.83 o                         
   0  -6   2        490.94        551.01         4.39 o                         
   1  -6   2         44.95         49.63         1.21 o                         
   2  -6   2        443.86        467.06         4.09 o                         
   4  -6   2        146.38        133.54         2.10 o                         
   5  -6   2        102.71         93.19         1.88 o                         
   6  -6   2         32.12         30.01         1.40 o                         
   7  -6   2         76.25         73.34         2.37 o                         
   8  -6   2          5.12          4.91         1.98 o                         
  -7  -5   2         52.89         51.73         5.35 o                         
  -6  -5   2         25.72         25.49         1.35 o                         
  -5  -5   2        370.02        364.36         3.48 o                         
  -4  -5   2        387.39        366.51         3.13 o                         
  -3  -5   2         43.91         47.72         1.10 o                         
  -2  -5   2        177.62        165.51         1.63 o                         
  -1  -5   2         12.76         22.72         1.08 o                         
   0  -5   2        848.85        893.03         6.13 o                         
   1  -5   2        725.96        748.89         5.24 o                         
   2  -5   2        148.12        161.54         1.79 o                         
   3  -5   2         14.05         21.83         0.93 o                         
   4  -5   2        124.73        112.30         1.70 o                         
   5  -5   2         54.61         52.70         1.76 o                         
   6  -5   2        208.29        189.31         2.44 o                         
   7  -5   2         65.23         62.96         1.88 o                         
   8  -5   2         68.22         57.42         2.80 o                         
  -8  -4   2         68.80         67.44         2.40 o                         
  -7  -4   2        110.65        104.31         3.54 o                         
  -6  -4   2        123.24        125.53         1.75 o                         
  -5  -4   2        353.30        347.55         2.90 o                         
  -4  -4   2          2.36          3.65         0.45 o                         
  -3  -4   2        212.08        244.09         4.71 o                         
  -2  -4   2        116.09        107.86         1.18 o                         
  -1  -4   2        226.29        207.82         1.74 o                         
   0  -4   2       1185.21       1364.43         9.21 o                         
   1  -4   2        908.50        969.44         6.24 o                         
   2  -4   2         79.37         68.84         1.08 o                         
   3  -4   2         44.42         38.79         0.93 o                         
   4  -4   2         43.80         46.49         1.10 o                         
   5  -4   2        313.76        297.00         2.84 o                         
   6  -4   2        401.87        393.56         3.42 o                         
   7  -4   2         53.10         51.49         1.67 o                         
   8  -4   2          2.09          2.75         1.27 o                         
   9  -4   2          3.30         -4.36         4.36 o                         
  -8  -3   2        116.30        120.03         3.74 o                         
  -7  -3   2        119.40        113.74         1.96 o                         
  -6  -3   2         58.31         57.99         1.31 o                         
  -5  -3   2         32.90         36.15         0.98 o                         
  -4  -3   2        138.73        144.12         2.16 o                         
  -3  -3   2        514.47        483.95         3.53 o                         
  -2  -3   2       1684.35       1758.90        11.16 o                         
  -1  -3   2       2425.64       2471.26        14.86 o                         
   0  -3   2        552.09        636.62         4.31 o                         
   1  -3   2        469.56        482.78         3.60 o                         
   2  -3   2        101.76         78.59         1.53 o                         
   3  -3   2       1478.98       1535.18        10.30 o                         
   4  -3   2        138.16        134.36         1.56 o                         
   5  -3   2        271.10        256.08         2.33 o                         
   6  -3   2         27.41         26.18         0.94 o                         
   7  -3   2          7.73          7.11         0.69 o                         
   8  -3   2         64.36         63.43         2.49 o                         
   9  -3   2         11.84          7.66         4.50 o                         
  -9  -2   2          0.90          4.99         3.39 o                         
  -8  -2   2        115.90        118.90         3.13 o                         
  -7  -2   2         79.91         82.72         2.07 o                         
  -6  -2   2          2.99          6.52         1.31 o                         
  -5  -2   2          5.70          4.40         0.50 o                         
  -4  -2   2       1421.38       1440.47         9.33 o                         
  -3  -2   2        890.55        903.87         5.37 o                         
  -2  -2   2        766.53        760.58         5.01 o                         
  -1  -2   2        977.61        948.71         6.10 o                         
   0  -2   2        163.64        150.03         1.25 o                         
   1  -2   2         63.02         51.49         0.64 o                         
   2  -2   2       1359.41       1303.23         8.66 o                         
   3  -2   2       1381.01       1296.19         8.05 o                         
   4  -2   2         87.87         88.45         1.15 o                         
   5  -2   2         63.24         62.90         1.00 o                         
   6  -2   2         13.61         15.19         0.76 o                         
   7  -2   2        195.13        193.63         2.35 o                         
   8  -2   2        129.67        124.13         2.48 o                         
   9  -2   2         65.44         67.74         5.93 o                         
  -9  -1   2          8.18          7.83         2.08 o                         
  -8  -1   2         11.82         25.34         3.16 o                         
  -7  -1   2         23.39         35.27         2.35 o                         
  -6  -1   2        734.13        704.91         6.58 o                         
  -5  -1   2        132.57        133.04         1.45 o                         
  -4  -1   2        527.94        543.55         4.21 o                         
  -3  -1   2        532.47        511.21         4.43 o                         
  -2  -1   2        672.18        678.41         4.30 o                         
  -1  -1   2        296.24        242.33         2.06 o                         
   0  -1   2        200.10        211.06         1.55 o                         
   1  -1   2        264.52        238.21         1.90 o                         
   2  -1   2        270.97        270.14         1.84 o                         
   3  -1   2        293.78        295.32         2.22 o                         
   4  -1   2        560.15        516.04         4.45 o                         
   5  -1   2          4.02          5.18         0.46 o                         
   6  -1   2        373.32        367.05         3.21 o                         
   7  -1   2         86.84         85.98         1.56 o                         
   8  -1   2         27.55         28.55         1.60 o                         
  -9   0   2         59.39         58.38         3.47 o                         
  -8   0   2         16.99         15.17         1.38 o                         
  -7   0   2         47.05         45.20         1.32 o                         
  -6   0   2        369.05        374.87         3.37 o                         
  -5   0   2       1595.72       1629.93        11.00 o                         
  -4   0   2         73.06        112.22         3.64 o                         
  -3   0   2        275.36        248.52         2.27 o                         
  -2   0   2        111.39        127.03         1.40 o                         
  -1   0   2        151.98        187.95         1.62 o                         
   1   0   2         88.25         96.77         0.90 o                         
   2   0   2        136.72        123.71         1.64 o                         
   3   0   2        145.01        132.80         1.10 o                         
   4   0   2       1153.11       1166.08         7.11 o                         
   5   0   2        142.35        144.10         1.42 o                         
   6   0   2        147.36        142.83         1.68 o                         
   7   0   2         26.77         28.07         1.26 o                         
   8   0   2         39.87         41.57         2.35 o                         
  -9   1   2         48.13         54.85         3.56 o                         
  -8   1   2         31.55         27.89         1.30 o                         
  -7   1   2        228.04        225.53         2.33 o                         
  -6   1   2        408.79        420.77         3.54 o                         
  -5   1   2        766.81        784.56         6.21 o                         
  -4   1   2        139.67        164.98         1.73 o                         
  -3   1   2          4.04         16.48         0.91 o                         
  -2   1   2         15.97         15.90         0.50 o                         
  -1   1   2       2473.27       2316.48        17.22 o                         
   0   1   2        423.90        367.49         2.51 o                         
   1   1   2       1536.92       1701.48        10.63 o                         
   2   1   2       1654.07       1822.06        14.85 o                         
   3   1   2         34.61         49.14         1.32 o                         
   4   1   2        268.47        274.38         2.94 o                         
   5   1   2        346.16        342.91         3.36 o                         
   6   1   2        181.92        178.62         2.70 o                         
   7   1   2         26.38         29.82         1.71 o                         
   8   1   2          4.45         15.23         5.62 o                         
  -9   2   2         83.46         85.24         4.22 o                         
  -8   2   2        213.04        204.81         2.61 o                         
  -7   2   2        272.04        280.52         3.03 o                         
  -6   2   2        219.43        219.22         2.41 o                         
  -5   2   2         30.18         24.73         0.91 o                         
  -4   2   2        577.31        624.01         5.02 o                         
  -3   2   2        131.23        119.08         1.34 o                         
  -2   2   2        220.38        216.66         2.00 o                         
  -1   2   2       1457.89       1411.51        10.22 o                         
   0   2   2        988.13        971.13         6.81 o                         
   1   2   2        553.83        628.41         4.19 o                         
   2   2   2        269.59        293.13         2.97 o                         
   3   2   2        347.39        350.24         4.92 o                         
   4   2   2         42.02         48.31         1.66 o                         
   5   2   2        375.30        375.47         4.79 o                         
   6   2   2          4.13          3.51         0.79 o                         
   7   2   2         29.52         30.79         2.77 o                         
  -9   3   2         18.57         18.20         2.18 o                         
  -8   3   2         39.43         53.21         1.95 o                         
  -7   3   2          1.14          4.25         0.94 o                         
  -6   3   2         97.20         98.55         1.87 o                         
  -5   3   2          0.67         -0.53         0.53 o                         
  -4   3   2        271.19        284.64         3.04 o                         
  -3   3   2       1155.17       1216.49         9.60 o                         
  -2   3   2        968.48       1024.90         7.35 o                         
  -1   3   2         72.37         66.12         0.91 o                         
   0   3   2        390.69        362.82         2.89 o                         
   1   3   2        369.06        344.02         2.57 o                         
   2   3   2        334.69        372.36         3.06 o                         
   3   3   2        401.62        428.36         4.93 o                         
   4   3   2         35.43         34.61         1.76 o                         
   5   3   2         10.89         13.16         1.39 o                         
   6   3   2        150.31        154.31         4.59 o                         
   7   3   2        123.50        131.12        10.22 o                         
  -9   4   2         44.79         45.58         2.70 o                         
  -8   4   2         49.53         45.28         1.98 o                         
  -7   4   2         17.55         17.49         1.07 o                         
  -6   4   2        135.54        135.93         2.24 o                         
  -5   4   2          8.09          8.33         0.78 o                         
  -4   4   2        390.51        421.09         4.15 o                         
  -3   4   2        453.32        453.94         4.02 o                         
  -2   4   2       1196.10       1189.70         8.19 o                         
  -1   4   2          1.07          0.70         0.36 o                         
   0   4   2        583.51        578.63         4.69 o                         
   1   4   2         43.49         39.32         0.81 o                         
   2   4   2         99.43         99.66         1.42 o                         
   3   4   2        380.15        399.78         4.37 o                         
   4   4   2        205.94        200.10         2.73 o                         
   5   4   2         48.18         53.50         3.55 o                         
   6   4   2         70.31         76.41         5.41 o                         
  -9   5   2          4.87          5.93         3.00 o                         
  -8   5   2          5.92          5.95         1.51 o                         
  -7   5   2         50.00         50.96         1.99 o                         
  -6   5   2        163.20        175.21         2.37 o                         
  -5   5   2        215.82        223.79         2.51 o                         
  -4   5   2        122.22        128.76         2.08 o                         
  -3   5   2        195.91        197.86         2.39 o                         
  -2   5   2        434.66        427.57         3.54 o                         
  -1   5   2         61.64         62.44         1.43 o                         
   0   5   2        154.59        144.90         2.12 o                         
   1   5   2         56.06         52.42         1.25 o                         
   2   5   2        642.33        640.40         5.47 o                         
   3   5   2         57.31         61.54         1.81 o                         
   4   5   2        212.95        208.79         5.20 o                         
   5   5   2         63.25         66.70         4.91 o                         
  -8   6   2         10.70          7.77         2.27 o                         
  -7   6   2        139.34        136.97         3.39 o                         
  -6   6   2         49.44         53.87         2.14 o                         
  -5   6   2        235.85        234.60         2.97 o                         
  -4   6   2        218.31        236.92         3.23 o                         
  -3   6   2         25.77         26.60         1.10 o                         
  -2   6   2         42.88         39.10         1.38 o                         
  -1   6   2        349.92        350.96         3.63 o                         
   0   6   2         71.54         71.84         1.80 o                         
   1   6   2        356.99        352.73         6.50 o                         
   2   6   2        105.05         99.55         2.62 o                         
   3   6   2         29.36         29.81         1.96 o                         
   4   6   2        164.81        167.89        11.33 o                         
  -7   7   2         36.05         34.22         2.42 o                         
  -6   7   2         64.82         65.89         2.76 o                         
  -5   7   2         49.36         52.24         2.19 o                         
  -4   7   2         19.64         17.72         1.28 o                         
  -3   7   2         90.00         87.25         1.75 o                         
  -2   7   2         10.44          9.27         1.10 o                         
  -1   7   2        213.43        192.74         3.16 o                         
   0   7   2        232.38        224.60         4.02 o                         
   1   7   2         55.90         55.84         2.13 o                         
   2   7   2         87.62         85.96         2.76 o                         
   3   7   2         77.16         62.92         8.96 o                         
  -6   8   2         33.10         32.52         3.28 o                         
  -5   8   2          6.75          4.86         2.32 o                         
  -4   8   2         32.80         30.93         2.17 o                         
  -3   8   2        106.75        102.93         6.80 o                         
  -2   8   2         25.81         24.39         3.37 o                         
  -1   8   2         49.40         51.69         3.45 o                         
   0   8   2        239.14        253.23         5.80 o                         
   1   8   2         66.56         61.75         4.44 o                         
   1 -10   3         54.57         51.51         8.48 o                         
   2 -10   3        118.09        128.20         7.50 o                         
  -2  -9   3        197.90        228.31         6.56 o                         
  -1  -9   3         59.53         66.21         3.28 o                         
   0  -9   3         88.74         87.02         2.69 o                         
   1  -9   3        105.44        114.67         2.93 o                         
   2  -9   3         48.90         48.06         2.29 o                         
   3  -9   3        113.70        114.86         3.64 o                         
   4  -9   3         35.42         38.81         2.58 o                         
   5  -9   3         22.12         24.84         2.60 o                         
  -4  -8   3          7.64         11.32         2.12 o                         
  -3  -8   3        179.25        189.22         3.63 o                         
  -2  -8   3        211.99        201.25         2.66 o                         
  -1  -8   3        124.39        135.54         2.34 o                         
   0  -8   3        143.29        151.97         2.24 o                         
   1  -8   3        106.00        100.00         2.12 o                         
   2  -8   3         14.58         17.21         1.28 o                         
   3  -8   3        187.35        193.19         3.15 o                         
   4  -8   3        108.06        104.61         2.86 o                         
   5  -8   3          0.39          3.75         1.76 o                         
   6  -8   3         18.19         19.76         2.34 o                         
  -5  -7   3          5.14          5.56         1.81 o                         
  -4  -7   3        170.82        176.48         2.82 o                         
  -3  -7   3         69.35         66.12         2.10 o                         
  -2  -7   3        715.81        654.84         4.96 o                         
  -1  -7   3        112.04        116.47         1.84 o                         
   0  -7   3         68.13         76.14         1.33 o                         
   1  -7   3         35.28         40.46         1.21 o                         
   2  -7   3        139.37        139.75         2.14 o                         
   3  -7   3         94.63        105.73         2.57 o                         
   4  -7   3          5.47          6.59         1.01 o                         
   5  -7   3        204.96        203.83         3.22 o                         
   6  -7   3         33.56         34.53         2.17 o                         
   7  -7   3         15.02         12.68         1.96 o                         
  -6  -6   3         50.21         53.28         2.51 o                         
  -5  -6   3        175.85        171.10         2.55 o                         
  -4  -6   3        685.23        635.60         5.20 o                         
  -3  -6   3         50.77         47.63         1.40 o                         
  -2  -6   3         43.45         53.69         1.24 o                         
  -1  -6   3        169.40        157.17         1.78 o                         
   0  -6   3        318.31        347.05         2.98 o                         
   1  -6   3          7.62          9.96         0.83 o                         
   2  -6   3        177.56        186.48         2.03 o                         
   3  -6   3         36.75         40.13         1.77 o                         
   4  -6   3        305.25        285.99         3.09 o                         
   5  -6   3        100.30         99.32         2.06 o                         
   6  -6   3         38.68         37.39         1.71 o                         
   7  -6   3         42.86         38.38         1.78 o                         
   8  -6   3         38.55         34.81         2.95 o                         
  -7  -5   3         86.43         86.45         3.17 o                         
  -6  -5   3        205.92        200.55         3.79 o                         
  -5  -5   3        331.24        318.88         2.99 o                         
  -4  -5   3        219.58        221.59         2.30 o                         
  -3  -5   3          4.69          4.16         0.46 o                         
  -2  -5   3         57.29         52.84         0.97 o                         
  -1  -5   3        130.68        149.72         1.68 o                         
   0  -5   3        295.59        317.38         2.70 o                         
   1  -5   3        976.15       1018.92         6.93 o                         
   2  -5   3        118.14        132.84         1.78 o                         
   3  -5   3         61.54         62.55         1.22 o                         
   4  -5   3        141.81        140.32         2.02 o                         
   5  -5   3         55.34         55.83         1.55 o                         
   6  -5   3        450.67        433.50         3.81 o                         
   7  -5   3         15.98         14.59         1.11 o                         
   8  -5   3          4.26          0.02         2.11 o                         
  -8  -4   3        150.17        163.11         5.66 o                         
  -7  -4   3         61.17         58.71         2.03 o                         
  -6  -4   3         56.05         75.23         2.23 o                         
  -5  -4   3        200.95        182.97         2.02 o                         
  -4  -4   3          6.01          5.58         0.53 o                         
  -3  -4   3        813.84        807.93         6.15 o                         
  -2  -4   3          1.64          2.27         0.37 o                         
  -1  -4   3        472.33        505.73         3.71 o                         
   0  -4   3        685.24        714.59         4.97 o                         
   1  -4   3        847.14        825.54         5.65 o                         
   2  -4   3         66.01         57.84         0.97 o                         
   3  -4   3        210.85        208.77         2.23 o                         
   4  -4   3        291.46        329.18         2.85 o                         
   5  -4   3         97.66         87.54         1.39 o                         
   6  -4   3         92.55         94.95         1.67 o                         
   7  -4   3         41.38         43.21         1.50 o                         
   8  -4   3          5.37          7.17         1.69 o                         
  -8  -3   3         64.08         64.48         2.83 o                         
  -7  -3   3         49.14         53.56         1.81 o                         
  -6  -3   3        166.62        164.70         2.21 o                         
  -5  -3   3          9.64         11.37         0.69 o                         
  -4  -3   3        304.58        297.59         2.32 o                         
  -3  -3   3       1000.96       1016.17         7.10 o                         
  -2  -3   3        171.56        185.97         2.07 o                         
  -1  -3   3        879.06        903.17         6.01 o                         
   0  -3   3          1.46          5.49         0.49 o                         
   1  -3   3       1214.86       1241.95         8.05 o                         
   2  -3   3        717.86        721.67         5.18 o                         
   3  -3   3        313.34        329.83         2.76 o                         
   4  -3   3          5.89          3.42         0.40 o                         
   5  -3   3        130.80        124.51         1.51 o                         
   6  -3   3         71.63         68.19         1.27 o                         
   7  -3   3         30.73         30.90         1.47 o                         
   8  -3   3         46.79         48.54         2.48 o                         
  -9  -2   3          5.34          2.77         2.52 o                         
  -8  -2   3        131.36        133.26         3.25 o                         
  -7  -2   3        201.49        202.56         2.49 o                         
  -6  -2   3        143.68        136.18         2.18 o                         
  -5  -2   3        101.57         99.83         1.37 o                         
  -4  -2   3         84.72         70.21         1.06 o                         
  -3  -2   3        284.41        282.50         2.38 o                         
  -2  -2   3       2294.47       2196.55        14.34 o                         
  -1  -2   3        566.85        576.64         3.86 o                         
   0  -2   3        396.83        395.53         2.84 o                         
   1  -2   3         18.00         25.85         0.80 o                         
   2  -2   3        805.79        803.00         5.60 o                         
   3  -2   3        181.94        170.24         1.66 o                         
   4  -2   3        314.56        298.13         2.33 o                         
   5  -2   3        242.36        244.51         2.48 o                         
   6  -2   3          0.62          0.16         0.56 o                         
   7  -2   3        187.31        185.93         2.45 o                         
   8  -2   3         21.55         20.68         2.22 o                         
  -9  -1   3         36.87         41.79         3.23 o                         
  -8  -1   3        212.67        197.40         3.49 o                         
  -7  -1   3        104.14        106.67         1.64 o                         
  -6  -1   3         39.63         33.41         0.98 o                         
  -5  -1   3        122.94        124.37         1.44 o                         
  -4  -1   3        541.10        520.16         3.96 o                         
  -3  -1   3        163.32        152.05         1.44 o                         
  -2  -1   3       2431.53       2338.89        14.59 o                         
  -1  -1   3        131.68        119.64         1.08 o                         
   0  -1   3         46.99         45.94         0.66 o                         
   1  -1   3         81.94         92.29         0.96 o                         
   2  -1   3       1366.22       1279.01         7.87 o                         
   3  -1   3        712.15        725.12         5.13 o                         
   4  -1   3        825.57        837.85         6.22 o                         
   5  -1   3          7.66          6.55         0.53 o                         
   6  -1   3         15.04         15.37         0.77 o                         
   7  -1   3         30.77         31.05         1.24 o                         
   8  -1   3         49.73         45.14         2.93 o                         
  -9   0   3         71.33         71.32         4.32 o                         
  -8   0   3          6.78          5.66         0.93 o                         
  -7   0   3        148.44        151.35         2.40 o                         
  -6   0   3        169.30        166.19         2.01 o                         
  -5   0   3        640.75        654.23         4.87 o                         
  -4   0   3        152.56        132.91         1.48 o                         
  -3   0   3         95.68         80.07         1.03 o                         
  -2   0   3         73.79         66.02         0.84 o                         
  -1   0   3         16.36         19.55         0.49 o                         
   0   0   3       3900.36       3604.40        24.11 o                         
   1   0   3        374.07        370.68         2.36 o                         
   2   0   3       1022.01       1062.26         6.66 o                         
   3   0   3        510.21        502.34         5.33 o                         
   4   0   3          1.11          0.76         0.28 o                         
   5   0   3         54.61         56.32         1.19 o                         
   6   0   3        127.76        124.66         1.76 o                         
   7   0   3         44.98         42.54         1.62 o                         
   8   0   3        101.13         99.24         7.46 o                         
  -9   1   3         81.25         84.66         3.17 o                         
  -8   1   3          5.93          8.85         0.98 o                         
  -7   1   3         45.36         45.95         1.30 o                         
  -6   1   3        188.85        195.19         2.15 o                         
  -5   1   3        163.75        156.08         1.93 o                         
  -4   1   3        226.48        235.08         2.28 o                         
  -3   1   3        219.40        227.71         2.46 o                         
  -2   1   3         96.16        131.91         1.30 o                         
  -1   1   3       2538.13       2400.45        15.53 o                         
   0   1   3       2989.14       2936.64        19.72 o                         
   1   1   3       1285.14       1412.43        10.54 o                         
   2   1   3         53.47         71.88         0.76 o                         
   3   1   3         19.24         17.25         1.01 o                         
   4   1   3         77.82         85.25         1.47 o                         
   5   1   3        235.35        231.77         2.67 o                         
   6   1   3        194.38        190.53         2.83 o                         
   7   1   3         15.21         16.59         3.19 o                         
  -9   2   3         24.16         30.66         1.90 o                         
  -8   2   3          2.90          4.07         0.97 o                         
  -7   2   3         18.78         20.83         1.06 o                         
  -6   2   3        140.93        136.99         1.92 o                         
  -5   2   3        250.35        265.36         2.70 o                         
  -4   2   3        277.72        273.37         2.54 o                         
  -3   2   3        193.98        184.63         1.85 o                         
  -2   2   3       1654.28       1690.32        11.72 o                         
  -1   2   3        563.51        556.37         4.22 o                         
   0   2   3          8.09          3.09         0.32 o                         
   1   2   3       1320.45       1440.37         9.43 o                         
   2   2   3         13.52         18.78         0.79 o                         
   3   2   3         79.31         82.66         1.92 o                         
   4   2   3         50.22         55.82         1.94 o                         
   5   2   3        250.82        256.35         4.01 o                         
   6   2   3         88.45         89.02         2.53 o                         
   7   2   3         72.69         71.07         6.57 o                         
  -9   3   3          0.58          1.97         2.16 o                         
  -8   3   3        388.07        386.02         4.50 o                         
  -7   3   3         22.86         33.42         1.78 o                         
  -6   3   3         44.73         40.00         1.41 o                         
  -5   3   3        113.09        122.95         1.71 o                         
  -4   3   3        602.27        617.68         4.92 o                         
  -3   3   3        326.30        321.43         3.17 o                         
  -2   3   3        455.61        434.02         3.80 o                         
  -1   3   3        362.45        347.85         3.08 o                         
   0   3   3          1.00          0.62         0.39 o                         
   1   3   3        111.68        120.17         1.34 o                         
   2   3   3         69.65         81.44         1.06 o                         
   3   3   3         77.70         84.41         1.46 o                         
   4   3   3        428.52        447.02         5.55 o                         
   5   3   3         91.95        106.15         3.20 o                         
   6   3   3         45.17         51.21         7.15 o                         
  -9   4   3         65.25         60.27         3.54 o                         
  -8   4   3         45.50         46.30         2.18 o                         
  -7   4   3        109.81        114.92         2.33 o                         
  -6   4   3        129.30        132.92         2.14 o                         
  -5   4   3          2.13          0.80         0.66 o                         
  -4   4   3        316.74        319.81         3.25 o                         
  -3   4   3        482.68        489.02         4.30 o                         
  -2   4   3        267.35        264.72         2.55 o                         
  -1   4   3          0.88          1.10         0.52 o                         
   0   4   3          5.36          5.95         0.60 o                         
   1   4   3          1.08          0.98         0.50 o                         
   2   4   3        926.47        972.10         7.30 o                         
   3   4   3        480.65        519.73         4.81 o                         
   4   4   3         49.72         50.82         2.75 o                         
   5   4   3         34.81         38.02         4.15 o                         
  -8   5   3         17.59         15.00         1.74 o                         
  -7   5   3         94.19         99.03         2.51 o                         
  -6   5   3         78.55         79.97         2.24 o                         
  -5   5   3        108.09        108.37         1.97 o                         
  -4   5   3         52.15         54.53         1.49 o                         
  -3   5   3        165.06        161.58         1.76 o                         
  -2   5   3        106.36        102.39         1.69 o                         
  -1   5   3         68.93         70.57         1.35 o                         
   0   5   3        742.66        722.33         7.16 o                         
   1   5   3         71.26         69.18         1.47 o                         
   2   5   3        388.49        379.50         8.88 o                         
   3   5   3         90.63         98.15         3.31 o                         
   4   5   3        124.83        132.08         8.78 o                         
  -8   6   3          2.92         -2.19         2.19 o                         
  -7   6   3         66.48         70.52         2.62 o                         
  -6   6   3         67.43         68.42         2.40 o                         
  -5   6   3         59.98         60.65         1.79 o                         
  -4   6   3         44.30         39.61         1.20 o                         
  -3   6   3          9.69         10.95         1.02 o                         
  -2   6   3        416.51        395.08         4.03 o                         
  -1   6   3        233.73        231.58         2.64 o                         
   0   6   3        103.14        105.13         2.17 o                         
   1   6   3        311.03        298.21         4.52 o                         
   2   6   3         35.45         31.67         1.66 o                         
   3   6   3         13.40         12.56         3.78 o                         
  -7   7   3          0.30          3.49         2.62 o                         
  -6   7   3          4.00          2.17         1.69 o                         
  -5   7   3        156.78        159.11         3.43 o                         
  -4   7   3         66.41         61.68         2.60 o                         
  -3   7   3         40.47         44.49         2.07 o                         
  -2   7   3        133.90        125.74         3.04 o                         
  -1   7   3         92.78         90.61         4.19 o                         
   0   7   3        163.58        159.41         4.67 o                         
   1   7   3         76.53         66.02         3.67 o                         
   2   7   3          1.75          0.08         2.00 o                         
  -5   8   3          5.04          0.80         5.36 o                         
  -4   8   3        106.66         98.60         5.19 o                         
  -3   8   3         31.20         27.99         2.96 o                         
  -2   8   3         63.69         67.23         7.61 o                         
  -1   8   3         91.77         95.96         5.43 o                         
   1 -10   4        175.26        182.13         5.08 o                         
   2 -10   4        131.00        156.59         6.83 o                         
  -2  -9   4         95.99         92.62         4.55 o                         
  -1  -9   4        170.35        173.37         4.56 o                         
   0  -9   4         48.32         52.67         2.45 o                         
   1  -9   4        111.87        112.63         3.08 o                         
   2  -9   4         11.15         13.77         1.84 o                         
   3  -9   4         65.38         67.09         3.25 o                         
   4  -9   4          0.93          1.27         2.17 o                         
   5  -9   4         27.64         33.40         3.29 o                         
  -4  -8   4         21.68         16.57         2.37 o                         
  -3  -8   4        249.42        239.81         4.60 o                         
  -2  -8   4        163.69        156.90         2.29 o                         
  -1  -8   4        194.23        197.75         2.58 o                         
   0  -8   4         40.04         45.22         1.33 o                         
   1  -8   4         18.27         15.63         0.94 o                         
   2  -8   4          1.37          2.37         1.06 o                         
   3  -8   4        101.57        104.75         2.67 o                         
   4  -8   4          3.76          7.28         1.45 o                         
   5  -8   4         59.42         58.55         3.10 o                         
   6  -8   4        161.20        146.83         4.25 o                         
  -5  -7   4         10.49         10.59         2.70 o                         
  -4  -7   4        199.03        193.82         3.10 o                         
  -3  -7   4        176.09        157.70         2.27 o                         
  -2  -7   4        209.74        203.84         2.48 o                         
  -1  -7   4         49.78         63.03         1.40 o                         
   0  -7   4         90.38         88.73         1.66 o                         
   1  -7   4         14.82         14.23         0.83 o                         
   2  -7   4          5.61          4.31         0.91 o                         
   3  -7   4        520.02        528.65         4.85 o                         
   4  -7   4        517.10        509.35         4.83 o                         
   5  -7   4         60.56         58.36         2.05 o                         
   6  -7   4          1.92          0.10         1.46 o                         
   7  -7   4          5.89          0.52         2.14 o                         
  -6  -6   4        118.65        107.37         3.42 o                         
  -5  -6   4        224.15        214.56         3.06 o                         
  -4  -6   4         59.97         62.83         1.61 o                         
  -3  -6   4        112.16        110.14         1.64 o                         
  -2  -6   4        106.61        103.07         1.45 o                         
  -1  -6   4         13.89         15.18         0.82 o                         
   0  -6   4          1.08          1.60         0.55 o                         
   1  -6   4        287.62        293.19         2.71 o                         
   2  -6   4       1282.52       1282.97         9.12 o                         
   3  -6   4          4.59          3.53         0.65 o                         
   4  -6   4        331.06        319.83         3.17 o                         
   5  -6   4         32.99         29.27         1.11 o                         
   6  -6   4          5.75          6.89         1.22 o                         
   7  -6   4         21.06         17.67         1.89 o                         
  -7  -5   4         66.11         72.29         2.97 o                         
  -6  -5   4          3.34          2.00         1.03 o                         
  -5  -5   4        423.15        399.18         3.59 o                         
  -4  -5   4        221.38        209.14         2.06 o                         
  -3  -5   4          0.94          0.62         0.49 o                         
  -2  -5   4          9.97         12.08         0.62 o                         
  -1  -5   4        501.57        493.43         3.82 o                         
   0  -5   4        775.07        791.60         5.86 o                         
   1  -5   4        921.07        913.06         6.36 o                         
   2  -5   4        240.27        255.97         2.48 o                         
   3  -5   4          7.69          6.81         0.55 o                         
   4  -5   4        131.23        123.75         1.81 o                         
   5  -5   4         36.01         35.07         1.33 o                         
   6  -5   4         70.55         65.35         1.84 o                         
   7  -5   4          5.00          3.01         1.39 o                         
   8  -5   4         35.39         34.23         5.20 o                         
  -8  -4   4         18.97         26.30         2.29 o                         
  -7  -4   4         32.20         32.73         1.51 o                         
  -6  -4   4         77.30         74.67         1.80 o                         
  -5  -4   4        372.59        365.54         3.07 o                         
  -4  -4   4          2.08          0.52         0.46 o                         
  -3  -4   4        582.27        594.78         4.25 o                         
  -2  -4   4         51.95         48.63         0.94 o                         
  -1  -4   4        436.31        419.52         3.39 o                         
   0  -4   4       1140.32       1150.72         7.39 o                         
   1  -4   4        519.86        536.69         4.00 o                         
   2  -4   4        291.41        297.41         2.81 o                         
   3  -4   4         56.45         53.68         1.14 o                         
   4  -4   4         71.25         69.46         1.29 o                         
   5  -4   4        160.90        148.56         1.92 o                         
   6  -4   4        172.74        167.97         2.25 o                         
   7  -4   4         45.34         43.35         1.58 o                         
   8  -4   4          0.30         -0.39         2.17 o                         
  -8  -3   4         90.28         90.80         3.48 o                         
  -7  -3   4        102.25        102.64         2.42 o                         
  -6  -3   4        202.50        192.63         2.00 o                         
  -5  -3   4          3.51          4.57         0.52 o                         
  -4  -3   4        400.71        374.04         3.04 o                         
  -3  -3   4        389.85        385.23         3.01 o                         
  -2  -3   4        383.30        383.62         2.97 o                         
  -1  -3   4        786.59        815.77         5.34 o                         
   0  -3   4        812.08        852.75         5.79 o                         
   1  -3   4        142.57        127.84         1.45 o                         
   2  -3   4         47.53         71.08         1.08 o                         
   3  -3   4        379.65        401.40         3.24 o                         
   4  -3   4         23.08         21.16         0.80 o                         
   5  -3   4        172.62        158.88         1.85 o                         
   6  -3   4         73.65         68.67         1.74 o                         
   7  -3   4        145.94        142.09         2.60 o                         
   8  -3   4         48.69         51.62         5.04 o                         
  -9  -2   4         27.86         32.30         3.20 o                         
  -8  -2   4        166.56        164.28         3.42 o                         
  -7  -2   4        261.65        250.70         3.18 o                         
  -6  -2   4         25.39         21.00         0.93 o                         
  -5  -2   4          1.31          1.20         0.47 o                         
  -4  -2   4        410.05        396.93         3.94 o                         
  -3  -2   4        498.04        516.91         3.49 o                         
  -2  -2   4       3702.97       3599.13        22.37 o                         
  -1  -2   4          6.31         14.34         0.52 o                         
   0  -2   4         40.27         61.02         0.87 o                         
   1  -2   4          4.83          2.00         0.30 o                         
   2  -2   4        527.13        534.89         3.86 o                         
   3  -2   4        455.48        448.80         3.53 o                         
   4  -2   4        241.67        233.82         2.08 o                         
   5  -2   4        266.77        263.67         2.97 o                         
   6  -2   4          3.14          4.29         0.75 o                         
   7  -2   4         91.93         90.03         2.13 o                         
   8  -2   4         25.33         31.14         3.66 o                         
  -9  -1   4         56.70         69.50         5.19 o                         
  -8  -1   4         49.82         59.03         1.92 o                         
  -7  -1   4         32.55         30.44         1.16 o                         
  -6  -1   4        170.94        166.73         1.99 o                         
  -5  -1   4        154.35        154.49         1.82 o                         
  -4  -1   4        601.75        618.88         4.52 o                         
  -3  -1   4        108.52         94.33         1.14 o                         
  -2  -1   4        697.22        697.35         4.99 o                         
  -1  -1   4         89.42         84.25         0.96 o                         
   0  -1   4          9.54          3.32         0.34 o                         
   1  -1   4        515.31        530.25         3.75 o                         
   2  -1   4        530.92        517.67         3.53 o                         
   3  -1   4        403.93        422.92         6.27 o                         
   4  -1   4        517.91        508.05         3.81 o                         
   5  -1   4          1.96          2.49         0.56 o                         
   6  -1   4         65.50         63.29         1.46 o                         
   7  -1   4         24.92         28.22         1.43 o                         
   8  -1   4         81.29         57.22         3.71 o                         
  -9   0   4         44.75         48.68         2.79 o                         
  -8   0   4         10.80         10.11         1.25 o                         
  -7   0   4         98.63         96.86         1.88 o                         
  -6   0   4        178.93        182.01         1.85 o                         
  -5   0   4        478.66        467.75         3.78 o                         
  -4   0   4          9.77          4.75         0.61 o                         
  -3   0   4        178.93        169.18         1.63 o                         
  -2   0   4        258.37        248.83         2.04 o                         
  -1   0   4       1004.26       1001.06         6.59 o                         
   0   0   4        688.40        686.47         4.64 o                         
   1   0   4        293.52        286.25         2.22 o                         
   2   0   4         96.17         83.15         1.07 o                         
   3   0   4        244.06        243.18         2.05 o                         
   4   0   4        126.96        129.92         1.70 o                         
   5   0   4         87.25         86.05         1.48 o                         
   6   0   4        146.64        149.67         3.08 o                         
   7   0   4          0.75          6.85         2.62 o                         
  -9   1   4         21.30         23.72         2.13 o                         
  -8   1   4          6.73          5.50         0.87 o                         
  -7   1   4         12.65         12.69         0.83 o                         
  -6   1   4        216.69        231.04         2.46 o                         
  -5   1   4        343.86        354.90         3.08 o                         
  -4   1   4        331.94        308.64         2.98 o                         
  -3   1   4        769.63        753.91         5.42 o                         
  -2   1   4        117.16        130.30         3.14 o                         
  -1   1   4       1873.20       1881.90        12.40 o                         
   0   1   4         44.52         30.74         0.58 o                         
   1   1   4        291.19        290.85         2.75 o                         
   2   1   4        255.19        290.92         2.46 o                         
   3   1   4         81.38         78.68         1.41 o                         
   4   1   4        122.81        129.92         1.97 o                         
   5   1   4         74.31         74.74         1.69 o                         
   6   1   4         54.39         54.25         2.21 o                         
   7   1   4         33.03         30.70         3.96 o                         
  -9   2   4          2.65          2.09         1.69 o                         
  -8   2   4         35.44         37.45         1.72 o                         
  -7   2   4        144.84        148.43         2.40 o                         
  -6   2   4        127.39        116.42         2.18 o                         
  -5   2   4        355.64        366.58         3.36 o                         
  -4   2   4        576.86        603.35         4.83 o                         
  -3   2   4         52.49         42.71         0.95 o                         
  -2   2   4         12.94         18.60         0.84 o                         
  -1   2   4        191.88        191.60         1.87 o                         
   0   2   4        625.04        649.38         4.49 o                         
   1   2   4        562.20        601.71         4.26 o                         
   2   2   4         51.26         47.36         0.88 o                         
   3   2   4         31.73         36.59         1.10 o                         
   4   2   4         32.34         36.36         1.23 o                         
   5   2   4        204.02        210.44         4.96 o                         
   6   2   4         70.06         74.80         5.35 o                         
  -9   3   4         36.55         29.97         2.39 o                         
  -8   3   4        186.20        195.40         3.61 o                         
  -7   3   4         52.65         61.51         1.89 o                         
  -6   3   4        174.58        174.74         2.62 o                         
  -5   3   4         54.35         57.83         1.36 o                         
  -4   3   4          0.69          0.18         0.56 o                         
  -3   3   4        242.45        243.38         2.33 o                         
  -2   3   4        477.10        473.94         4.16 o                         
  -1   3   4         11.68         11.73         0.62 o                         
   0   3   4        325.26        324.54         3.05 o                         
   1   3   4         92.50        101.58         1.34 o                         
   2   3   4        182.58        200.13         1.96 o                         
   3   3   4         61.54         64.94         1.55 o                         
   4   3   4        197.49        215.06         3.98 o                         
   5   3   4         94.30         97.47         6.89 o                         
   6   3   4         56.75         53.51         5.28 o                         
  -9   4   4        111.70        111.11         8.10 o                         
  -8   4   4         95.23        100.78         3.03 o                         
  -7   4   4         38.82         37.93         2.03 o                         
  -6   4   4          4.38          5.30         0.90 o                         
  -5   4   4         19.41         19.32         1.07 o                         
  -4   4   4         96.69         98.09         1.61 o                         
  -3   4   4        110.24        110.72         1.65 o                         
  -2   4   4        442.67        438.54         3.98 o                         
  -1   4   4          2.90          3.45         0.54 o                         
   0   4   4        283.65        265.38         3.35 o                         
   1   4   4         88.08         79.95         1.35 o                         
   2   4   4        153.86        165.73         2.43 o                         
   3   4   4        263.42        301.26         5.20 o                         
   4   4   4         80.52         89.57         3.91 o                         
   5   4   4          7.50          3.34         5.11 o                         
  -8   5   4          6.72          9.89         2.00 o                         
  -7   5   4         85.32         87.35         2.90 o                         
  -6   5   4          5.79          7.90         1.23 o                         
  -5   5   4         16.81         15.93         1.07 o                         
  -4   5   4         19.61         19.38         1.02 o                         
  -3   5   4        158.20        158.39         2.27 o                         
  -2   5   4        336.07        335.99         3.25 o                         
  -1   5   4        282.32        267.47         2.61 o                         
   0   5   4         16.69         16.21         1.00 o                         
   1   5   4         29.83         31.19         1.37 o                         
   2   5   4        345.33        346.20         7.68 o                         
   3   5   4         26.96         20.76         4.02 o                         
   4   5   4          0.55          6.64         5.29 o                         
  -7   6   4         18.70         20.15         2.04 o                         
  -6   6   4          2.24          2.60         1.68 o                         
  -5   6   4         50.04         50.96         2.01 o                         
  -4   6   4        393.15        380.48         4.31 o                         
  -3   6   4         77.17         74.34         2.11 o                         
  -2   6   4         15.99         17.10         1.16 o                         
  -1   6   4        179.96        174.46         3.60 o                         
   0   6   4         28.75         31.37         1.62 o                         
   1   6   4        100.01         88.16         2.45 o                         
   2   6   4          1.05         -0.56         1.27 o                         
  -6   7   4        206.26        201.58         5.80 o                         
  -5   7   4        150.27        150.57         4.06 o                         
  -4   7   4          2.20          3.99         1.96 o                         
  -3   7   4         41.62         41.80         2.77 o                         
  -2   7   4         38.28         35.56         3.22 o                         
  -1   7   4         13.81         16.24         2.40 o                         
   0   7   4         60.40         59.22         3.36 o                         
   1 -10   5         65.46         62.97        10.38 o                         
   2 -10   5          4.21          0.14         4.46 o                         
  -3  -9   5         48.90         56.93         8.08 o                         
  -2  -9   5        142.08        169.18         8.31 o                         
  -1  -9   5         12.74         14.26         2.50 o                         
   0  -9   5          0.59          0.30         1.23 o                         
   1  -9   5        254.71        278.89         5.37 o                         
   2  -9   5          5.40          7.43         1.81 o                         
   3  -9   5         20.87         24.68         2.13 o                         
   4  -9   5         28.44         31.31         3.70 o                         
   5  -9   5         42.91         37.76         4.06 o                         
  -4  -8   5         18.20         22.42         2.55 o                         
  -3  -8   5         54.37         44.91         2.67 o                         
  -2  -8   5         82.21         78.04         3.26 o                         
  -1  -8   5        126.01        129.53         2.15 o                         
   0  -8   5         11.14         12.46         1.07 o                         
   1  -8   5          6.56          4.44         0.95 o                         
   2  -8   5        112.94        117.29         2.39 o                         
   3  -8   5        110.38        111.58         2.48 o                         
   4  -8   5        246.17        233.58         3.78 o                         
   5  -8   5         72.19         69.55         3.87 o                         
   6  -8   5          0.30         -2.90         2.90 o                         
  -5  -7   5          1.17          0.70         1.75 o                         
  -4  -7   5         70.23         65.04         1.90 o                         
  -3  -7   5         45.25         40.55         1.47 o                         
  -2  -7   5        146.89        137.89         2.03 o                         
  -1  -7   5         47.11         57.81         1.49 o                         
   0  -7   5        149.77        144.58         2.01 o                         
   1  -7   5          7.06          5.65         0.79 o                         
   2  -7   5        767.15        753.79         5.78 o                         
   3  -7   5        268.59        264.81         2.86 o                         
   4  -7   5          1.13          0.31         0.82 o                         
   5  -7   5         43.19         46.66         2.82 o                         
   6  -7   5         13.74         12.23         2.21 o                         
  -6  -6   5          8.86          9.32         1.76 o                         
  -5  -6   5         58.20         61.50         2.01 o                         
  -4  -6   5         48.89         45.93         1.40 o                         
  -3  -6   5         79.94         81.42         1.61 o                         
  -2  -6   5         40.23         45.77         1.74 o                         
  -1  -6   5        412.46        407.18         3.63 o                         
   0  -6   5       1444.24       1491.89        10.05 o                         
   1  -6   5          4.38          4.56         0.66 o                         
   2  -6   5         63.15         60.90         1.33 o                         
   3  -6   5         56.68         58.74         1.37 o                         
   4  -6   5        185.53        174.64         2.41 o                         
   5  -6   5          5.02          3.59         1.01 o                         
   6  -6   5          3.65          1.72         1.28 o                         
   7  -6   5         21.32         17.55         2.23 o                         
  -7  -5   5         11.44         14.98         1.99 o                         
  -6  -5   5         26.25         21.81         1.43 o                         
  -5  -5   5        195.95        185.48         2.34 o                         
  -4  -5   5         70.29         67.48         1.36 o                         
  -3  -5   5        329.85        336.07         2.92 o                         
  -2  -5   5        987.08        950.53         6.47 o                         
  -1  -5   5         73.42         69.94         1.26 o                         
   0  -5   5         30.95         33.85         1.06 o                         
   1  -5   5        919.82        931.79         6.56 o                         
   2  -5   5          1.12          1.73         0.59 o                         
   3  -5   5         54.64         53.34         1.35 o                         
   4  -5   5         76.06         70.90         1.65 o                         
   5  -5   5         14.11         12.96         0.92 o                         
   6  -5   5         90.04         81.59         2.27 o                         
   7  -5   5         27.47         25.83         2.13 o                         
  -8  -4   5         45.86         49.23         3.21 o                         
  -7  -4   5          0.74          3.69         1.24 o                         
  -6  -4   5         39.52         41.65         1.52 o                         
  -5  -4   5        815.03        807.56         5.97 o                         
  -4  -4   5        561.86        567.33         4.25 o                         
  -3  -4   5        167.92        166.22         1.86 o                         
  -2  -4   5          8.43          9.46         0.65 o                         
  -1  -4   5        143.46        134.86         1.49 o                         
   0  -4   5        229.72        214.69         2.14 o                         
   1  -4   5        847.38        841.77         6.19 o                         
   2  -4   5          1.50          1.33         0.54 o                         
   3  -4   5         31.16         26.27         0.99 o                         
   4  -4   5         11.44         12.52         0.76 o                         
   5  -4   5        211.34        198.69         2.41 o                         
   6  -4   5         70.63         66.96         1.81 o                         
   7  -4   5        173.11        173.91         4.80 o                         
  -8  -3   5         54.04         55.49         3.33 o                         
  -7  -3   5        121.50        116.39         1.81 o                         
  -6  -3   5        559.22        561.65         4.51 o                         
  -5  -3   5          1.02          0.46         0.64 o                         
  -4  -3   5        507.45        505.69         4.29 o                         
  -3  -3   5        112.59        107.65         1.43 o                         
  -2  -3   5         73.22         69.47         1.15 o                         
  -1  -3   5        603.26        558.00         3.94 o                         
   0  -3   5          7.26         18.16         0.66 o                         
   1  -3   5        306.54        287.52         2.74 o                         
   2  -3   5        372.49        376.74         3.20 o                         
   3  -3   5        113.74        124.51         1.56 o                         
   4  -3   5          4.79          3.47         0.57 o                         
   5  -3   5        472.93        465.46         3.79 o                         
   6  -3   5        349.54        345.29         4.68 o                         
   7  -3   5          3.77          3.90         1.67 o                         
  -9  -2   5         43.12         37.38         4.86 o                         
  -8  -2   5        163.33        160.11         2.96 o                         
  -7  -2   5        197.60        190.68         2.66 o                         
  -6  -2   5         66.54         68.01         1.39 o                         
  -5  -2   5         13.72         12.87         0.68 o                         
  -4  -2   5        304.22        309.31         2.55 o                         
  -3  -2   5        130.89        121.83         1.39 o                         
  -2  -2   5        201.79        156.37         1.61 o                         
  -1  -2   5        244.37        220.06         2.08 o                         
   0  -2   5        525.51        571.70         4.15 o                         
   1  -2   5          4.17          6.41         0.49 o                         
   2  -2   5        539.17        555.79         4.08 o                         
   3  -2   5        528.79        519.86         3.77 o                         
   4  -2   5        482.17        482.04         4.04 o                         
   5  -2   5         32.72         31.38         1.20 o                         
   6  -2   5          1.09          1.06         0.88 o                         
   7  -2   5         31.86         31.01         1.79 o                         
  -9  -1   5         17.51         23.20         4.23 o                         
  -8  -1   5        160.55        170.27         3.15 o                         
  -7  -1   5        158.24        154.84         2.24 o                         
  -6  -1   5         98.41         98.32         1.58 o                         
  -5  -1   5         17.41         19.11         0.94 o                         
  -4  -1   5         22.46         28.31         0.88 o                         
  -3  -1   5        701.54        690.07         5.34 o                         
  -2  -1   5       1146.11       1185.26         8.19 o                         
  -1  -1   5        278.98        255.62         2.12 o                         
   0  -1   5         75.21         71.96         1.01 o                         
   1  -1   5        198.73        190.26         1.90 o                         
   2  -1   5        607.69        602.26         3.99 o                         
   3  -1   5        166.08        164.27         1.73 o                         
   4  -1   5        495.43        493.43         4.16 o                         
   5  -1   5         24.55         24.50         1.07 o                         
   6  -1   5         44.27         47.45         1.57 o                         
   7  -1   5         18.21         20.88         1.56 o                         
  -9   0   5         88.88         94.80         4.00 o                         
  -8   0   5         13.96         12.77         1.31 o                         
  -7   0   5         46.80         48.27         1.76 o                         
  -6   0   5          0.99          1.25         0.64 o                         
  -5   0   5        479.97        469.56         3.91 o                         
  -4   0   5         63.83         72.50         1.49 o                         
  -3   0   5        739.58        739.11         5.23 o                         
  -2   0   5        347.77        355.77         2.96 o                         
  -1   0   5        126.70        106.80         1.26 o                         
   0   0   5        419.21        414.85         3.29 o                         
   1   0   5        138.45        129.57         1.27 o                         
   2   0   5        213.52        219.48         2.07 o                         
   3   0   5        256.08        271.29         2.42 o                         
   4   0   5        104.11         99.73         1.81 o                         
   5   0   5         22.04         22.62         1.07 o                         
   6   0   5          0.50          2.01         1.88 o                         
   7   0   5         26.59         21.31         3.31 o                         
  -9   1   5          9.71         10.48         1.87 o                         
  -8   1   5          1.15          1.50         0.94 o                         
  -7   1   5         25.56         27.61         1.60 o                         
  -6   1   5        332.10        341.72         3.38 o                         
  -5   1   5        494.25        510.28         4.63 o                         
  -4   1   5        234.93        218.66         2.38 o                         
  -3   1   5        119.09        106.59         1.51 o                         
  -2   1   5         44.97         45.47         1.01 o                         
  -1   1   5        545.17        539.75         4.01 o                         
   0   1   5        438.42        446.20         3.34 o                         
   1   1   5        364.84        356.51         3.09 o                         
   2   1   5        244.43        247.25         2.19 o                         
   3   1   5          6.76          8.16         0.59 o                         
   4   1   5          2.21          0.22         0.82 o                         
   5   1   5        196.48        201.18         4.73 o                         
   6   1   5         92.81         86.69         5.17 o                         
  -9   2   5         28.82         31.88         2.45 o                         
  -8   2   5         35.18         34.48         2.25 o                         
  -7   2   5        121.07        124.89         2.40 o                         
  -6   2   5        131.47        132.30         2.01 o                         
  -5   2   5        116.63        119.24         1.79 o                         
  -4   2   5        209.85        205.13         2.30 o                         
  -3   2   5         48.86         53.99         1.08 o                         
  -2   2   5        367.75        393.39         3.42 o                         
  -1   2   5        300.81        291.75         3.38 o                         
   0   2   5        437.09        417.76         3.25 o                         
   1   2   5        206.71        229.72         2.20 o                         
   2   2   5          0.80          1.11         0.44 o                         
   3   2   5         85.61         87.02         1.81 o                         
   4   2   5         51.94         54.27         1.76 o                         
   5   2   5        276.75        280.87         7.45 o                         
   6   2   5         45.19         54.09         7.71 o                         
  -9   3   5         18.17         19.91         2.84 o                         
  -8   3   5        165.19        177.19         3.55 o                         
  -7   3   5         12.28         10.44         1.25 o                         
  -6   3   5          4.90          7.51         0.90 o                         
  -5   3   5         26.06         31.16         1.17 o                         
  -4   3   5        235.42        242.44         2.53 o                         
  -3   3   5        144.12        134.12         1.66 o                         
  -2   3   5        284.07        277.66         2.81 o                         
  -1   3   5         29.18         31.32         0.88 o                         
   0   3   5        171.77        187.70         2.21 o                         
   1   3   5        122.25        126.99         4.14 o                         
   2   3   5        116.40        120.53         2.71 o                         
   3   3   5        122.70        128.69         2.44 o                         
   4   3   5        104.36        111.73         3.05 o                         
   5   3   5         15.81         20.93         3.68 o                         
  -8   4   5          6.09          7.20         1.75 o                         
  -7   4   5         38.26         39.10         2.41 o                         
  -6   4   5         75.27         77.31         2.17 o                         
  -5   4   5          2.77          2.43         0.86 o                         
  -4   4   5         97.85        113.82         1.79 o                         
  -3   4   5        205.89        203.02         2.40 o                         
  -2   4   5        228.52        217.09         2.51 o                         
  -1   4   5         56.82         51.22         1.12 o                         
   0   4   5         93.98         93.18         1.65 o                         
   1   4   5        132.62        126.07         1.75 o                         
   2   4   5         51.46         54.19         1.52 o                         
   3   4   5         86.49         94.18         3.26 o                         
   4   4   5         14.94         11.56         6.22 o                         
  -8   5   5         21.84         25.43         2.58 o                         
  -7   5   5         34.91         35.18         2.33 o                         
  -6   5   5         13.03         13.52         1.37 o                         
  -5   5   5         39.52         42.06         1.66 o                         
  -4   5   5         70.11         70.70         1.99 o                         
  -3   5   5        353.02        337.02         3.89 o                         
  -2   5   5         31.08         31.91         1.37 o                         
  -1   5   5        143.34        135.75         2.50 o                         
   0   5   5         13.85         13.97         1.07 o                         
   1   5   5          3.82          4.29         0.92 o                         
   2   5   5         64.26         50.40         6.15 o                         
   3   5   5         49.57         76.80        11.14 o                         
  -7   6   5         29.49         37.05         3.53 o                         
  -6   6   5         93.59         93.51         5.62 o                         
  -5   6   5        118.45        116.64         2.84 o                         
  -4   6   5         31.55         31.99         1.64 o                         
  -3   6   5         18.73         17.23         1.43 o                         
  -2   6   5         48.87         43.82         2.25 o                         
  -1   6   5         54.94         50.94         3.78 o                         
   0   6   5         16.39         25.19         2.50 o                         
   1   6   5        144.51        131.33         8.20 o                         
  -4   7   5         11.79         13.85         2.79 o                         
  -3   7   5          1.03         -1.73         2.73 o                         
  -2   7   5          4.71         -1.00         4.15 o                         
  -2  -9   6          3.91          0.03         2.20 o                         
  -1  -9   6         30.40         28.64         1.96 o                         
   0  -9   6        217.40        220.23         4.20 o                         
   1  -9   6        123.14        131.85         3.03 o                         
   2  -9   6         24.23         23.35         1.90 o                         
   3  -9   6         90.43         88.96         3.37 o                         
   4  -9   6          0.65          0.06         2.49 o                         
  -4  -8   6          7.80         16.49         2.99 o                         
  -3  -8   6        110.44        116.00         2.98 o                         
  -2  -8   6        278.18        272.24         3.93 o                         
  -1  -8   6          7.98          8.14         1.04 o                         
   0  -8   6        270.65        277.77         3.34 o                         
   1  -8   6        112.94        112.66         2.47 o                         
   2  -8   6         38.55         37.13         1.70 o                         
   3  -8   6        109.90        114.23         2.70 o                         
   4  -8   6         23.31         24.41         1.92 o                         
   5  -8   6          2.60         -0.43         2.33 o                         
  -5  -7   6          2.01          3.84         1.89 o                         
  -4  -7   6         69.63         72.04         2.02 o                         
  -3  -7   6         14.17         10.60         1.02 o                         
  -2  -7   6        701.53        668.28         5.38 o                         
  -1  -7   6        255.47        270.85         3.11 o                         
   0  -7   6        197.16        190.76         2.51 o                         
   1  -7   6         32.40         29.54         1.21 o                         
   2  -7   6          0.63         -0.03         0.81 o                         
   3  -7   6         59.01         60.71         2.09 o                         
   4  -7   6        119.47        113.12         4.54 o                         
   5  -7   6         12.96         12.71         1.63 o                         
   6  -7   6          3.91          6.46         2.30 o                         
  -6  -6   6          5.00          6.81         2.79 o                         
  -5  -6   6         48.47         47.66         1.65 o                         
  -4  -6   6        201.01        197.27         2.53 o                         
  -3  -6   6        372.42        367.34         3.43 o                         
  -2  -6   6        515.57        517.46         4.32 o                         
  -1  -6   6        440.56        424.96         3.88 o                         
   0  -6   6         96.23         84.47         1.70 o                         
   1  -6   6          0.80          0.24         0.77 o                         
   2  -6   6        370.60        372.33         3.80 o                         
   3  -6   6          5.41          5.46         0.91 o                         
   4  -6   6        130.07        130.20         2.52 o                         
   5  -6   6         97.01         98.75         2.49 o                         
   6  -6   6         15.88         17.01         1.92 o                         
  -7  -5   6         13.11         13.70         2.10 o                         
  -6  -5   6         71.34         67.10         1.95 o                         
  -5  -5   6        482.74        478.86         4.39 o                         
  -4  -5   6        873.25        864.60         6.65 o                         
  -3  -5   6        134.42        137.02         1.87 o                         
  -2  -5   6        206.13        199.89         2.22 o                         
  -1  -5   6        257.09        257.70         2.87 o                         
   0  -5   6         83.45         81.68         1.51 o                         
   1  -5   6        251.19        272.36         3.05 o                         
   2  -5   6         17.81         19.83         0.92 o                         
   3  -5   6        235.88        220.00         2.60 o                         
   4  -5   6        103.14        106.71         1.88 o                         
   5  -5   6         21.82         23.87         1.51 o                         
   6  -5   6        113.76        112.66         3.35 o                         
   7  -5   6         18.06         15.29         3.17 o                         
  -8  -4   6         45.51         46.12         4.64 o                         
  -7  -4   6         56.19         54.56         3.78 o                         
  -6  -4   6        541.46        528.83         4.91 o                         
  -5  -4   6        342.41        333.01         3.23 o                         
  -4  -4   6         22.29         23.89         0.99 o                         
  -3  -4   6        301.63        298.04         2.77 o                         
  -2  -4   6          1.13          0.63         0.52 o                         
  -1  -4   6          1.41         -0.42         0.45 o                         
   0  -4   6        640.84        660.57         6.04 o                         
   1  -4   6        528.50        509.95         4.04 o                         
   2  -4   6         67.34         63.86         1.36 o                         
   3  -4   6        147.76        144.64         1.90 o                         
   4  -4   6         36.67         38.16         1.40 o                         
   5  -4   6        171.00        164.70         2.42 o                         
   6  -4   6        155.47        165.97         4.46 o                         
   7  -4   6         34.18         33.92         2.84 o                         
  -8  -3   6        223.24        205.42         5.23 o                         
  -7  -3   6         11.64         11.21         1.10 o                         
  -6  -3   6         88.55         85.81         1.69 o                         
  -5  -3   6         38.85         37.85         1.16 o                         
  -4  -3   6        188.79        179.33         2.11 o                         
  -3  -3   6         42.55         39.76         1.06 o                         
  -2  -3   6         89.02         78.16         1.20 o                         
  -1  -3   6        111.73        101.22         1.81 o                         
   0  -3   6        582.58        612.43         4.55 o                         
   1  -3   6        524.34        525.26         4.43 o                         
   2  -3   6        266.15        252.43         2.53 o                         
   3  -3   6        121.44        128.21         1.62 o                         
   4  -3   6        226.46        230.72         2.29 o                         
   5  -3   6         20.68         18.55         1.18 o                         
   6  -3   6          2.01          2.22         1.41 o                         
   7  -3   6         33.96         38.75         3.01 o                         
  -9  -2   6         11.77          7.71         6.13 o                         
  -8  -2   6         36.71         38.52         1.82 o                         
  -7  -2   6        291.59        280.42         3.03 o                         
  -6  -2   6          3.05          1.54         0.70 o                         
  -5  -2   6         18.36         19.00         0.81 o                         
  -4  -2   6         75.08         73.73         1.25 o                         
  -3  -2   6         29.76         36.67         0.96 o                         
  -2  -2   6       1619.62       1642.73        10.77 o                         
  -1  -2   6        212.13        224.46         2.27 o                         
   0  -2   6        258.49        260.67         2.40 o                         
   1  -2   6        199.97        189.88         1.87 o                         
   2  -2   6       1205.15       1237.07         8.01 o                         
   3  -2   6         14.78         14.22         0.66 o                         
   4  -2   6          5.12          5.98         0.73 o                         
   5  -2   6        112.50        122.94         3.58 o                         
   6  -2   6         14.86         14.20         1.83 o                         
   7  -2   6         46.23         46.48         3.22 o                         
  -9  -1   6         47.40         41.92         3.04 o                         
  -8  -1   6         95.09         99.38         4.89 o                         
  -7  -1   6         90.14         92.90         2.18 o                         
  -6  -1   6          0.64          1.14         0.62 o                         
  -5  -1   6         31.22         29.58         1.04 o                         
  -4  -1   6        280.59        288.84         2.74 o                         
  -3  -1   6        429.66        438.08         3.63 o                         
  -2  -1   6        660.56        642.67         4.51 o                         
  -1  -1   6        894.89        873.02         6.33 o                         
   0  -1   6        265.72        246.06         2.17 o                         
   1  -1   6         25.06         15.30         0.63 o                         
   2  -1   6         18.24         18.38         0.65 o                         
   3  -1   6        166.90        167.93         2.16 o                         
   4  -1   6        200.19        199.82         2.19 o                         
   5  -1   6          7.45         11.02         0.80 o                         
   6  -1   6         44.99         42.03         2.02 o                         
  -9   0   6         30.82         37.46         3.08 o                         
  -8   0   6          0.40         -1.41         1.41 o                         
  -7   0   6         74.48         80.74         1.67 o                         
  -6   0   6        176.49        172.35         2.31 o                         
  -5   0   6        210.83        205.34         2.24 o                         
  -4   0   6         70.70         64.83         1.49 o                         
  -3   0   6        713.53        730.59         5.29 o                         
  -2   0   6        492.43        490.36         3.97 o                         
  -1   0   6         21.65         19.21         0.96 o                         
   0   0   6         48.26         49.90         1.04 o                         
   1   0   6         54.26         56.07         0.92 o                         
   2   0   6         10.42         12.14         0.63 o                         
   3   0   6        586.09        617.67         4.81 o                         
   4   0   6         12.85         12.95         0.87 o                         
   5   0   6         43.97         44.18         1.37 o                         
   6   0   6         90.49         94.98         6.62 o                         
  -9   1   6         17.25         16.17         3.79 o                         
  -8   1   6         47.73         43.52         2.60 o                         
  -7   1   6         15.74         17.69         1.37 o                         
  -6   1   6        271.81        262.73         2.87 o                         
  -5   1   6        181.43        173.28         2.38 o                         
  -4   1   6        225.98        210.01         2.33 o                         
  -3   1   6        108.51        106.21         1.56 o                         
  -2   1   6          2.38          1.52         0.51 o                         
  -1   1   6        288.65        294.00         2.59 o                         
   0   1   6         92.71         91.35         1.29 o                         
   1   1   6        283.47        293.34         2.82 o                         
   2   1   6         13.01         17.20         0.84 o                         
   3   1   6        132.74        130.47         1.97 o                         
   4   1   6        184.42        174.75         3.51 o                         
   5   1   6         74.84         71.62         3.25 o                         
  -9   2   6         20.55         22.09         3.32 o                         
  -8   2   6         11.23         11.33         1.60 o                         
  -7   2   6         37.04         35.21         1.57 o                         
  -6   2   6         82.49         89.66         2.29 o                         
  -5   2   6         93.16         93.28         1.88 o                         
  -4   2   6        398.59        388.96         3.78 o                         
  -3   2   6          2.54          1.81         0.67 o                         
  -2   2   6         91.95         93.54         1.50 o                         
  -1   2   6        102.30        110.69         1.44 o                         
   0   2   6         40.19         45.32         1.25 o                         
   1   2   6        527.75        521.37         4.44 o                         
   2   2   6        209.55        188.71         2.04 o                         
   3   2   6         18.16         17.84         1.20 o                         
   4   2   6         25.28         28.33         1.96 o                         
   5   2   6         95.49         98.53         6.56 o                         
  -8   3   6         46.51         54.24         2.79 o                         
  -7   3   6          9.25          6.61         1.28 o                         
  -6   3   6         93.85         96.36         2.41 o                         
  -5   3   6        155.98        158.42         2.26 o                         
  -4   3   6         38.05         41.32         1.47 o                         
  -3   3   6         36.80         32.39         1.30 o                         
  -2   3   6         27.43         28.38         1.19 o                         
  -1   3   6        174.35        180.83         2.12 o                         
   0   3   6        424.86        386.51         3.48 o                         
   1   3   6        104.31        109.22         1.79 o                         
   2   3   6         84.31         82.94         1.56 o                         
   3   3   6          0.93          4.41         1.34 o                         
   4   3   6         75.26         79.53        13.79 o                         
  -8   4   6         65.13         66.09         3.24 o                         
  -7   4   6         59.70         58.59         2.44 o                         
  -6   4   6         17.77         20.40         1.37 o                         
  -5   4   6          5.99          7.92         1.01 o                         
  -4   4   6         15.34         17.57         0.99 o                         
  -3   4   6        250.82        238.02         2.87 o                         
  -2   4   6        213.37        191.54         2.45 o                         
  -1   4   6         92.67         89.91         2.46 o                         
   0   4   6         71.64         63.09         1.67 o                         
   1   4   6          0.80          1.52         0.91 o                         
   2   4   6         32.64         28.57         1.94 o                         
   3   4   6         80.64         98.85        11.56 o                         
  -7   5   6         49.43         55.77         3.69 o                         
  -6   5   6          4.92          1.65         2.40 o                         
  -5   5   6         49.78         52.79         2.02 o                         
  -4   5   6         43.51         41.18         1.61 o                         
  -3   5   6        219.80        210.52         2.88 o                         
  -2   5   6         31.15         28.06         1.32 o                         
  -1   5   6         13.64         13.48         1.71 o                         
   0   5   6         10.48          5.81         1.36 o                         
   1   5   6          7.44          4.22         2.09 o                         
  -5   6   6         15.67         15.48         2.95 o                         
  -4   6   6         57.50         48.92         3.40 o                         
  -3   6   6          1.61          5.11         2.27 o                         
  -2   6   6         24.34         22.02         2.98 o                         
  -1   6   6         56.17         57.97         4.38 o                         
  -2  -9   7        208.21        222.80         5.43 o                         
  -1  -9   7         53.50         54.83         3.04 o                         
   0  -9   7          0.54         -0.72         1.66 o                         
   1  -9   7        190.57        195.64         5.77 o                         
   2  -9   7         18.59         18.20         2.02 o                         
   3  -9   7         50.96         53.48         3.01 o                         
  -4  -8   7        146.60        146.78         5.37 o                         
  -3  -8   7         91.24         91.23         3.09 o                         
  -2  -8   7         26.93         25.76         1.67 o                         
  -1  -8   7        103.75         96.72         2.05 o                         
   0  -8   7         87.41         91.75         2.61 o                         
   1  -8   7         30.70         29.15         1.71 o                         
   2  -8   7        133.20        135.23         3.17 o                         
   3  -8   7         11.16         11.61         1.85 o                         
   4  -8   7          6.22          1.31         1.90 o                         
  -5  -7   7          0.68          2.81         2.05 o                         
  -4  -7   7         37.30         38.76         2.01 o                         
  -3  -7   7        259.78        242.24         3.32 o                         
  -2  -7   7        114.10        115.26         2.44 o                         
  -1  -7   7        106.63        108.92         2.02 o                         
   0  -7   7        127.58        125.57         2.42 o                         
   1  -7   7          9.98          9.52         1.10 o                         
   2  -7   7         32.64         33.18         1.68 o                         
   3  -7   7         84.87         87.82         2.66 o                         
   4  -7   7         64.07         72.06         3.05 o                         
   5  -7   7         29.55         28.08         2.26 o                         
  -6  -6   7         46.33         40.47         3.73 o                         
  -5  -6   7        254.87        250.11         3.32 o                         
  -4  -6   7          4.38          5.07         1.06 o                         
  -3  -6   7        213.44        201.21         2.66 o                         
  -2  -6   7         38.96         41.96         1.47 o                         
  -1  -6   7         81.89         85.16         1.58 o                         
   0  -6   7         77.99         78.97         1.78 o                         
   1  -6   7          2.91          1.29         0.82 o                         
   2  -6   7         83.15         88.05         2.05 o                         
   3  -6   7        106.78        103.82         2.40 o                         
   4  -6   7        405.76        402.59         4.72 o                         
   5  -6   7         20.50         20.58         1.83 o                         
   6  -6   7          1.36         -1.45         2.62 o                         
  -7  -5   7        109.41        100.88         4.41 o                         
  -6  -5   7         55.59         45.92         2.18 o                         
  -5  -5   7        187.68        182.73         2.69 o                         
  -4  -5   7          1.02          1.04         0.74 o                         
  -3  -5   7          6.71          6.72         0.81 o                         
  -2  -5   7        290.08        282.05         2.90 o                         
  -1  -5   7        134.47        138.96         1.81 o                         
   0  -5   7          1.13          0.06         0.61 o                         
   1  -5   7        608.29        598.43         5.20 o                         
   2  -5   7        141.66        129.88         2.11 o                         
   3  -5   7         69.48         68.11         1.76 o                         
   4  -5   7         97.58         97.05         2.19 o                         
   5  -5   7         52.69         50.36         2.36 o                         
   6  -5   7          4.38         -0.71         2.12 o                         
  -8  -4   7         95.16        112.88        10.03 o                         
  -7  -4   7          0.93          0.48         1.30 o                         
  -6  -4   7         11.68         11.10         1.47 o                         
  -5  -4   7        187.89        179.68         2.29 o                         
  -4  -4   7        388.45        376.20         3.42 o                         
  -3  -4   7         30.00         32.64         1.21 o                         
  -2  -4   7         12.56         16.31         0.78 o                         
  -1  -4   7        141.67        129.28         1.68 o                         
   0  -4   7        635.77        603.08         4.51 o                         
   1  -4   7        197.95        210.71         2.34 o                         
   2  -4   7        206.09        201.67         2.43 o                         
   3  -4   7        165.83        163.35         2.11 o                         
   4  -4   7          7.45          5.69         0.98 o                         
   5  -4   7         80.76         80.96         2.41 o                         
   6  -4   7          0.39         -2.15         2.15 o                         
  -8  -3   7         12.56         11.14         2.30 o                         
  -7  -3   7          5.43          7.50         1.34 o                         
  -6  -3   7        376.16        374.47         3.95 o                         
  -5  -3   7          0.73          0.07         0.72 o                         
  -4  -3   7        410.44        405.88         3.74 o                         
  -3  -3   7        162.55        160.29         1.98 o                         
  -2  -3   7         52.85         46.13         1.16 o                         
  -1  -3   7        144.23        152.92         1.83 o                         
   0  -3   7        802.97        805.45         7.73 o                         
   1  -3   7        328.94        324.27         2.79 o                         
   2  -3   7        116.00        114.73         2.02 o                         
   3  -3   7          3.62          4.29         0.71 o                         
   4  -3   7         91.80         84.97         2.39 o                         
   5  -3   7         42.40         49.64         2.22 o                         
   6  -3   7        235.64        223.38         5.22 o                         
  -8  -2   7         56.50         63.16         4.03 o                         
  -7  -2   7        125.25        125.08         2.57 o                         
  -6  -2   7         32.27         31.95         1.19 o                         
  -5  -2   7         75.31         78.27         1.49 o                         
  -4  -2   7        200.12        209.74         2.20 o                         
  -3  -2   7        173.65        178.87         2.13 o                         
  -2  -2   7        715.05        695.58         5.38 o                         
  -1  -2   7        186.20        182.82         2.05 o                         
   0  -2   7        346.86        356.76         3.12 o                         
   1  -2   7          2.69          3.42         0.55 o                         
   2  -2   7         55.41         52.27         1.11 o                         
   3  -2   7         35.42         34.76         1.28 o                         
   4  -2   7        275.73        274.56         3.24 o                         
   5  -2   7         59.84         57.10         2.29 o                         
   6  -2   7         45.39         49.14         4.00 o                         
  -9  -1   7          4.33          2.65         6.92 o                         
  -8  -1   7        115.16        120.23         3.48 o                         
  -7  -1   7        112.26        106.78         2.08 o                         
  -6  -1   7         80.89         76.53         1.62 o                         
  -5  -1   7        130.27        129.29         1.89 o                         
  -4  -1   7         29.18         31.68         1.10 o                         
  -3  -1   7        565.51        559.03         4.34 o                         
  -2  -1   7        713.58        711.66         5.37 o                         
  -1  -1   7         52.34         50.17         1.24 o                         
   0  -1   7        517.33        507.54         4.13 o                         
   1  -1   7        190.35        201.02         2.12 o                         
   2  -1   7        254.61        252.52         2.56 o                         
   3  -1   7         82.28         83.51         1.52 o                         
   4  -1   7        339.22        346.19         3.95 o                         
   5  -1   7         13.23         17.93         1.22 o                         
  -9   0   7         38.84         43.27         3.52 o                         
  -8   0   7         84.85         75.34         2.99 o                         
  -7   0   7        120.61        122.22         2.31 o                         
  -6   0   7         46.27         45.76         1.50 o                         
  -5   0   7        219.96        215.97         2.44 o                         
  -4   0   7        113.37        136.83         2.11 o                         
  -3   0   7         54.41         61.87         1.45 o                         
  -2   0   7          3.02          2.61         0.60 o                         
  -1   0   7        270.33        256.17         2.50 o                         
   0   0   7         55.57         57.02         1.23 o                         
   1   0   7         75.70         76.13         1.58 o                         
   2   0   7        137.71        132.94         1.98 o                         
   3   0   7        326.55        331.04         3.17 o                         
   4   0   7         74.62         69.27         3.35 o                         
   5   0   7         48.09         53.96         4.19 o                         
  -8   1   7         16.25         17.83         1.78 o                         
  -7   1   7         28.94         32.43         1.55 o                         
  -6   1   7        224.07        231.01         3.12 o                         
  -5   1   7          6.97          7.71         0.88 o                         
  -4   1   7         14.19         13.04         0.89 o                         
  -3   1   7        220.72        227.26         2.48 o                         
  -2   1   7          0.95          0.02         0.63 o                         
  -1   1   7        307.20        305.20         2.94 o                         
   0   1   7        182.86        168.98         1.97 o                         
   1   1   7         50.44         44.16         1.35 o                         
   2   1   7        349.86        337.56         3.30 o                         
   3   1   7         90.49         84.95         1.93 o                         
   4   1   7          7.54         11.04         2.00 o                         
  -8   2   7          2.99          5.66         2.62 o                         
  -7   2   7          7.54         10.06         1.37 o                         
  -6   2   7         37.60         40.19         1.84 o                         
  -5   2   7        135.43        131.86         2.32 o                         
  -4   2   7        188.49        173.54         2.57 o                         
  -3   2   7          0.70          0.11         0.72 o                         
  -2   2   7         73.62         74.33         1.42 o                         
  -1   2   7         68.68         64.17         1.30 o                         
   0   2   7        553.30        507.70         4.93 o                         
   1   2   7        165.07        158.07         2.16 o                         
   2   2   7          9.92         14.60         0.82 o                         
   3   2   7         22.04         23.86         1.41 o                         
   4   2   7         35.55         37.89         7.34 o                         
  -8   3   7         45.64         48.97         3.22 o                         
  -7   3   7         32.87         32.40         2.70 o                         
  -6   3   7         15.12         15.80         1.53 o                         
  -5   3   7        121.51        118.63         2.48 o                         
  -4   3   7         13.11         13.93         1.09 o                         
  -3   3   7         74.59         72.39         1.85 o                         
  -2   3   7        328.63        306.01         3.66 o                         
  -1   3   7         19.53         19.92         1.19 o                         
   0   3   7        115.70        117.00         2.43 o                         
   1   3   7         74.64         75.49         2.22 o                         
   2   3   7         43.10         42.77         1.93 o                         
   3   3   7          9.41         12.79         9.52 o                         
  -7   4   7         20.73         21.12         3.02 o                         
  -6   4   7         15.00         12.56         1.92 o                         
  -5   4   7         38.65         42.85         2.19 o                         
  -4   4   7        139.72        135.03         2.85 o                         
  -3   4   7         75.33         69.94         2.29 o                         
  -2   4   7         47.99         46.98         1.83 o                         
  -1   4   7         27.00         29.83         1.82 o                         
   0   4   7         34.63         36.90         1.99 o                         
   1   4   7         24.45         20.46         1.89 o                         
  -6   5   7         36.74         39.11         4.57 o                         
  -5   5   7          7.23          3.00         2.09 o                         
  -4   5   7         13.45         14.76         1.99 o                         
  -3   5   7         66.32         55.59         3.23 o                         
  -2   5   7         17.91         21.05         2.21 o                         
  -1   5   7         70.50         68.03         4.88 o                         
   0   5   7         19.41         23.60         2.53 o                         
  -1  -9   8          2.10          3.38         2.50 o                         
   0  -9   8         75.92         70.02         5.09 o                         
   1  -9   8        235.42        239.69         5.02 o                         
   2  -9   8         65.29         73.37         3.92 o                         
  -4  -8   8          2.19          7.57         2.80 o                         
  -3  -8   8         27.03         29.02         2.37 o                         
  -2  -8   8        128.60        125.15         3.54 o                         
  -1  -8   8         24.79         21.97         1.81 o                         
   0  -8   8        225.41        238.46         4.24 o                         
   1  -8   8         17.37         18.98         1.89 o                         
   2  -8   8         36.94         31.12         2.17 o                         
   3  -8   8          0.55         -1.79         2.03 o                         
   4  -8   8         46.52         48.35         4.80 o                         
  -5  -7   8          7.10          6.77         1.92 o                         
  -4  -7   8         50.34         46.15         2.42 o                         
  -3  -7   8         41.02         42.00         1.98 o                         
  -2  -7   8        234.61        241.61         3.83 o                         
  -1  -7   8         80.50         86.66         2.15 o                         
   0  -7   8         20.47         17.83         1.52 o                         
   1  -7   8          0.53          2.48         1.24 o                         
   2  -7   8        122.21        123.68         3.12 o                         
   3  -7   8        108.48        112.83         3.26 o                         
   4  -7   8         58.40         62.03         3.33 o                         
  -6  -6   8         14.92         13.26         2.47 o                         
  -5  -6   8         13.44         14.26         1.65 o                         
  -4  -6   8         28.16         29.35         1.50 o                         
  -3  -6   8         87.79         85.17         2.12 o                         
  -2  -6   8         52.23         51.43         1.81 o                         
  -1  -6   8        246.37        249.45         2.72 o                         
   0  -6   8         80.34         76.32         1.83 o                         
   1  -6   8         21.01         18.33         1.26 o                         
   2  -6   8        172.85        165.17         2.91 o                         
   3  -6   8         88.86         91.20         2.55 o                         
   4  -6   8         11.24         16.43         1.82 o                         
   5  -6   8         38.55         39.59         2.58 o                         
  -7  -5   8          3.67          5.28         2.86 o                         
  -6  -5   8         29.97         29.34         2.71 o                         
  -5  -5   8         17.40         16.75         1.43 o                         
  -4  -5   8        126.84        123.65         2.74 o                         
  -3  -5   8        106.07        108.86         2.05 o                         
  -2  -5   8        129.06        120.31         1.88 o                         
  -1  -5   8        278.66        267.60         2.74 o                         
   0  -5   8        115.42        109.72         2.14 o                         
   1  -5   8        226.40        231.57         2.70 o                         
   2  -5   8         48.73         43.65         1.70 o                         
   3  -5   8        180.88        179.84         2.95 o                         
   4  -5   8         83.20         85.28         3.52 o                         
   5  -5   8         11.66         15.19         2.29 o                         
  -7  -4   8         17.32         13.09         1.69 o                         
  -6  -4   8        154.77        148.89         3.17 o                         
  -5  -4   8        271.83        270.45         3.27 o                         
  -4  -4   8         83.75         89.26         1.84 o                         
  -3  -4   8        195.44        191.28         2.40 o                         
  -2  -4   8        290.92        270.74         2.81 o                         
  -1  -4   8          1.25          0.47         0.70 o                         
   0  -4   8        102.92        113.34         1.76 o                         
   1  -4   8        315.76        314.32         3.13 o                         
   2  -4   8         13.57         13.00         0.91 o                         
   3  -4   8         31.13         35.04         1.33 o                         
   4  -4   8         15.61         20.61         1.39 o                         
   5  -4   8         30.95         33.60         2.40 o                         
  -8  -3   8         68.90         72.15         6.27 o                         
  -7  -3   8          6.28          5.53         1.45 o                         
  -6  -3   8        126.00        130.31         2.59 o                         
  -5  -3   8        158.35        158.85         2.36 o                         
  -4  -3   8        525.64        522.88         4.62 o                         
  -3  -3   8         29.88         34.66         1.34 o                         
  -2  -3   8          5.23          6.25         0.74 o                         
  -1  -3   8        220.32        228.49         2.49 o                         
   0  -3   8         56.01         65.10         1.55 o                         
   1  -3   8         63.53         63.79         1.32 o                         
   2  -3   8        126.48        129.40         1.91 o                         
   3  -3   8          1.59         -0.33         0.80 o                         
   4  -3   8         92.95         92.86         2.57 o                         
   5  -3   8         62.49         59.84         3.30 o                         
  -8  -2   8         11.18         12.05         2.54 o                         
  -7  -2   8        296.92        285.44         4.47 o                         
  -6  -2   8         37.96         40.32         1.59 o                         
  -5  -2   8         79.16         81.01         1.65 o                         
  -4  -2   8        190.88        200.29         2.28 o                         
  -3  -2   8        123.15        117.56         1.85 o                         
  -2  -2   8         19.98         22.33         1.06 o                         
  -1  -2   8         20.51         21.61         1.01 o                         
   0  -2   8         22.40         23.68         0.99 o                         
   1  -2   8         28.44         27.71         1.05 o                         
   2  -2   8        643.12        639.14         4.58 o                         
   3  -2   8         24.93         26.06         1.40 o                         
   4  -2   8         17.35         17.69         1.66 o                         
   5  -2   8         98.18        101.73         3.81 o                         
  -8  -1   8        139.97        145.64         3.92 o                         
  -7  -1   8        122.75        120.20         2.65 o                         
  -6  -1   8         56.52         57.44         1.80 o                         
  -5  -1   8         78.59         78.30         1.72 o                         
  -4  -1   8          2.89          5.95         0.80 o                         
  -3  -1   8        100.88        103.01         1.93 o                         
  -2  -1   8          1.05          6.07         0.87 o                         
  -1  -1   8        198.95        197.55         2.50 o                         
   0  -1   8        443.29        445.33         3.86 o                         
   1  -1   8         83.49         84.02         1.44 o                         
   2  -1   8         34.28         33.86         1.30 o                         
   3  -1   8        142.79        149.73         2.34 o                         
   4  -1   8        155.70        156.36         3.24 o                         
   5  -1   8          1.03          0.62         1.71 o                         
  -8   0   8         59.73         62.19         3.37 o                         
  -7   0   8         77.20         81.21         2.85 o                         
  -6   0   8         35.32         37.88         2.95 o                         
  -5   0   8          0.53          0.44         0.88 o                         
  -4   0   8         97.18        104.56         2.00 o                         
  -3   0   8        257.68        264.56         2.90 o                         
  -2   0   8        956.41        928.56         7.72 o                         
  -1   0   8         50.51         44.81         1.44 o                         
   0   0   8         64.75         63.85         1.51 o                         
   1   0   8        111.61        112.90         2.10 o                         
   2   0   8         16.15         16.56         1.09 o                         
   3   0   8        185.71        185.73         2.73 o                         
   4   0   8         20.99         19.14         1.59 o                         
  -8   1   8         21.59         24.20         2.57 o                         
  -7   1   8          5.04          5.47         1.71 o                         
  -6   1   8          3.13          3.48         1.20 o                         
  -5   1   8         75.88         79.35         2.14 o                         
  -4   1   8        329.50        325.74         3.55 o                         
  -3   1   8         80.76         80.44         1.73 o                         
  -2   1   8         95.84        103.17         3.25 o                         
  -1   1   8        178.66        169.36         2.16 o                         
   0   1   8         63.51         61.49         1.77 o                         
   1   1   8         30.94         26.54         1.34 o                         
   2   1   8         84.01         89.56         2.36 o                         
   3   1   8         34.83         30.59         2.50 o                         
  -8   2   8         11.61         10.47         3.32 o                         
  -7   2   8         58.25         65.76         3.00 o                         
  -6   2   8        104.28        110.98         2.79 o                         
  -5   2   8         55.39         57.29         2.10 o                         
  -4   2   8        324.34        312.41         3.62 o                         
  -3   2   8          0.48         -0.97         0.97 o                         
  -2   2   8        108.46        107.58         1.88 o                         
  -1   2   8         81.21         73.10         1.56 o                         
   0   2   8         28.82         33.43         1.62 o                         
   1   2   8         80.91         78.81         2.61 o                         
   2   2   8         44.20         40.64         2.47 o                         
  -7   3   8          7.79          7.90         2.21 o                         
  -6   3   8         40.86         46.98         2.40 o                         
  -5   3   8        143.44        137.54         2.99 o                         
  -4   3   8         78.17         75.37         3.55 o                         
  -3   3   8         47.40         45.87         2.01 o                         
  -2   3   8          0.65          1.43         1.18 o                         
  -1   3   8         23.71         24.69         2.05 o                         
   0   3   8        135.88        120.62         3.42 o                         
   1   3   8          8.13          6.86         1.78 o                         
  -6   4   8         83.93         81.62         7.68 o                         
  -5   4   8         20.20         23.26         2.85 o                         
  -4   4   8          0.36          0.68         1.73 o                         
  -3   4   8         60.84         65.32         4.77 o                         
  -2   4   8         26.90         25.54         2.29 o                         
  -1   4   8          7.50          6.39         2.46 o                         
   0   4   8          9.12          5.05         4.75 o                         
  -3  -8   9        126.65        129.22        11.16 o                         
  -2  -8   9         75.42         81.63         4.54 o                         
  -1  -8   9          5.35          6.12         1.84 o                         
   0  -8   9         46.23         41.31         2.35 o                         
   1  -8   9         46.31         49.69         3.36 o                         
   2  -8   9         82.28         77.06         3.95 o                         
  -4  -7   9         40.18         40.31         3.08 o                         
  -3  -7   9         27.14         26.40         2.05 o                         
  -2  -7   9         16.34         15.46         1.55 o                         
  -1  -7   9         81.99         79.27         2.78 o                         
   0  -7   9         84.55         80.81         2.81 o                         
   1  -7   9         97.40         92.43         3.07 o                         
   2  -7   9         17.24         21.53         2.03 o                         
   3  -7   9         48.18         46.20         3.14 o                         
  -5  -6   9         20.96         21.72         2.36 o                         
  -4  -6   9          4.96          6.12         1.29 o                         
  -3  -6   9         94.54         95.20         2.64 o                         
  -2  -6   9        184.99        185.81         3.28 o                         
  -1  -6   9        463.27        440.91         4.54 o                         
   0  -6   9          3.69          2.76         1.21 o                         
   1  -6   9          6.47          8.26         1.40 o                         
   2  -6   9         20.94         23.23         1.74 o                         
   3  -6   9         20.68         25.14         2.34 o                         
   4  -6   9        104.94        112.99         6.07 o                         
  -6  -5   9         17.87         18.66         2.09 o                         
  -5  -5   9         47.97         50.43         2.70 o                         
  -4  -5   9        157.25        153.10         2.95 o                         
  -3  -5   9        142.41        132.79         2.79 o                         
  -2  -5   9        127.81        123.34         2.23 o                         
  -1  -5   9        185.10        186.97         2.64 o                         
   0  -5   9         23.76         17.06         1.05 o                         
   1  -5   9         47.25         45.13         1.82 o                         
   2  -5   9         58.46         55.34         2.24 o                         
   3  -5   9        113.45        119.86         3.36 o                         
   4  -5   9         85.95         91.18         3.42 o                         
  -7  -4   9         12.36         12.62         2.21 o                         
  -6  -4   9         73.20         79.55         4.24 o                         
  -5  -4   9        228.62        220.60         3.45 o                         
  -4  -4   9        159.66        156.76         2.87 o                         
  -3  -4   9         70.66         72.74         1.89 o                         
  -2  -4   9          0.60          1.48         0.84 o                         
  -1  -4   9          0.58          0.03         0.82 o                         
   0  -4   9        429.03        425.44         3.76 o                         
   1  -4   9         26.63         29.52         1.30 o                         
   2  -4   9         78.17         80.45         2.10 o                         
   3  -4   9         54.10         53.24         2.44 o                         
   4  -4   9          2.42          2.74         2.54 o                         
  -7  -3   9         13.74         15.61         2.44 o                         
  -6  -3   9        220.09        223.31         3.82 o                         
  -5  -3   9         44.23         46.18         2.12 o                         
  -4  -3   9         49.44         50.56         1.75 o                         
  -3  -3   9         86.57         86.50         1.85 o                         
  -2  -3   9         14.09         15.66         1.03 o                         
  -1  -3   9          0.62         -0.76         0.79 o                         
   0  -3   9        307.75        315.30         3.07 o                         
   1  -3   9        105.11        103.07         1.76 o                         
   2  -3   9        102.72        100.69         2.09 o                         
   3  -3   9         13.79         15.69         1.93 o                         
   4  -3   9         38.55         39.94         2.58 o                         
  -7  -2   9         88.96         96.19         3.95 o                         
  -6  -2   9          0.59          0.33         1.33 o                         
  -5  -2   9        144.75        145.34         2.52 o                         
  -4  -2   9         63.23         62.94         1.73 o                         
  -3  -2   9          3.12          1.30         0.90 o                         
  -2  -2   9        142.61        141.93         2.02 o                         
  -1  -2   9         58.68         62.08         1.52 o                         
   0  -2   9        201.80        197.47         2.38 o                         
   1  -2   9        197.07        198.27         2.62 o                         
   2  -2   9         82.72         79.74         1.51 o                         
   3  -2   9         12.01         14.21         1.60 o                         
   4  -2   9         21.12         24.00         2.19 o                         
  -7  -1   9         85.35         87.50         2.86 o                         
  -6  -1   9          2.01          1.49         1.26 o                         
  -5  -1   9          1.63          4.06         1.16 o                         
  -4  -1   9          7.31          7.94         1.15 o                         
  -3  -1   9        130.85        130.11         2.30 o                         
  -2  -1   9        403.67        396.05         3.88 o                         
  -1  -1   9        315.04        319.28         3.35 o                         
   0  -1   9          1.67         -0.10         0.86 o                         
   1  -1   9        128.14        135.84         2.13 o                         
   2  -1   9         53.83         53.17         1.98 o                         
   3  -1   9          4.18          4.98         1.50 o                         
  -7   0   9          7.82         11.52         1.80 o                         
  -6   0   9         10.61          9.24         1.79 o                         
  -5   0   9         16.74         19.22         1.47 o                         
  -4   0   9        270.42        281.97         3.45 o                         
  -3   0   9        201.55        201.28         2.80 o                         
  -2   0   9         71.56         71.21         1.85 o                         
  -1   0   9        123.24        125.50         2.14 o                         
   0   0   9         48.05         53.17         1.63 o                         
   1   0   9          0.58          1.28         1.22 o                         
   2   0   9          1.83          6.30         1.69 o                         
   3   0   9        229.85        237.85         5.50 o                         
  -7   1   9         21.78         21.83         2.13 o                         
  -6   1   9        344.33        336.59         4.68 o                         
  -5   1   9         23.54         26.33         2.00 o                         
  -4   1   9         17.17         18.02         1.30 o                         
  -3   1   9        191.86        191.45         2.95 o                         
  -2   1   9         31.24         33.36         1.91 o                         
  -1   1   9         27.21         22.12         1.21 o                         
   0   1   9         20.74         19.06         1.56 o                         
   1   1   9         11.33         14.87         1.84 o                         
   2   1   9         29.27         28.92         2.71 o                         
  -6   2   9         20.18         24.24         2.26 o                         
  -5   2   9         93.88         94.43         3.04 o                         
  -4   2   9        108.91        100.71         3.34 o                         
  -3   2   9          0.70         -0.65         1.48 o                         
  -2   2   9         30.48         28.59         1.76 o                         
  -1   2   9         26.18         28.04         2.26 o                         
   0   2   9          9.09          8.30         1.94 o                         
   1   2   9         41.04         40.10         4.58 o                         
  -5   3   9        118.77        117.35         5.12 o                         
  -4   3   9          2.79          6.15         1.87 o                         
  -3   3   9          8.79          6.81         1.88 o                         
  -2   3   9          8.96          5.20         2.33 o                         
  -1   3   9          4.28          7.31         2.28 o                         
  -1  -8  10          8.53         12.39         3.66 o                         
   0  -8  10        114.77        120.23         5.80 o                         
  -3  -7  10        104.50         97.76         4.03 o                         
  -2  -7  10         40.77         42.01         2.54 o                         
  -1  -7  10         67.36         68.57         3.43 o                         
   0  -7  10         49.96         47.89         4.23 o                         
   1  -7  10         63.02         76.67         4.24 o                         
   2  -7  10         60.74         60.21         6.82 o                         
  -5  -6  10         40.24         47.21         6.12 o                         
  -4  -6  10         17.82         19.01         1.90 o                         
  -3  -6  10        119.61        114.39         3.89 o                         
  -2  -6  10         64.66         71.88         2.97 o                         
  -1  -6  10        115.31        126.58         2.88 o                         
   0  -6  10         47.01         51.31         2.56 o                         
   1  -6  10          2.35          3.98         1.75 o                         
   2  -6  10         40.26         47.94         4.38 o                         
   3  -6  10         42.37         36.04         3.56 o                         
  -5  -5  10         49.05         41.93         2.39 o                         
  -4  -5  10         30.01         32.06         2.05 o                         
  -3  -5  10          4.63          4.78         1.36 o                         
  -2  -5  10        168.43        179.67         3.17 o                         
  -1  -5  10         78.40         80.19         2.30 o                         
   0  -5  10         25.77         27.01         1.58 o                         
   1  -5  10         90.91         95.48         3.17 o                         
   2  -5  10          1.03          2.67         1.62 o                         
   3  -5  10         22.45         18.26         2.70 o                         
  -6  -4  10         24.57         30.39         2.44 o                         
  -5  -4  10         52.73         48.73         2.87 o                         
  -4  -4  10         33.07         41.01         2.22 o                         
  -3  -4  10         13.09         15.33         1.44 o                         
  -2  -4  10        263.14        263.32         3.62 o                         
  -1  -4  10         19.66         22.22         1.36 o                         
   0  -4  10         96.81        106.78         2.35 o                         
   1  -4  10          2.41          2.74         1.29 o                         
   2  -4  10          6.55          6.10         1.54 o                         
   3  -4  10         99.68        103.86         4.18 o                         
  -6  -3  10         25.97         28.91         2.29 o                         
  -5  -3  10         28.18         30.83         1.87 o                         
  -4  -3  10        317.50        310.99         4.80 o                         
  -3  -3  10         75.76         79.59         2.17 o                         
  -2  -3  10          1.35          0.60         1.03 o                         
  -1  -3  10         35.55         35.68         1.56 o                         
   0  -3  10         48.08         49.66         1.72 o                         
   1  -3  10         91.46         88.60         2.23 o                         
   2  -3  10        159.81        166.48         4.17 o                         
   3  -3  10         25.27         22.74         4.36 o                         
  -7  -2  10         67.39         63.75         6.58 o                         
  -6  -2  10         35.16         40.72         2.84 o                         
  -5  -2  10         54.03         57.39         2.52 o                         
  -4  -2  10        100.34        100.95         2.21 o                         
  -3  -2  10         51.86         53.94         2.25 o                         
  -2  -2  10          5.76          4.52         1.19 o                         
  -1  -2  10         78.17         87.10         2.34 o                         
   0  -2  10        124.62        121.82         2.62 o                         
   1  -2  10        146.49        142.55         2.94 o                         
   2  -2  10         21.19         21.57         2.50 o                         
  -7  -1  10         10.38         14.76         3.52 o                         
  -6  -1  10         30.46         29.25         2.02 o                         
  -5  -1  10         89.82         88.16         3.21 o                         
  -4  -1  10         11.70         12.94         1.49 o                         
  -3  -1  10        161.62        165.15         3.15 o                         
  -2  -1  10         53.55         57.13         2.10 o                         
  -1  -1  10        103.61        105.28         2.54 o                         
   0  -1  10          5.48          6.93         1.39 o                         
   1  -1  10         40.73         42.14         2.78 o                         
   2  -1  10          0.38          0.04         2.24 o                         
  -6   0  10         91.49         87.68         3.37 o                         
  -5   0  10         41.63         47.50         2.31 o                         
  -4   0  10          0.88          3.04         1.37 o                         
  -3   0  10         56.32         58.79         2.29 o                         
  -2   0  10        157.47        151.10         3.48 o                         
  -1   0  10          6.15          2.29         1.33 o                         
   0   0  10          0.40          2.17         3.12 o                         
   1   0  10         31.35         27.64         3.08 o                         
  -6   1  10         10.24         10.49         2.41 o                         
  -5   1  10          5.74          6.91         2.20 o                         
  -4   1  10         41.73         44.17         2.46 o                         
  -3   1  10         22.21         20.12         1.84 o                         
  -2   1  10          4.80          4.50         2.14 o                         
  -1   1  10         85.75         87.31         5.31 o                         
   0   1  10         52.36         56.49         3.88 o                         
  -4   2  10         52.86         53.06         5.38 o                         
  -3   2  10          8.88         11.94         2.23 o                         
  -2   2  10         28.56         27.08         3.95 o                         
  -3  -6  11         78.78         94.40         3.72 o                         
  -2  -6  11         86.58         93.71         3.60 o                         
  -1  -6  11         51.48         39.15         4.62 o                         
   0  -6  11          2.00          5.18         2.25 o                         
   1  -6  11         11.82         18.35         4.78 o                         
  -4  -5  11         47.05         44.89         2.68 o                         
  -3  -5  11          9.87         10.75         1.88 o                         
  -2  -5  11         93.24         94.51         3.11 o                         
  -1  -5  11        105.50        102.36         4.00 o                         
   0  -5  11          0.40          0.66         1.81 o                         
   1  -5  11         21.60         20.53         2.26 o                         
  -5  -4  11         51.19         45.47         2.86 o                         
  -4  -4  11         35.61         35.42         2.22 o                         
  -3  -4  11         64.59         64.43         2.97 o                         
  -2  -4  11         56.60         63.43         2.57 o                         
  -1  -4  11          0.73          0.91         1.49 o                         
   0  -4  11         42.16         40.33         2.43 o                         
   1  -4  11         44.18         43.61         4.24 o                         
  -5  -3  11         81.41         83.74         3.59 o                         
  -4  -3  11         31.55         35.32         3.12 o                         
  -3  -3  11         32.50         31.22         1.98 o                         
  -2  -3  11          3.58          1.06         1.63 o                         
  -1  -3  11        101.47        110.45         2.95 o                         
   0  -3  11        137.15        141.80         3.78 o                         
   1  -3  11         32.75         32.65         3.11 o                         
  -5  -2  11         60.71         58.91         4.08 o                         
  -4  -2  11         62.32         62.90         4.29 o                         
  -3  -2  11         44.52         53.36         3.07 o                         
  -2  -2  11         48.97         48.99         2.63 o                         
  -1  -2  11         41.47         38.66         2.20 o                         
   0  -2  11         18.04         16.07         2.12 o                         
   1  -2  11         19.65         22.24         5.34 o                         
  -5  -1  11         68.33         74.11         4.35 o                         
  -4  -1  11         40.58         48.90         3.24 o                         
  -3  -1  11         46.67         47.07         3.57 o                         
  -2  -1  11          6.48          5.04         1.87 o                         
  -1  -1  11          7.22          9.29         2.10 o                         
   0  -1  11         22.67         24.36         4.23 o                         
  -4   0  11          4.27          0.95         2.63 o                         
  -3   0  11          6.54          2.59         2.92 o                         
  -2   0  11         76.36         76.73         3.68 o                         
  -1   0  11         20.63         23.91         4.22 o                         
                                                                                
